# Supplementary material for: Prognostic Signature of Hepatocellular Carcinoma and Analysis of Immune Infiltration Based on m6A-Related lncRNAs
Source: Front Oncol. 2021 Aug 30;11:691372. doi: 10.3389/fonc.2021.691372 (PMC8435865; doi:10.3389/fonc.2021.691372)
Supplement: Supplementary file 1 [file DataSheet_1.zip]

Archive with 9 entries (8 files):
- supplementary data 1/
- supplementary data 1/BP_GSEA report for high risk.xls
- supplementary data 1/BP_GSEA report for low risk.xls
- supplementary data 1/CC_GSEA report for high risk.xls
- supplementary data 1/CC_GSEA report for low risk.xls
- supplementary data 1/KEGG_GSEA report for high risk.xls
- supplementary data 1/KEGG_GSEA report for low risk.xls
- supplementary data 1/MF_GSEA report for high risk.xls
- supplementary data 1/MF_GSEA report for low risk.xls
