# Supplementary material for: Prognostic Signature of Hepatocellular Carcinoma and Analysis of Immune Infiltration Based on m6A-Related lncRNAs
Source: Front Oncol. 2021 Aug 30;11:691372. doi: 10.3389/fonc.2021.691372 (PMC8435865; doi:10.3389/fonc.2021.691372)
Supplement: Supplementary file 1 [file DataSheet_1.zip › supplementary data 1/BP_GSEA report for high risk.xls]

NAME	GS<br> follow link to MSigDB	SIZE	ES	NES	NOM p-val	FDR q-val	FWER p-val	RANK AT MAX	LEADING EDGE
GO_GO:0036297_INTERSTRAND_CROSS-LINK_REPAIR	GO_GO:0036297_INTERSTRAND_CROSS-LINK_REPAIR	52	0.70717025	2.0739913	0	0.50248975	0.099	3395	tags=73%, list=20%, signal=91%
GO_GO:0051258_PROTEIN_POLYMERIZATION	GO_GO:0051258_PROTEIN_POLYMERIZATION	79	0.52132565	2.0366263	0	0.44592136	0.177	3574	tags=43%, list=21%, signal=54%
GO_GO:0075733_INTRACELLULAR_TRANSPORT_OF_VIRUS	GO_GO:0075733_INTRACELLULAR_TRANSPORT_OF_VIRUS	53	0.66577744	2.0215926	0.001960784	0.36120206	0.207	1985	tags=55%, list=11%, signal=62%
GO_GO:0044772_MITOTIC_CELL_CYCLE_PHASE_TRANSITION	GO_GO:0044772_MITOTIC_CELL_CYCLE_PHASE_TRANSITION	272	0.5808715	2.019062	0	0.280519	0.218	4141	tags=60%, list=24%, signal=77%
GO_GO:0044770_CELL_CYCLE_PHASE_TRANSITION	GO_GO:0044770_CELL_CYCLE_PHASE_TRANSITION	279	0.579464	2.0108325	0	0.25225633	0.244	4141	tags=59%, list=24%, signal=76%
GO_GO:0031109_MICROTUBULE_POLYMERIZATION_OR_DEPOLYMERIZATION	GO_GO:0031109_MICROTUBULE_POLYMERIZATION_OR_DEPOLYMERIZATION	50	0.6384913	2.0034833	0	0.22450413	0.256	3792	tags=56%, list=22%, signal=72%
GO_GO:0044843_CELL_CYCLE_G1|S_PHASE_TRANSITION	GO_GO:0044843_CELL_CYCLE_G1|S_PHASE_TRANSITION	120	0.6012781	1.9856652	0	0.24980009	0.313	4084	tags=63%, list=24%, signal=82%
GO_GO:0000082_G1|S_TRANSITION_OF_MITOTIC_CELL_CYCLE	GO_GO:0000082_G1|S_TRANSITION_OF_MITOTIC_CELL_CYCLE	119	0.59981716	1.9790254	0.001876173	0.23458613	0.332	4084	tags=63%, list=24%, signal=82%
GO_GO:0051301_CELL_DIVISION	GO_GO:0051301_CELL_DIVISION	471	0.56208694	1.9748089	0	0.21814063	0.341	4594	tags=58%, list=27%, signal=76%
GO_GO:0060964_REGULATION_OF_GENE_SILENCING_BY_MIRNA	GO_GO:0060964_REGULATION_OF_GENE_SILENCING_BY_MIRNA	85	0.59124017	1.9702536	0	0.20704663	0.355	2098	tags=46%, list=12%, signal=52%
GO_GO:0051983_REGULATION_OF_CHROMOSOME_SEGREGATION	GO_GO:0051983_REGULATION_OF_CHROMOSOME_SEGREGATION	102	0.63805705	1.9616877	0	0.2074024	0.377	4451	tags=69%, list=26%, signal=92%
GO_GO:0000086_G2|M_TRANSITION_OF_MITOTIC_CELL_CYCLE	GO_GO:0000086_G2|M_TRANSITION_OF_MITOTIC_CELL_CYCLE	134	0.5756916	1.9536939	0	0.21074462	0.407	4715	tags=63%, list=27%, signal=85%
GO_GO:0010965_REGULATION_OF_MITOTIC_SISTER_CHROMATID_SEPARATION	GO_GO:0010965_REGULATION_OF_MITOTIC_SISTER_CHROMATID_SEPARATION	57	0.6682135	1.9490542	0.001879699	0.2069967	0.427	1362	tags=51%, list=8%, signal=55%
GO_GO:0034728_NUCLEOSOME_ORGANIZATION	GO_GO:0034728_NUCLEOSOME_ORGANIZATION	156	0.53921235	1.939614	0	0.21376225	0.46	5050	tags=60%, list=29%, signal=83%
GO_GO:0033045_REGULATION_OF_SISTER_CHROMATID_SEGREGATION	GO_GO:0033045_REGULATION_OF_SISTER_CHROMATID_SEGREGATION	80	0.6322449	1.9374794	0	0.20475043	0.472	2244	tags=52%, list=13%, signal=60%
GO_GO:0032465_REGULATION_OF_CYTOKINESIS	GO_GO:0032465_REGULATION_OF_CYTOKINESIS	87	0.5627386	1.9328024	0	0.20349637	0.486	5278	tags=60%, list=30%, signal=86%
GO_GO:0031023_MICROTUBULE_ORGANIZING_CENTER_ORGANIZATION	GO_GO:0031023_MICROTUBULE_ORGANIZING_CENTER_ORGANIZATION	91	0.6103398	1.9321992	0.001937985	0.19300464	0.487	4021	tags=63%, list=23%, signal=81%
GO_GO:0007059_CHROMOSOME_SEGREGATION	GO_GO:0007059_CHROMOSOME_SEGREGATION	272	0.56913567	1.9310488	0.001937985	0.1845426	0.49	3083	tags=48%, list=18%, signal=58%
GO_GO:0046785_MICROTUBULE_POLYMERIZATION	GO_GO:0046785_MICROTUBULE_POLYMERIZATION	33	0.65763223	1.9309031	0	0.1753759	0.49	2903	tags=55%, list=17%, signal=65%
GO_GO:0006409_TRNA_EXPORT_FROM_NUCLEUS	GO_GO:0006409_TRNA_EXPORT_FROM_NUCLEUS	33	0.76312566	1.9306513	0	0.16666315	0.49	1985	tags=79%, list=11%, signal=89%
GO_GO:0044839_CELL_CYCLE_G2|M_PHASE_TRANSITION	GO_GO:0044839_CELL_CYCLE_G2|M_PHASE_TRANSITION	136	0.56982756	1.9289974	0	0.16201068	0.499	4715	tags=62%, list=27%, signal=84%
GO_GO:0007098_CENTROSOME_CYCLE	GO_GO:0007098_CENTROSOME_CYCLE	81	0.6160539	1.928844	0.001941748	0.15475084	0.5	4008	tags=64%, list=23%, signal=83%
GO_GO:0006333_CHROMATIN_ASSEMBLY_OR_DISASSEMBLY	GO_GO:0006333_CHROMATIN_ASSEMBLY_OR_DISASSEMBLY	155	0.54177004	1.9207982	0	0.16492848	0.525	5050	tags=59%, list=29%, signal=83%
GO_GO:0030071_REGULATION_OF_MITOTIC_METAPHASE|ANAPHASE_TRANSITION	GO_GO:0030071_REGULATION_OF_MITOTIC_METAPHASE|ANAPHASE_TRANSITION	51	0.65924954	1.9203763	0.003690037	0.15905792	0.526	1295	tags=49%, list=7%, signal=53%
GO_GO:0060968_REGULATION_OF_GENE_SILENCING	GO_GO:0060968_REGULATION_OF_GENE_SILENCING	125	0.56102353	1.9191583	0	0.1552765	0.531	2098	tags=42%, list=12%, signal=47%
GO_GO:1900034_REGULATION_OF_CELLULAR_RESPONSE_TO_HEAT	GO_GO:1900034_REGULATION_OF_CELLULAR_RESPONSE_TO_HEAT	78	0.6108986	1.9156737	0	0.15453327	0.544	3421	tags=60%, list=20%, signal=75%
GO_GO:1903578_REGULATION_OF_ATP_METABOLIC_PROCESS	GO_GO:1903578_REGULATION_OF_ATP_METABOLIC_PROCESS	118	0.48658055	1.9139274	0	0.15239432	0.551	3189	tags=40%, list=18%, signal=48%
GO_GO:0070507_REGULATION_OF_MICROTUBULE_CYTOSKELETON_ORGANIZATION	GO_GO:0070507_REGULATION_OF_MICROTUBULE_CYTOSKELETON_ORGANIZATION	189	0.52809775	1.9128144	0	0.1483827	0.552	3230	tags=44%, list=19%, signal=54%
GO_GO:0000819_SISTER_CHROMATID_SEGREGATION	GO_GO:0000819_SISTER_CHROMATID_SEGREGATION	140	0.61736584	1.912718	0.003802281	0.14358981	0.552	2311	tags=51%, list=13%, signal=58%
GO_GO:1905818_REGULATION_OF_CHROMOSOME_SEPARATION	GO_GO:1905818_REGULATION_OF_CHROMOSOME_SEPARATION	62	0.63872206	1.9114175	0.003752345	0.14049107	0.554	1362	tags=47%, list=8%, signal=51%
GO_GO:0000070_MITOTIC_SISTER_CHROMATID_SEGREGATION	GO_GO:0000070_MITOTIC_SISTER_CHROMATID_SEGREGATION	107	0.63700587	1.9110522	0.003773585	0.13665697	0.556	2100	tags=52%, list=12%, signal=59%
GO_GO:0070317_NEGATIVE_REGULATION_OF_G0_TO_G1_TRANSITION	GO_GO:0070317_NEGATIVE_REGULATION_OF_G0_TO_G1_TRANSITION	39	0.6612923	1.910831	0.001919386	0.13252464	0.556	2343	tags=59%, list=14%, signal=68%
GO_GO:0099170_POSTSYNAPTIC_MODULATION_OF_CHEMICAL_SYNAPTIC_TRANSMISSION	GO_GO:0099170_POSTSYNAPTIC_MODULATION_OF_CHEMICAL_SYNAPTIC_TRANSMISSION	15	0.70062864	1.9016355	0	0.14465241	0.583	2015	tags=53%, list=12%, signal=60%
GO_GO:0000724_DOUBLE-STRAND_BREAK_REPAIR_VIA_HOMOLOGOUS_RECOMBINATION	GO_GO:0000724_DOUBLE-STRAND_BREAK_REPAIR_VIA_HOMOLOGOUS_RECOMBINATION	98	0.6079098	1.8958768	0.001945525	0.150758	0.611	3434	tags=60%, list=20%, signal=75%
GO_GO:0000725_RECOMBINATIONAL_REPAIR	GO_GO:0000725_RECOMBINATIONAL_REPAIR	99	0.6106998	1.8950399	0.001956947	0.14798257	0.612	3434	tags=61%, list=20%, signal=75%
GO_GO:0007051_SPINDLE_ORGANIZATION	GO_GO:0007051_SPINDLE_ORGANIZATION	151	0.5648691	1.8937585	0	0.1459728	0.618	4008	tags=54%, list=23%, signal=70%
GO_GO:1901990_REGULATION_OF_MITOTIC_CELL_CYCLE_PHASE_TRANSITION	GO_GO:1901990_REGULATION_OF_MITOTIC_CELL_CYCLE_PHASE_TRANSITION	405	0.51172704	1.89142	0	0.14524616	0.626	4021	tags=47%, list=23%, signal=60%
GO_GO:0071103_DNA_CONFORMATION_CHANGE	GO_GO:0071103_DNA_CONFORMATION_CHANGE	289	0.53150636	1.8902619	0.001904762	0.14375041	0.631	5050	tags=58%, list=29%, signal=80%
GO_GO:0090169_REGULATION_OF_SPINDLE_ASSEMBLY	GO_GO:0090169_REGULATION_OF_SPINDLE_ASSEMBLY	29	0.6729951	1.8789974	0	0.15786424	0.665	2502	tags=59%, list=14%, signal=68%
GO_GO:1901987_REGULATION_OF_CELL_CYCLE_PHASE_TRANSITION	GO_GO:1901987_REGULATION_OF_CELL_CYCLE_PHASE_TRANSITION	437	0.50136024	1.8779054	0.001926782	0.15588158	0.665	4093	tags=46%, list=24%, signal=59%
GO_GO:0006606_PROTEIN_IMPORT_INTO_NUCLEUS	GO_GO:0006606_PROTEIN_IMPORT_INTO_NUCLEUS	94	0.53813475	1.8746849	0	0.1586975	0.676	2113	tags=38%, list=12%, signal=43%
GO_GO:0006110_REGULATION_OF_GLYCOLYTIC_PROCESS	GO_GO:0006110_REGULATION_OF_GLYCOLYTIC_PROCESS	77	0.52169305	1.8734628	0.002053388	0.157475	0.679	3189	tags=45%, list=18%, signal=55%
GO_GO:0007019_MICROTUBULE_DEPOLYMERIZATION	GO_GO:0007019_MICROTUBULE_DEPOLYMERIZATION	17	0.70320106	1.8725092	0.009578544	0.15483457	0.682	420	tags=41%, list=2%, signal=42%
GO_GO:0046605_REGULATION_OF_CENTROSOME_CYCLE	GO_GO:0046605_REGULATION_OF_CENTROSOME_CYCLE	58	0.5903562	1.8714123	0	0.15304054	0.685	3216	tags=52%, list=19%, signal=63%
GO_GO:1901989_POSITIVE_REGULATION_OF_CELL_CYCLE_PHASE_TRANSITION	GO_GO:1901989_POSITIVE_REGULATION_OF_CELL_CYCLE_PHASE_TRANSITION	92	0.5446335	1.8680997	0	0.15548865	0.699	3475	tags=51%, list=20%, signal=64%
GO_GO:1901992_POSITIVE_REGULATION_OF_MITOTIC_CELL_CYCLE_PHASE_TRANSITION	GO_GO:1901992_POSITIVE_REGULATION_OF_MITOTIC_CELL_CYCLE_PHASE_TRANSITION	77	0.5579284	1.8674158	0	0.15297127	0.701	3475	tags=53%, list=20%, signal=66%
GO_GO:0006275_REGULATION_OF_DNA_REPLICATION	GO_GO:0006275_REGULATION_OF_DNA_REPLICATION	106	0.564113	1.8664078	0	0.1513896	0.704	4739	tags=63%, list=27%, signal=87%
GO_GO:0098813_NUCLEAR_CHROMOSOME_SEGREGATION	GO_GO:0098813_NUCLEAR_CHROMOSOME_SEGREGATION	215	0.5560887	1.8658975	0.005859375	0.14922862	0.704	3225	tags=48%, list=19%, signal=59%
GO_GO:0050658_RNA_TRANSPORT	GO_GO:0050658_RNA_TRANSPORT	185	0.5719758	1.8643421	0	0.14882237	0.711	3484	tags=52%, list=20%, signal=64%
GO_GO:0031497_CHROMATIN_ASSEMBLY	GO_GO:0031497_CHROMATIN_ASSEMBLY	134	0.5276935	1.8632941	0.003809524	0.14720277	0.717	5371	tags=60%, list=31%, signal=86%
GO_GO:0032886_REGULATION_OF_MICROTUBULE-BASED_PROCESS	GO_GO:0032886_REGULATION_OF_MICROTUBULE-BASED_PROCESS	221	0.5013092	1.8530977	0	0.16122241	0.754	3230	tags=41%, list=19%, signal=49%
GO_GO:0006403_RNA_LOCALIZATION	GO_GO:0006403_RNA_LOCALIZATION	207	0.5698342	1.8510957	0	0.16157001	0.758	3303	tags=51%, list=19%, signal=63%
GO_GO:2001251_NEGATIVE_REGULATION_OF_CHROMOSOME_ORGANIZATION	GO_GO:2001251_NEGATIVE_REGULATION_OF_CHROMOSOME_ORGANIZATION	131	0.5474829	1.8506706	0	0.15917297	0.76	4941	tags=57%, list=29%, signal=80%
GO_GO:0015931_NUCLEOBASE-CONTAINING_COMPOUND_TRANSPORT	GO_GO:0015931_NUCLEOBASE-CONTAINING_COMPOUND_TRANSPORT	231	0.5226987	1.8504059	0	0.15660456	0.761	4448	tags=50%, list=26%, signal=67%
GO_GO:0051028_MRNA_TRANSPORT	GO_GO:0051028_MRNA_TRANSPORT	149	0.58836794	1.8495466	0	0.15523455	0.764	3484	tags=54%, list=20%, signal=67%
GO_GO:0006334_NUCLEOSOME_ASSEMBLY	GO_GO:0006334_NUCLEOSOME_ASSEMBLY	117	0.5330411	1.8476577	0.005758158	0.15531868	0.768	5050	tags=58%, list=29%, signal=82%
GO_GO:0010824_REGULATION_OF_CENTROSOME_DUPLICATION	GO_GO:0010824_REGULATION_OF_CENTROSOME_DUPLICATION	43	0.61597514	1.847014	0	0.15381128	0.769	3216	tags=53%, list=19%, signal=66%
GO_GO:0034383_LOW-DENSITY_LIPOPROTEIN_PARTICLE_CLEARANCE	GO_GO:0034383_LOW-DENSITY_LIPOPROTEIN_PARTICLE_CLEARANCE	24	0.59714746	1.8447953	0.005952381	0.15502395	0.776	3624	tags=50%, list=21%, signal=63%
GO_GO:0006323_DNA_PACKAGING	GO_GO:0006323_DNA_PACKAGING	177	0.512532	1.8432924	0.007561437	0.15500431	0.781	5280	tags=56%, list=31%, signal=80%
GO_GO:1902806_REGULATION_OF_CELL_CYCLE_G1|S_PHASE_TRANSITION	GO_GO:1902806_REGULATION_OF_CELL_CYCLE_G1|S_PHASE_TRANSITION	161	0.47839785	1.843278	0	0.15242091	0.781	4093	tags=47%, list=24%, signal=60%
GO_GO:0065004_PROTEIN-DNA_COMPLEX_ASSEMBLY	GO_GO:0065004_PROTEIN-DNA_COMPLEX_ASSEMBLY	202	0.5134859	1.8425982	0.003875969	0.15119244	0.783	5050	tags=53%, list=29%, signal=74%
GO_GO:2000045_REGULATION_OF_G1|S_TRANSITION_OF_MITOTIC_CELL_CYCLE	GO_GO:2000045_REGULATION_OF_G1|S_TRANSITION_OF_MITOTIC_CELL_CYCLE	147	0.48550037	1.8402233	0	0.15289061	0.789	4093	tags=47%, list=24%, signal=61%
GO_GO:0061842_MICROTUBULE_ORGANIZING_CENTER_LOCALIZATION	GO_GO:0061842_MICROTUBULE_ORGANIZING_CENTER_LOCALIZATION	30	0.6453754	1.8401713	0.001980198	0.15048634	0.789	2604	tags=60%, list=15%, signal=71%
GO_GO:0000226_MICROTUBULE_CYTOSKELETON_ORGANIZATION	GO_GO:0000226_MICROTUBULE_CYTOSKELETON_ORGANIZATION	471	0.49217382	1.8399551	0	0.14822794	0.789	4021	tags=42%, list=23%, signal=54%
GO_GO:0030330_DNA_DAMAGE_RESPONSE,_SIGNAL_TRANSDUCTION_BY_P53_CLASS_MEDIATOR	GO_GO:0030330_DNA_DAMAGE_RESPONSE,_SIGNAL_TRANSDUCTION_BY_P53_CLASS_MEDIATOR	77	0.5373652	1.8367736	0.001964637	0.15049575	0.799	4021	tags=52%, list=23%, signal=67%
GO_GO:0006405_RNA_EXPORT_FROM_NUCLEUS	GO_GO:0006405_RNA_EXPORT_FROM_NUCLEUS	125	0.6090212	1.8344046	0	0.15217516	0.808	3299	tags=58%, list=19%, signal=72%
GO_GO:0042770_SIGNAL_TRANSDUCTION_IN_RESPONSE_TO_DNA_DAMAGE	GO_GO:0042770_SIGNAL_TRANSDUCTION_IN_RESPONSE_TO_DNA_DAMAGE	101	0.52798045	1.8341995	0	0.15016769	0.808	4198	tags=50%, list=24%, signal=66%
GO_GO:0019079_VIRAL_GENOME_REPLICATION	GO_GO:0019079_VIRAL_GENOME_REPLICATION	27	0.603701	1.8340105	0	0.14820094	0.808	3261	tags=52%, list=19%, signal=64%
GO_GO:0051642_CENTROSOME_LOCALIZATION	GO_GO:0051642_CENTROSOME_LOCALIZATION	29	0.64916664	1.8297848	0.003968254	0.15214251	0.817	2604	tags=62%, list=15%, signal=73%
GO_GO:0010971_POSITIVE_REGULATION_OF_G2|M_TRANSITION_OF_MITOTIC_CELL_CYCLE	GO_GO:0010971_POSITIVE_REGULATION_OF_G2|M_TRANSITION_OF_MITOTIC_CELL_CYCLE	27	0.6775573	1.8295301	0.001945525	0.15033318	0.817	2953	tags=63%, list=17%, signal=76%
GO_GO:0043044_ATP-DEPENDENT_CHROMATIN_REMODELING	GO_GO:0043044_ATP-DEPENDENT_CHROMATIN_REMODELING	76	0.5949014	1.8267157	0.003883495	0.15266165	0.826	4487	tags=71%, list=26%, signal=96%
GO_GO:0060236_REGULATION_OF_MITOTIC_SPINDLE_ORGANIZATION	GO_GO:0060236_REGULATION_OF_MITOTIC_SPINDLE_ORGANIZATION	39	0.61475664	1.8260268	0	0.15159248	0.827	2502	tags=51%, list=14%, signal=60%
GO_GO:0071166_RIBONUCLEOPROTEIN_COMPLEX_LOCALIZATION	GO_GO:0071166_RIBONUCLEOPROTEIN_COMPLEX_LOCALIZATION	123	0.60318893	1.8249358	0	0.15155207	0.831	3299	tags=58%, list=19%, signal=71%
GO_GO:0051310_METAPHASE_PLATE_CONGRESSION	GO_GO:0051310_METAPHASE_PLATE_CONGRESSION	55	0.59522647	1.8210974	0.0056926	0.15550858	0.837	2786	tags=49%, list=16%, signal=58%
GO_GO:0006302_DOUBLE-STRAND_BREAK_REPAIR	GO_GO:0006302_DOUBLE-STRAND_BREAK_REPAIR	182	0.5503689	1.8204854	0.001960784	0.15414448	0.838	4198	tags=57%, list=24%, signal=75%
GO_GO:0033044_REGULATION_OF_CHROMOSOME_ORGANIZATION	GO_GO:0033044_REGULATION_OF_CHROMOSOME_ORGANIZATION	346	0.509139	1.8170079	0	0.15786433	0.847	4974	tags=55%, list=29%, signal=76%
GO_GO:0032392_DNA_GEOMETRIC_CHANGE	GO_GO:0032392_DNA_GEOMETRIC_CHANGE	113	0.57752514	1.816747	0	0.15642343	0.85	4076	tags=59%, list=24%, signal=77%
GO_GO:0046834_LIPID_PHOSPHORYLATION	GO_GO:0046834_LIPID_PHOSPHORYLATION	67	0.5301719	1.8161335	0.001972387	0.15551144	0.851	2702	tags=42%, list=16%, signal=49%
GO_GO:0006260_DNA_REPLICATION	GO_GO:0006260_DNA_REPLICATION	208	0.5766745	1.8160688	0.011560693	0.15362702	0.851	4554	tags=64%, list=26%, signal=86%
GO_GO:0071479_CELLULAR_RESPONSE_TO_IONIZING_RADIATION	GO_GO:0071479_CELLULAR_RESPONSE_TO_IONIZING_RADIATION	67	0.51944023	1.8144748	0	0.15375957	0.854	3760	tags=45%, list=22%, signal=57%
GO_GO:0000281_MITOTIC_CYTOKINESIS	GO_GO:0000281_MITOTIC_CYTOKINESIS	64	0.57026166	1.8141396	0	0.15249433	0.855	4851	tags=63%, list=28%, signal=87%
GO_GO:0045943_POSITIVE_REGULATION_OF_TRANSCRIPTION_BY_RNA_POLYMERASE_I	GO_GO:0045943_POSITIVE_REGULATION_OF_TRANSCRIPTION_BY_RNA_POLYMERASE_I	22	0.6662432	1.8115892	0.003921569	0.15495501	0.857	3609	tags=68%, list=21%, signal=86%
GO_GO:0016446_SOMATIC_HYPERMUTATION_OF_IMMUNOGLOBULIN_GENES	GO_GO:0016446_SOMATIC_HYPERMUTATION_OF_IMMUNOGLOBULIN_GENES	17	0.6663805	1.8112215	0	0.1535816	0.859	1272	tags=41%, list=7%, signal=44%
GO_GO:0007093_MITOTIC_CELL_CYCLE_CHECKPOINT	GO_GO:0007093_MITOTIC_CELL_CYCLE_CHECKPOINT	150	0.53386277	1.8101684	0.001934236	0.1530516	0.862	4595	tags=55%, list=27%, signal=74%
GO_GO:0007088_REGULATION_OF_MITOTIC_NUCLEAR_DIVISION	GO_GO:0007088_REGULATION_OF_MITOTIC_NUCLEAR_DIVISION	165	0.5156285	1.8101163	0.003802281	0.15133375	0.862	2892	tags=42%, list=17%, signal=50%
GO_GO:0046854_PHOSPHATIDYLINOSITOL_PHOSPHORYLATION	GO_GO:0046854_PHOSPHATIDYLINOSITOL_PHOSPHORYLATION	53	0.5420777	1.8083881	0.005928854	0.15213805	0.863	1864	tags=40%, list=11%, signal=44%
GO_GO:0000289_NUCLEAR-TRANSCRIBED_MRNA_POLY(A)_TAIL_SHORTENING	GO_GO:0000289_NUCLEAR-TRANSCRIBED_MRNA_POLY(A)_TAIL_SHORTENING	21	0.67085516	1.808122	0.001956947	0.15062986	0.864	2392	tags=52%, list=14%, signal=61%
GO_GO:0032508_DNA_DUPLEX_UNWINDING	GO_GO:0032508_DNA_DUPLEX_UNWINDING	104	0.57443887	1.807955	0	0.14924431	0.865	4076	tags=59%, list=24%, signal=76%
GO_GO:0045132_MEIOTIC_CHROMOSOME_SEGREGATION	GO_GO:0045132_MEIOTIC_CHROMOSOME_SEGREGATION	87	0.5313281	1.8016051	0.005976096	0.15698545	0.877	3016	tags=44%, list=17%, signal=53%
GO_GO:0006611_PROTEIN_EXPORT_FROM_NUCLEUS	GO_GO:0006611_PROTEIN_EXPORT_FROM_NUCLEUS	145	0.5678603	1.8008267	0.001980198	0.15627365	0.877	3299	tags=53%, list=19%, signal=65%
GO_GO:0019058_VIRAL_LIFE_CYCLE	GO_GO:0019058_VIRAL_LIFE_CYCLE	199	0.45491433	1.7988081	0	0.1576666	0.88	4851	tags=44%, list=28%, signal=61%
GO_GO:0051653_SPINDLE_LOCALIZATION	GO_GO:0051653_SPINDLE_LOCALIZATION	51	0.59917235	1.7980634	0.004008016	0.1570104	0.882	3953	tags=59%, list=23%, signal=76%
GO_GO:1904666_REGULATION_OF_UBIQUITIN_PROTEIN_LIGASE_ACTIVITY	GO_GO:1904666_REGULATION_OF_UBIQUITIN_PROTEIN_LIGASE_ACTIVITY	22	0.63935524	1.7978214	0.001919386	0.15572973	0.882	3564	tags=50%, list=21%, signal=63%
GO_GO:0140014_MITOTIC_NUCLEAR_DIVISION	GO_GO:0140014_MITOTIC_NUCLEAR_DIVISION	145	0.58362395	1.7967563	0.009596929	0.1556625	0.882	3409	tags=55%, list=20%, signal=68%
GO_GO:0001556_OOCYTE_MATURATION	GO_GO:0001556_OOCYTE_MATURATION	19	0.6207033	1.7926345	0.009541985	0.16083474	0.893	3493	tags=47%, list=20%, signal=59%
GO_GO:0051170_IMPORT_INTO_NUCLEUS	GO_GO:0051170_IMPORT_INTO_NUCLEUS	114	0.502969	1.7912056	0	0.16117522	0.897	3057	tags=39%, list=18%, signal=48%
GO_GO:0031297_REPLICATION_FORK_PROCESSING	GO_GO:0031297_REPLICATION_FORK_PROCESSING	32	0.65164363	1.7905713	0.007984032	0.16048728	0.897	4878	tags=81%, list=28%, signal=113%
GO_GO:0007094_MITOTIC_SPINDLE_ASSEMBLY_CHECKPOINT	GO_GO:0007094_MITOTIC_SPINDLE_ASSEMBLY_CHECKPOINT	22	0.7072931	1.7898493	0.009416196	0.15985319	0.898	1148	tags=55%, list=7%, signal=58%
GO_GO:0045787_POSITIVE_REGULATION_OF_CELL_CYCLE	GO_GO:0045787_POSITIVE_REGULATION_OF_CELL_CYCLE	371	0.4596405	1.789617	0	0.15890163	0.9	5641	tags=53%, list=33%, signal=77%
GO_GO:0000723_TELOMERE_MAINTENANCE	GO_GO:0000723_TELOMERE_MAINTENANCE	96	0.55709445	1.7895424	0.007782101	0.15735634	0.9	5446	tags=66%, list=31%, signal=95%
GO_GO:0010613_POSITIVE_REGULATION_OF_CARDIAC_MUSCLE_HYPERTROPHY	GO_GO:0010613_POSITIVE_REGULATION_OF_CARDIAC_MUSCLE_HYPERTROPHY	29	0.56149256	1.7894503	0.003968254	0.15595298	0.9	3879	tags=48%, list=22%, signal=62%
GO_GO:0016925_PROTEIN_SUMOYLATION	GO_GO:0016925_PROTEIN_SUMOYLATION	64	0.6093677	1.7885467	0	0.15583602	0.901	3045	tags=56%, list=18%, signal=68%
GO_GO:0006406_MRNA_EXPORT_FROM_NUCLEUS	GO_GO:0006406_MRNA_EXPORT_FROM_NUCLEUS	107	0.6038108	1.7873597	0.001984127	0.15636885	0.903	3299	tags=58%, list=19%, signal=71%
GO_GO:0051303_ESTABLISHMENT_OF_CHROMOSOME_LOCALIZATION	GO_GO:0051303_ESTABLISHMENT_OF_CHROMOSOME_LOCALIZATION	73	0.5456181	1.7873522	0.007751938	0.15487859	0.903	2786	tags=45%, list=16%, signal=54%
GO_GO:0031114_REGULATION_OF_MICROTUBULE_DEPOLYMERIZATION	GO_GO:0031114_REGULATION_OF_MICROTUBULE_DEPOLYMERIZATION	29	0.57040197	1.7867078	0.004032258	0.15421793	0.904	2703	tags=45%, list=16%, signal=53%
GO_GO:0045930_NEGATIVE_REGULATION_OF_MITOTIC_CELL_CYCLE	GO_GO:0045930_NEGATIVE_REGULATION_OF_MITOTIC_CELL_CYCLE	300	0.46953017	1.7844937	0.003913894	0.15619378	0.907	6184	tags=56%, list=36%, signal=86%
GO_GO:0006913_NUCLEOCYTOPLASMIC_TRANSPORT	GO_GO:0006913_NUCLEOCYTOPLASMIC_TRANSPORT	257	0.50368476	1.784236	0.001953125	0.1551404	0.907	3299	tags=43%, list=19%, signal=53%
GO_GO:1902751_POSITIVE_REGULATION_OF_CELL_CYCLE_G2|M_PHASE_TRANSITION	GO_GO:1902751_POSITIVE_REGULATION_OF_CELL_CYCLE_G2|M_PHASE_TRANSITION	30	0.6535647	1.7833062	0.001941748	0.15465824	0.907	3293	tags=63%, list=19%, signal=78%
GO_GO:1903203_REGULATION_OF_OXIDATIVE_STRESS-INDUCED_NEURON_DEATH	GO_GO:1903203_REGULATION_OF_OXIDATIVE_STRESS-INDUCED_NEURON_DEATH	26	0.56877375	1.7827984	0.00203666	0.15390009	0.907	4458	tags=54%, list=26%, signal=72%
GO_GO:1902850_MICROTUBULE_CYTOSKELETON_ORGANIZATION_INVOLVED_IN_MITOSIS	GO_GO:1902850_MICROTUBULE_CYTOSKELETON_ORGANIZATION_INVOLVED_IN_MITOSIS	104	0.588433	1.7821945	0.007751938	0.15347123	0.907	2212	tags=47%, list=13%, signal=54%
GO_GO:0007052_MITOTIC_SPINDLE_ORGANIZATION	GO_GO:0007052_MITOTIC_SPINDLE_ORGANIZATION	74	0.61409265	1.7816875	0.007827789	0.1527778	0.907	3564	tags=59%, list=21%, signal=75%
GO_GO:0006353_DNA-TEMPLATED_TRANSCRIPTION,_TERMINATION	GO_GO:0006353_DNA-TEMPLATED_TRANSCRIPTION,_TERMINATION	73	0.5710189	1.7794455	0.001930502	0.15502869	0.91	3507	tags=48%, list=20%, signal=60%
GO_GO:0010389_REGULATION_OF_G2|M_TRANSITION_OF_MITOTIC_CELL_CYCLE	GO_GO:0010389_REGULATION_OF_G2|M_TRANSITION_OF_MITOTIC_CELL_CYCLE	193	0.52342707	1.7791065	0.005780347	0.15404439	0.91	4015	tags=49%, list=23%, signal=63%
GO_GO:1901796_REGULATION_OF_SIGNAL_TRANSDUCTION_BY_P53_CLASS_MEDIATOR	GO_GO:1901796_REGULATION_OF_SIGNAL_TRANSDUCTION_BY_P53_CLASS_MEDIATOR	180	0.49766347	1.778535	0.001980198	0.15340479	0.91	4554	tags=51%, list=26%, signal=69%
GO_GO:0006261_DNA-DEPENDENT_DNA_REPLICATION	GO_GO:0006261_DNA-DEPENDENT_DNA_REPLICATION	119	0.5830198	1.7779243	0.01734104	0.15319791	0.91	4191	tags=64%, list=24%, signal=84%
GO_GO:0018105_PEPTIDYL-SERINE_PHOSPHORYLATION	GO_GO:0018105_PEPTIDYL-SERINE_PHOSPHORYLATION	170	0.49887744	1.7777692	0	0.15206645	0.91	3715	tags=43%, list=21%, signal=54%
GO_GO:0031503_PROTEIN-CONTAINING_COMPLEX_LOCALIZATION	GO_GO:0031503_PROTEIN-CONTAINING_COMPLEX_LOCALIZATION	252	0.5223026	1.7758188	0	0.1534469	0.914	5279	tags=60%, list=31%, signal=85%
GO_GO:0090329_REGULATION_OF_DNA-DEPENDENT_DNA_REPLICATION	GO_GO:0090329_REGULATION_OF_DNA-DEPENDENT_DNA_REPLICATION	48	0.6064154	1.7746731	0.00952381	0.15395588	0.916	4739	tags=69%, list=27%, signal=94%
GO_GO:0031122_CYTOPLASMIC_MICROTUBULE_ORGANIZATION	GO_GO:0031122_CYTOPLASMIC_MICROTUBULE_ORGANIZATION	53	0.5399235	1.7745761	0	0.15275368	0.916	3270	tags=43%, list=19%, signal=53%
GO_GO:1904356_REGULATION_OF_TELOMERE_MAINTENANCE_VIA_TELOMERE_LENGTHENING	GO_GO:1904356_REGULATION_OF_TELOMERE_MAINTENANCE_VIA_TELOMERE_LENGTHENING	60	0.59951854	1.7717192	0.004032258	0.15599257	0.919	5585	tags=75%, list=32%, signal=110%
GO_GO:2000134_NEGATIVE_REGULATION_OF_G1|S_TRANSITION_OF_MITOTIC_CELL_CYCLE	GO_GO:2000134_NEGATIVE_REGULATION_OF_G1|S_TRANSITION_OF_MITOTIC_CELL_CYCLE	100	0.49602953	1.7713006	0.003921569	0.1552515	0.92	4093	tags=48%, list=24%, signal=63%
GO_GO:0045931_POSITIVE_REGULATION_OF_MITOTIC_CELL_CYCLE	GO_GO:0045931_POSITIVE_REGULATION_OF_MITOTIC_CELL_CYCLE	150	0.49231055	1.7707576	0	0.15457444	0.921	3612	tags=46%, list=21%, signal=58%
GO_GO:0032200_TELOMERE_ORGANIZATION	GO_GO:0032200_TELOMERE_ORGANIZATION	99	0.5464332	1.7701782	0.007751938	0.15415932	0.921	5446	tags=64%, list=31%, signal=92%
GO_GO:0090068_POSITIVE_REGULATION_OF_CELL_CYCLE_PROCESS	GO_GO:0090068_POSITIVE_REGULATION_OF_CELL_CYCLE_PROCESS	278	0.47418112	1.7695873	0.003868472	0.1538046	0.921	4296	tags=46%, list=25%, signal=60%
GO_GO:0061640_CYTOSKELETON-DEPENDENT_CYTOKINESIS	GO_GO:0061640_CYTOSKELETON-DEPENDENT_CYTOKINESIS	80	0.5387086	1.7690556	0	0.15336916	0.923	4911	tags=58%, list=28%, signal=80%
GO_GO:0072431_SIGNAL_TRANSDUCTION_INVOLVED_IN_MITOTIC_G1_DNA_DAMAGE_CHECKPOINT	GO_GO:0072431_SIGNAL_TRANSDUCTION_INVOLVED_IN_MITOTIC_G1_DNA_DAMAGE_CHECKPOINT	56	0.54102033	1.7690351	0.007692308	0.15216734	0.923	4021	tags=52%, list=23%, signal=67%
GO_GO:0045841_NEGATIVE_REGULATION_OF_MITOTIC_METAPHASE|ANAPHASE_TRANSITION	GO_GO:0045841_NEGATIVE_REGULATION_OF_MITOTIC_METAPHASE|ANAPHASE_TRANSITION	24	0.6903332	1.7677288	0.016791046	0.15264808	0.924	1148	tags=54%, list=7%, signal=58%
GO_GO:0006369_TERMINATION_OF_RNA_POLYMERASE_II_TRANSCRIPTION	GO_GO:0006369_TERMINATION_OF_RNA_POLYMERASE_II_TRANSCRIPTION	35	0.6314805	1.766691	0.001934236	0.15287983	0.925	3507	tags=60%, list=20%, signal=75%
GO_GO:0007080_MITOTIC_METAPHASE_PLATE_CONGRESSION	GO_GO:0007080_MITOTIC_METAPHASE_PLATE_CONGRESSION	46	0.5985916	1.7640682	0.009689922	0.1559981	0.926	2502	tags=48%, list=14%, signal=56%
GO_GO:0006281_DNA_REPAIR	GO_GO:0006281_DNA_REPAIR	500	0.49792975	1.7634902	0.005905512	0.15553017	0.926	3434	tags=45%, list=20%, signal=55%
GO_GO:0051168_NUCLEAR_EXPORT	GO_GO:0051168_NUCLEAR_EXPORT	155	0.5571792	1.7634395	0.002	0.15447807	0.926	3299	tags=52%, list=19%, signal=63%
GO_GO:0051169_NUCLEAR_TRANSPORT	GO_GO:0051169_NUCLEAR_TRANSPORT	260	0.49838477	1.7622061	0.001960784	0.15498301	0.927	3299	tags=43%, list=19%, signal=52%
GO_GO:0051304_CHROMOSOME_SEPARATION	GO_GO:0051304_CHROMOSOME_SEPARATION	30	0.6374834	1.7618867	0.004123712	0.1542386	0.927	3016	tags=57%, list=17%, signal=69%
GO_GO:0051307_MEIOTIC_CHROMOSOME_SEPARATION	GO_GO:0051307_MEIOTIC_CHROMOSOME_SEPARATION	21	0.65594244	1.7605518	0.016064256	0.15527795	0.929	3016	tags=57%, list=17%, signal=69%
GO_GO:0034502_PROTEIN_LOCALIZATION_TO_CHROMOSOME	GO_GO:0034502_PROTEIN_LOCALIZATION_TO_CHROMOSOME	61	0.59059453	1.7602979	0.007766991	0.15443295	0.93	5192	tags=72%, list=30%, signal=103%
GO_GO:0000726_NON-RECOMBINATIONAL_REPAIR	GO_GO:0000726_NON-RECOMBINATIONAL_REPAIR	66	0.56310415	1.7580724	0.006048387	0.15625884	0.933	4620	tags=62%, list=27%, signal=84%
GO_GO:1902117_POSITIVE_REGULATION_OF_ORGANELLE_ASSEMBLY	GO_GO:1902117_POSITIVE_REGULATION_OF_ORGANELLE_ASSEMBLY	70	0.5227318	1.7570004	0.002012072	0.15661943	0.934	3082	tags=40%, list=18%, signal=48%
GO_GO:2000816_NEGATIVE_REGULATION_OF_MITOTIC_SISTER_CHROMATID_SEPARATION	GO_GO:2000816_NEGATIVE_REGULATION_OF_MITOTIC_SISTER_CHROMATID_SEPARATION	27	0.66922307	1.7558525	0.020637898	0.15703847	0.934	1799	tags=56%, list=10%, signal=62%
GO_GO:0032467_POSITIVE_REGULATION_OF_CYTOKINESIS	GO_GO:0032467_POSITIVE_REGULATION_OF_CYTOKINESIS	38	0.5566864	1.7542934	0.007905139	0.15822457	0.938	4296	tags=50%, list=25%, signal=66%
GO_GO:1902807_NEGATIVE_REGULATION_OF_CELL_CYCLE_G1|S_PHASE_TRANSITION	GO_GO:1902807_NEGATIVE_REGULATION_OF_CELL_CYCLE_G1|S_PHASE_TRANSITION	102	0.48913693	1.7525529	0.003921569	0.1596043	0.94	4093	tags=47%, list=24%, signal=61%
GO_GO:0044783_G1_DNA_DAMAGE_CHECKPOINT	GO_GO:0044783_G1_DNA_DAMAGE_CHECKPOINT	63	0.527573	1.7515092	0.007797271	0.15992877	0.941	4021	tags=52%, list=23%, signal=68%
GO_GO:0006977_DNA_DAMAGE_RESPONSE,_SIGNAL_TRANSDUCTION_BY_P53_CLASS_MEDIATOR_RESULTING_IN_CELL_CYCLE_ARREST	GO_GO:0006977_DNA_DAMAGE_RESPONSE,_SIGNAL_TRANSDUCTION_BY_P53_CLASS_MEDIATOR_RESULTING_IN_CELL_CYCLE_ARREST	55	0.53390384	1.750964	0.013461539	0.15955639	0.941	4021	tags=51%, list=23%, signal=66%
GO_GO:0022406_MEMBRANE_DOCKING	GO_GO:0022406_MEMBRANE_DOCKING	179	0.4971036	1.7502619	0	0.15937415	0.943	4883	tags=51%, list=28%, signal=70%
GO_GO:0017148_NEGATIVE_REGULATION_OF_TRANSLATION	GO_GO:0017148_NEGATIVE_REGULATION_OF_TRANSLATION	125	0.47733304	1.7489684	0.002024292	0.16006134	0.945	2477	tags=36%, list=14%, signal=42%
GO_GO:0034453_MICROTUBULE_ANCHORING	GO_GO:0034453_MICROTUBULE_ANCHORING	26	0.5951885	1.74869	0.002004008	0.15942033	0.945	4795	tags=58%, list=28%, signal=80%
GO_GO:1902749_REGULATION_OF_CELL_CYCLE_G2|M_PHASE_TRANSITION	GO_GO:1902749_REGULATION_OF_CELL_CYCLE_G2|M_PHASE_TRANSITION	210	0.5098908	1.7474087	0.013513514	0.16013472	0.946	4979	tags=53%, list=29%, signal=74%
GO_GO:0044774_MITOTIC_DNA_INTEGRITY_CHECKPOINT	GO_GO:0044774_MITOTIC_DNA_INTEGRITY_CHECKPOINT	102	0.521559	1.7463768	0.005791506	0.16033849	0.946	4021	tags=50%, list=23%, signal=65%
GO_GO:0051438_REGULATION_OF_UBIQUITIN-PROTEIN_TRANSFERASE_ACTIVITY	GO_GO:0051438_REGULATION_OF_UBIQUITIN-PROTEIN_TRANSFERASE_ACTIVITY	51	0.5107379	1.7456213	0.003976143	0.16053605	0.947	2988	tags=41%, list=17%, signal=50%
GO_GO:0010948_NEGATIVE_REGULATION_OF_CELL_CYCLE_PROCESS	GO_GO:0010948_NEGATIVE_REGULATION_OF_CELL_CYCLE_PROCESS	313	0.46386865	1.7456182	0.00390625	0.15945862	0.947	4979	tags=48%, list=29%, signal=66%
GO_GO:0072422_SIGNAL_TRANSDUCTION_INVOLVED_IN_DNA_DAMAGE_CHECKPOINT	GO_GO:0072422_SIGNAL_TRANSDUCTION_INVOLVED_IN_DNA_DAMAGE_CHECKPOINT	70	0.52978975	1.7439747	0.007797271	0.16067766	0.949	4559	tags=53%, list=26%, signal=71%
GO_GO:0042147_RETROGRADE_TRANSPORT,_ENDOSOME_TO_GOLGI	GO_GO:0042147_RETROGRADE_TRANSPORT,_ENDOSOME_TO_GOLGI	89	0.50959545	1.7437699	0.001941748	0.15992367	0.949	5548	tags=57%, list=32%, signal=84%
GO_GO:0030705_CYTOSKELETON-DEPENDENT_INTRACELLULAR_TRANSPORT	GO_GO:0030705_CYTOSKELETON-DEPENDENT_INTRACELLULAR_TRANSPORT	172	0.47613463	1.7428834	0.002008032	0.16013277	0.95	5242	tags=52%, list=30%, signal=73%
GO_GO:1901991_NEGATIVE_REGULATION_OF_MITOTIC_CELL_CYCLE_PHASE_TRANSITION	GO_GO:1901991_NEGATIVE_REGULATION_OF_MITOTIC_CELL_CYCLE_PHASE_TRANSITION	208	0.47538725	1.7421974	0.005836576	0.16015387	0.95	4093	tags=43%, list=24%, signal=56%
GO_GO:0000460_MATURATION_OF_5.8S_RRNA	GO_GO:0000460_MATURATION_OF_5.8S_RRNA	26	0.6408213	1.7407832	0.013409962	0.16101241	0.951	4215	tags=62%, list=24%, signal=81%
GO_GO:1904872_REGULATION_OF_TELOMERASE_RNA_LOCALIZATION_TO_CAJAL_BODY	GO_GO:1904872_REGULATION_OF_TELOMERASE_RNA_LOCALIZATION_TO_CAJAL_BODY	18	0.74255556	1.74058	0.00984252	0.1603124	0.951	2499	tags=72%, list=14%, signal=84%
GO_GO:0051084_'DE_NOVO'_POSTTRANSLATIONAL_PROTEIN_FOLDING	GO_GO:0051084_'DE_NOVO'_POSTTRANSLATIONAL_PROTEIN_FOLDING	37	0.5440801	1.7405777	0.008016032	0.15928476	0.951	3890	tags=49%, list=22%, signal=63%
GO_GO:0051298_CENTROSOME_DUPLICATION	GO_GO:0051298_CENTROSOME_DUPLICATION	30	0.6527766	1.7404339	0.01002004	0.15849094	0.951	4008	tags=67%, list=23%, signal=87%
GO_GO:0010212_RESPONSE_TO_IONIZING_RADIATION	GO_GO:0010212_RESPONSE_TO_IONIZING_RADIATION	144	0.48236266	1.739843	0	0.15826333	0.951	5599	tags=53%, list=32%, signal=77%
GO_GO:0006270_DNA_REPLICATION_INITIATION	GO_GO:0006270_DNA_REPLICATION_INITIATION	31	0.6531227	1.7369157	0.022988506	0.16179733	0.951	2923	tags=65%, list=17%, signal=77%
GO_GO:0016569_COVALENT_CHROMATIN_MODIFICATION	GO_GO:0016569_COVALENT_CHROMATIN_MODIFICATION	365	0.49144974	1.7366879	0.004	0.1611729	0.952	6257	tags=64%, list=36%, signal=97%
GO_GO:0097711_CILIARY_BASAL_BODY-PLASMA_MEMBRANE_DOCKING	GO_GO:0097711_CILIARY_BASAL_BODY-PLASMA_MEMBRANE_DOCKING	95	0.5623513	1.7357626	0.007707129	0.16157454	0.952	4715	tags=60%, list=27%, signal=82%
GO_GO:0070987_ERROR-FREE_TRANSLESION_SYNTHESIS	GO_GO:0070987_ERROR-FREE_TRANSLESION_SYNTHESIS	20	0.6430188	1.7350333	0.008	0.16154328	0.952	3395	tags=65%, list=20%, signal=81%
GO_GO:0016570_HISTONE_MODIFICATION	GO_GO:0016570_HISTONE_MODIFICATION	354	0.49478117	1.7349663	0.004024145	0.16062988	0.952	6257	tags=64%, list=36%, signal=98%
GO_GO:0016601_RAC_PROTEIN_SIGNAL_TRANSDUCTION	GO_GO:0016601_RAC_PROTEIN_SIGNAL_TRANSDUCTION	21	0.5934533	1.7338295	0.005671077	0.16133614	0.952	4998	tags=76%, list=29%, signal=107%
GO_GO:0006356_REGULATION_OF_TRANSCRIPTION_BY_RNA_POLYMERASE_I	GO_GO:0006356_REGULATION_OF_TRANSCRIPTION_BY_RNA_POLYMERASE_I	32	0.57966006	1.7335056	0.005813954	0.16085348	0.952	3609	tags=53%, list=21%, signal=67%
GO_GO:1904358_POSITIVE_REGULATION_OF_TELOMERE_MAINTENANCE_VIA_TELOMERE_LENGTHENING	GO_GO:1904358_POSITIVE_REGULATION_OF_TELOMERE_MAINTENANCE_VIA_TELOMERE_LENGTHENING	37	0.6241207	1.7329632	0.009881423	0.16055642	0.952	3743	tags=65%, list=22%, signal=83%
GO_GO:0016445_SOMATIC_DIVERSIFICATION_OF_IMMUNOGLOBULINS	GO_GO:0016445_SOMATIC_DIVERSIFICATION_OF_IMMUNOGLOBULINS	35	0.5566836	1.7325228	0.003944773	0.16032237	0.952	1272	tags=34%, list=7%, signal=37%
GO_GO:0032204_REGULATION_OF_TELOMERE_MAINTENANCE	GO_GO:0032204_REGULATION_OF_TELOMERE_MAINTENANCE	79	0.5657704	1.7324171	0.005976096	0.15958211	0.952	5585	tags=71%, list=32%, signal=104%
GO_GO:0006379_MRNA_CLEAVAGE	GO_GO:0006379_MRNA_CLEAVAGE	25	0.6166641	1.7322171	0.00996016	0.15878928	0.952	2918	tags=56%, list=17%, signal=67%
GO_GO:0045740_POSITIVE_REGULATION_OF_DNA_REPLICATION	GO_GO:0045740_POSITIVE_REGULATION_OF_DNA_REPLICATION	37	0.5759752	1.7321658	0.011583012	0.15793234	0.952	5446	tags=68%, list=31%, signal=98%
GO_GO:0034315_REGULATION_OF_ARP2|3_COMPLEX-MEDIATED_ACTIN_NUCLEATION	GO_GO:0034315_REGULATION_OF_ARP2|3_COMPLEX-MEDIATED_ACTIN_NUCLEATION	16	0.6269217	1.7320894	0.006185567	0.15715516	0.952	2880	tags=50%, list=17%, signal=60%
GO_GO:0006303_DOUBLE-STRAND_BREAK_REPAIR_VIA_NONHOMOLOGOUS_END_JOINING	GO_GO:0006303_DOUBLE-STRAND_BREAK_REPAIR_VIA_NONHOMOLOGOUS_END_JOINING	60	0.55319905	1.7318965	0.009920635	0.1564904	0.952	4620	tags=62%, list=27%, signal=84%
GO_GO:0044819_MITOTIC_G1|S_TRANSITION_CHECKPOINT	GO_GO:0044819_MITOTIC_G1|S_TRANSITION_CHECKPOINT	62	0.52041394	1.7312113	0.009746589	0.15655059	0.952	4021	tags=52%, list=23%, signal=67%
GO_GO:0031571_MITOTIC_G1_DNA_DAMAGE_CHECKPOINT	GO_GO:0031571_MITOTIC_G1_DNA_DAMAGE_CHECKPOINT	62	0.52041394	1.7312113	0.009746589	0.15565087	0.952	4021	tags=52%, list=23%, signal=67%
GO_GO:0000018_REGULATION_OF_DNA_RECOMBINATION	GO_GO:0000018_REGULATION_OF_DNA_RECOMBINATION	103	0.49155346	1.731109	0.009615385	0.15485077	0.952	6002	tags=57%, list=35%, signal=87%
GO_GO:0000077_DNA_DAMAGE_CHECKPOINT	GO_GO:0000077_DNA_DAMAGE_CHECKPOINT	131	0.5092534	1.7304962	0.007707129	0.15497638	0.952	4559	tags=53%, list=26%, signal=71%
GO_GO:0072395_SIGNAL_TRANSDUCTION_INVOLVED_IN_CELL_CYCLE_CHECKPOINT	GO_GO:0072395_SIGNAL_TRANSDUCTION_INVOLVED_IN_CELL_CYCLE_CHECKPOINT	71	0.524158	1.7291981	0.007782101	0.15562361	0.952	4559	tags=52%, list=26%, signal=70%
GO_GO:0051225_SPINDLE_ASSEMBLY	GO_GO:0051225_SPINDLE_ASSEMBLY	98	0.51823246	1.7290804	0.005747126	0.15495755	0.952	3898	tags=48%, list=23%, signal=62%
GO_GO:0010507_NEGATIVE_REGULATION_OF_AUTOPHAGY	GO_GO:0010507_NEGATIVE_REGULATION_OF_AUTOPHAGY	82	0.46177617	1.727899	0.00610998	0.15566759	0.952	6149	tags=52%, list=36%, signal=81%
GO_GO:0032210_REGULATION_OF_TELOMERE_MAINTENANCE_VIA_TELOMERASE	GO_GO:0032210_REGULATION_OF_TELOMERE_MAINTENANCE_VIA_TELOMERASE	53	0.5898386	1.7274292	0.004	0.15558179	0.954	5585	tags=74%, list=32%, signal=108%
GO_GO:0006310_DNA_RECOMBINATION	GO_GO:0006310_DNA_RECOMBINATION	210	0.49834278	1.7268614	0.019267824	0.15545188	0.954	4773	tags=54%, list=28%, signal=73%
GO_GO:0006338_CHROMATIN_REMODELING	GO_GO:0006338_CHROMATIN_REMODELING	157	0.509072	1.7260374	0.006060606	0.15558836	0.955	4345	tags=55%, list=25%, signal=72%
GO_GO:0002566_SOMATIC_DIVERSIFICATION_OF_IMMUNE_RECEPTORS_VIA_SOMATIC_MUTATION	GO_GO:0002566_SOMATIC_DIVERSIFICATION_OF_IMMUNE_RECEPTORS_VIA_SOMATIC_MUTATION	18	0.6362345	1.7256058	0.008032128	0.15523176	0.955	1272	tags=39%, list=7%, signal=42%
GO_GO:0000079_REGULATION_OF_CYCLIN-DEPENDENT_PROTEIN_SERINE|THREONINE_KINASE_ACTIVITY	GO_GO:0000079_REGULATION_OF_CYCLIN-DEPENDENT_PROTEIN_SERINE|THREONINE_KINASE_ACTIVITY	98	0.46542725	1.7247603	0.007619048	0.15552507	0.955	4305	tags=43%, list=25%, signal=57%
GO_GO:1901673_REGULATION_OF_MITOTIC_SPINDLE_ASSEMBLY	GO_GO:1901673_REGULATION_OF_MITOTIC_SPINDLE_ASSEMBLY	22	0.63017476	1.7245485	0.012	0.15498835	0.955	2502	tags=55%, list=14%, signal=64%
GO_GO:0006997_NUCLEUS_ORGANIZATION	GO_GO:0006997_NUCLEUS_ORGANIZATION	130	0.48891836	1.7241002	0	0.15483718	0.955	4096	tags=45%, list=24%, signal=59%
GO_GO:1902115_REGULATION_OF_ORGANELLE_ASSEMBLY	GO_GO:1902115_REGULATION_OF_ORGANELLE_ASSEMBLY	215	0.4644055	1.7239051	0.002008032	0.15431446	0.955	3216	tags=37%, list=19%, signal=45%
GO_GO:0007026_NEGATIVE_REGULATION_OF_MICROTUBULE_DEPOLYMERIZATION	GO_GO:0007026_NEGATIVE_REGULATION_OF_MICROTUBULE_DEPOLYMERIZATION	25	0.5599722	1.7232931	0.007936508	0.15436454	0.956	2703	tags=44%, list=16%, signal=52%
GO_GO:0032205_NEGATIVE_REGULATION_OF_TELOMERE_MAINTENANCE	GO_GO:0032205_NEGATIVE_REGULATION_OF_TELOMERE_MAINTENANCE	35	0.59065545	1.7200994	0.005940594	0.15775858	0.957	5446	tags=71%, list=31%, signal=104%
GO_GO:0006378_MRNA_POLYADENYLATION	GO_GO:0006378_MRNA_POLYADENYLATION	29	0.58705574	1.7167575	0.009881423	0.16150825	0.959	2295	tags=48%, list=13%, signal=56%
GO_GO:0043467_REGULATION_OF_GENERATION_OF_PRECURSOR_METABOLITES_AND_ENERGY	GO_GO:0043467_REGULATION_OF_GENERATION_OF_PRECURSOR_METABOLITES_AND_ENERGY	154	0.40897822	1.7158055	0.008	0.16195218	0.959	2036	tags=27%, list=12%, signal=30%
GO_GO:0031648_PROTEIN_DESTABILIZATION	GO_GO:0031648_PROTEIN_DESTABILIZATION	46	0.4818265	1.7154479	0.002074689	0.1615364	0.961	4465	tags=39%, list=26%, signal=53%
GO_GO:0034504_PROTEIN_LOCALIZATION_TO_NUCLEUS	GO_GO:0034504_PROTEIN_LOCALIZATION_TO_NUCLEUS	161	0.45624882	1.7152092	0.002024292	0.16098988	0.961	2113	tags=30%, list=12%, signal=34%
GO_GO:0007020_MICROTUBULE_NUCLEATION	GO_GO:0007020_MICROTUBULE_NUCLEATION	20	0.6749687	1.7151847	0.004	0.16023831	0.961	3564	tags=70%, list=21%, signal=88%
GO_GO:1900182_POSITIVE_REGULATION_OF_PROTEIN_LOCALIZATION_TO_NUCLEUS	GO_GO:1900182_POSITIVE_REGULATION_OF_PROTEIN_LOCALIZATION_TO_NUCLEUS	75	0.4868055	1.713077	0.005928854	0.16205946	0.962	6369	tags=63%, list=37%, signal=99%
GO_GO:0006513_PROTEIN_MONOUBIQUITINATION	GO_GO:0006513_PROTEIN_MONOUBIQUITINATION	62	0.53212243	1.7112987	0.02	0.16351022	0.962	2729	tags=42%, list=16%, signal=50%
GO_GO:0007143_FEMALE_MEIOTIC_NUCLEAR_DIVISION	GO_GO:0007143_FEMALE_MEIOTIC_NUCLEAR_DIVISION	31	0.582526	1.7108613	0.007984032	0.16331436	0.962	3016	tags=48%, list=17%, signal=58%
GO_GO:0031116_POSITIVE_REGULATION_OF_MICROTUBULE_POLYMERIZATION	GO_GO:0031116_POSITIVE_REGULATION_OF_MICROTUBULE_POLYMERIZATION	30	0.5370275	1.7107073	0.003937008	0.1627412	0.962	2141	tags=40%, list=12%, signal=46%
GO_GO:0045839_NEGATIVE_REGULATION_OF_MITOTIC_NUCLEAR_DIVISION	GO_GO:0045839_NEGATIVE_REGULATION_OF_MITOTIC_NUCLEAR_DIVISION	40	0.57655925	1.7105265	0.030360531	0.1621934	0.962	1799	tags=45%, list=10%, signal=50%
GO_GO:0018205_PEPTIDYL-LYSINE_MODIFICATION	GO_GO:0018205_PEPTIDYL-LYSINE_MODIFICATION	300	0.47863388	1.7088883	0.009920635	0.16371061	0.964	6301	tags=61%, list=36%, signal=94%
GO_GO:0021987_CEREBRAL_CORTEX_DEVELOPMENT	GO_GO:0021987_CEREBRAL_CORTEX_DEVELOPMENT	115	0.46599907	1.7075795	0	0.16458337	0.965	4075	tags=43%, list=24%, signal=56%
GO_GO:0016574_HISTONE_UBIQUITINATION	GO_GO:0016574_HISTONE_UBIQUITINATION	40	0.56960464	1.7074306	0.011494253	0.16400956	0.965	3754	tags=55%, list=22%, signal=70%
GO_GO:0051321_MEIOTIC_CELL_CYCLE	GO_GO:0051321_MEIOTIC_CELL_CYCLE	214	0.47418007	1.7061177	0.009823183	0.1648922	0.965	3771	tags=43%, list=22%, signal=54%
GO_GO:0018107_PEPTIDYL-THREONINE_PHOSPHORYLATION	GO_GO:0018107_PEPTIDYL-THREONINE_PHOSPHORYLATION	70	0.53517145	1.7050203	0.004016064	0.16568404	0.966	3894	tags=53%, list=23%, signal=68%
GO_GO:0044773_MITOTIC_DNA_DAMAGE_CHECKPOINT	GO_GO:0044773_MITOTIC_DNA_DAMAGE_CHECKPOINT	93	0.5021685	1.7035013	0.005802708	0.16695715	0.967	4021	tags=47%, list=23%, signal=61%
GO_GO:0051494_NEGATIVE_REGULATION_OF_CYTOSKELETON_ORGANIZATION	GO_GO:0051494_NEGATIVE_REGULATION_OF_CYTOSKELETON_ORGANIZATION	136	0.4320822	1.7034914	0	0.16618729	0.967	6423	tags=52%, list=37%, signal=82%
GO_GO:1904874_POSITIVE_REGULATION_OF_TELOMERASE_RNA_LOCALIZATION_TO_CAJAL_BODY	GO_GO:1904874_POSITIVE_REGULATION_OF_TELOMERASE_RNA_LOCALIZATION_TO_CAJAL_BODY	15	0.7548818	1.7009012	0.013592233	0.16947894	0.97	2499	tags=73%, list=14%, signal=86%
GO_GO:0031110_REGULATION_OF_MICROTUBULE_POLYMERIZATION_OR_DEPOLYMERIZATION	GO_GO:0031110_REGULATION_OF_MICROTUBULE_POLYMERIZATION_OR_DEPOLYMERIZATION	82	0.46333626	1.7000097	0.003883495	0.16980556	0.97	2939	tags=35%, list=17%, signal=42%
GO_GO:0035162_EMBRYONIC_HEMOPOIESIS	GO_GO:0035162_EMBRYONIC_HEMOPOIESIS	20	0.58656055	1.6997294	0.017928287	0.1693305	0.97	3427	tags=50%, list=20%, signal=62%
GO_GO:2001020_REGULATION_OF_RESPONSE_TO_DNA_DAMAGE_STIMULUS	GO_GO:2001020_REGULATION_OF_RESPONSE_TO_DNA_DAMAGE_STIMULUS	215	0.4688262	1.6992143	0.003891051	0.16901505	0.97	6492	tags=60%, list=38%, signal=96%
GO_GO:0006474_N-TERMINAL_PROTEIN_AMINO_ACID_ACETYLATION	GO_GO:0006474_N-TERMINAL_PROTEIN_AMINO_ACID_ACETYLATION	16	0.60904735	1.6979759	0.006072875	0.17000258	0.971	2293	tags=50%, list=13%, signal=58%
GO_GO:1903671_NEGATIVE_REGULATION_OF_SPROUTING_ANGIOGENESIS	GO_GO:1903671_NEGATIVE_REGULATION_OF_SPROUTING_ANGIOGENESIS	24	0.5798475	1.697693	0.022132797	0.16960993	0.971	4111	tags=54%, list=24%, signal=71%
GO_GO:0051293_ESTABLISHMENT_OF_SPINDLE_LOCALIZATION	GO_GO:0051293_ESTABLISHMENT_OF_SPINDLE_LOCALIZATION	46	0.5733096	1.697004	0.01	0.16982172	0.971	3953	tags=54%, list=23%, signal=70%
GO_GO:0007062_SISTER_CHROMATID_COHESION	GO_GO:0007062_SISTER_CHROMATID_COHESION	49	0.572612	1.6965814	0.013833992	0.16961503	0.971	4594	tags=61%, list=27%, signal=83%
GO_GO:0006362_TRANSCRIPTION_ELONGATION_FROM_RNA_POLYMERASE_I_PROMOTER	GO_GO:0006362_TRANSCRIPTION_ELONGATION_FROM_RNA_POLYMERASE_I_PROMOTER	29	0.58549666	1.696543	0.003992016	0.16888292	0.971	1325	tags=31%, list=8%, signal=34%
GO_GO:1904589_REGULATION_OF_PROTEIN_IMPORT	GO_GO:1904589_REGULATION_OF_PROTEIN_IMPORT	58	0.4930199	1.6953822	0	0.16973047	0.972	6025	tags=59%, list=35%, signal=90%
GO_GO:0031124_MRNA_3'-END_PROCESSING	GO_GO:0031124_MRNA_3'-END_PROCESSING	82	0.5675449	1.6934162	0.01183432	0.17158414	0.973	5141	tags=66%, list=30%, signal=93%
GO_GO:0046134_PYRIMIDINE_NUCLEOSIDE_BIOSYNTHETIC_PROCESS	GO_GO:0046134_PYRIMIDINE_NUCLEOSIDE_BIOSYNTHETIC_PROCESS	16	0.582511	1.6931282	0.005660377	0.1711568	0.973	3604	tags=56%, list=21%, signal=71%
GO_GO:0044380_PROTEIN_LOCALIZATION_TO_CYTOSKELETON	GO_GO:0044380_PROTEIN_LOCALIZATION_TO_CYTOSKELETON	42	0.5492234	1.6928247	0.003929273	0.17081775	0.974	3571	tags=50%, list=21%, signal=63%
GO_GO:0006661_PHOSPHATIDYLINOSITOL_BIOSYNTHETIC_PROCESS	GO_GO:0006661_PHOSPHATIDYLINOSITOL_BIOSYNTHETIC_PROCESS	108	0.45791873	1.6916649	0.007766991	0.17154032	0.975	5985	tags=54%, list=35%, signal=82%
GO_GO:0009411_RESPONSE_TO_UV	GO_GO:0009411_RESPONSE_TO_UV	139	0.4509858	1.6915352	0.004024145	0.17100163	0.975	6333	tags=57%, list=37%, signal=89%
GO_GO:0098781_NCRNA_TRANSCRIPTION	GO_GO:0098781_NCRNA_TRANSCRIPTION	94	0.51129574	1.6912056	0.01183432	0.17080073	0.975	4145	tags=49%, list=24%, signal=64%
GO_GO:0010592_POSITIVE_REGULATION_OF_LAMELLIPODIUM_ASSEMBLY	GO_GO:0010592_POSITIVE_REGULATION_OF_LAMELLIPODIUM_ASSEMBLY	20	0.5805916	1.6908537	0.01178782	0.17048396	0.975	3904	tags=60%, list=23%, signal=77%
GO_GO:0070828_HETEROCHROMATIN_ORGANIZATION	GO_GO:0070828_HETEROCHROMATIN_ORGANIZATION	16	0.5989753	1.6901269	0.007766991	0.17098457	0.977	4079	tags=56%, list=24%, signal=74%
GO_GO:0061077_CHAPERONE-MEDIATED_PROTEIN_FOLDING	GO_GO:0061077_CHAPERONE-MEDIATED_PROTEIN_FOLDING	59	0.47283962	1.6900903	0.015594542	0.17028421	0.977	2525	tags=32%, list=15%, signal=38%
GO_GO:0043486_HISTONE_EXCHANGE	GO_GO:0043486_HISTONE_EXCHANGE	47	0.5816836	1.6870832	0.030947777	0.17394353	0.977	4986	tags=72%, list=29%, signal=101%
GO_GO:0006998_NUCLEAR_ENVELOPE_ORGANIZATION	GO_GO:0006998_NUCLEAR_ENVELOPE_ORGANIZATION	51	0.5223408	1.6869003	0.007858546	0.17353459	0.977	3999	tags=47%, list=23%, signal=61%
GO_GO:0010869_REGULATION_OF_RECEPTOR_BIOSYNTHETIC_PROCESS	GO_GO:0010869_REGULATION_OF_RECEPTOR_BIOSYNTHETIC_PROCESS	23	0.50514084	1.6856654	0.011952192	0.17470974	0.977	4476	tags=48%, list=26%, signal=64%
GO_GO:0021801_CEREBRAL_CORTEX_RADIAL_GLIA_GUIDED_MIGRATION	GO_GO:0021801_CEREBRAL_CORTEX_RADIAL_GLIA_GUIDED_MIGRATION	23	0.5521279	1.6856452	0.002020202	0.1739798	0.977	3953	tags=52%, list=23%, signal=68%
GO_GO:0007063_REGULATION_OF_SISTER_CHROMATID_COHESION	GO_GO:0007063_REGULATION_OF_SISTER_CHROMATID_COHESION	22	0.63816524	1.6854764	0.004140787	0.17341103	0.977	4964	tags=77%, list=29%, signal=108%
GO_GO:0016571_HISTONE_METHYLATION	GO_GO:0016571_HISTONE_METHYLATION	90	0.5081862	1.685122	0.007843138	0.17314017	0.977	7198	tags=73%, list=42%, signal=125%
GO_GO:0051984_POSITIVE_REGULATION_OF_CHROMOSOME_SEGREGATION	GO_GO:0051984_POSITIVE_REGULATION_OF_CHROMOSOME_SEGREGATION	28	0.61979616	1.6850611	0.021194605	0.17251253	0.978	5820	tags=79%, list=34%, signal=118%
GO_GO:0006282_REGULATION_OF_DNA_REPAIR	GO_GO:0006282_REGULATION_OF_DNA_REPAIR	121	0.50063664	1.6845746	0.017208412	0.17226529	0.978	6492	tags=65%, list=38%, signal=104%
GO_GO:0070646_PROTEIN_MODIFICATION_BY_SMALL_PROTEIN_REMOVAL	GO_GO:0070646_PROTEIN_MODIFICATION_BY_SMALL_PROTEIN_REMOVAL	293	0.44247547	1.6845404	0.008016032	0.17156935	0.978	5421	tags=47%, list=31%, signal=67%
GO_GO:0010390_HISTONE_MONOUBIQUITINATION	GO_GO:0010390_HISTONE_MONOUBIQUITINATION	30	0.57953244	1.6843457	0.01754386	0.17118838	0.978	3754	tags=57%, list=22%, signal=72%
GO_GO:0006475_INTERNAL_PROTEIN_AMINO_ACID_ACETYLATION	GO_GO:0006475_INTERNAL_PROTEIN_AMINO_ACID_ACETYLATION	119	0.4907967	1.6832377	0.014	0.17198563	0.981	6963	tags=70%, list=40%, signal=116%
GO_GO:0006296_NUCLEOTIDE-EXCISION_REPAIR,_DNA_INCISION,_5'-TO_LESION	GO_GO:0006296_NUCLEOTIDE-EXCISION_REPAIR,_DNA_INCISION,_5'-TO_LESION	37	0.5409063	1.6830075	0.017475728	0.17167012	0.981	3732	tags=51%, list=22%, signal=65%
GO_GO:0045724_POSITIVE_REGULATION_OF_CILIUM_ASSEMBLY	GO_GO:0045724_POSITIVE_REGULATION_OF_CILIUM_ASSEMBLY	22	0.5581106	1.682605	0.009689922	0.17147666	0.981	2881	tags=41%, list=17%, signal=49%
GO_GO:0046822_REGULATION_OF_NUCLEOCYTOPLASMIC_TRANSPORT	GO_GO:0046822_REGULATION_OF_NUCLEOCYTOPLASMIC_TRANSPORT	105	0.4742925	1.6825898	0.002024292	0.17078798	0.981	6410	tags=62%, list=37%, signal=98%
GO_GO:0000002_MITOCHONDRIAL_GENOME_MAINTENANCE	GO_GO:0000002_MITOCHONDRIAL_GENOME_MAINTENANCE	19	0.59811914	1.6821649	0.003861004	0.17067602	0.981	4245	tags=58%, list=25%, signal=77%
GO_GO:2001252_POSITIVE_REGULATION_OF_CHROMOSOME_ORGANIZATION	GO_GO:2001252_POSITIVE_REGULATION_OF_CHROMOSOME_ORGANIZATION	174	0.4918509	1.682081	0.007858546	0.17007153	0.981	5192	tags=56%, list=30%, signal=80%
GO_GO:0019048_MODULATION_BY_VIRUS_OF_HOST_MORPHOLOGY_OR_PHYSIOLOGY	GO_GO:0019048_MODULATION_BY_VIRUS_OF_HOST_MORPHOLOGY_OR_PHYSIOLOGY	32	0.51831824	1.6817977	0.009746589	0.16993144	0.981	5314	tags=56%, list=31%, signal=81%
GO_GO:0016573_HISTONE_ACETYLATION	GO_GO:0016573_HISTONE_ACETYLATION	109	0.514981	1.6817026	0.015904572	0.16937041	0.981	6963	tags=73%, list=40%, signal=122%
GO_GO:0032212_POSITIVE_REGULATION_OF_TELOMERE_MAINTENANCE_VIA_TELOMERASE	GO_GO:0032212_POSITIVE_REGULATION_OF_TELOMERE_MAINTENANCE_VIA_TELOMERASE	34	0.6058112	1.6799091	0.017716536	0.171118	0.981	3743	tags=62%, list=22%, signal=79%
GO_GO:0051053_NEGATIVE_REGULATION_OF_DNA_METABOLIC_PROCESS	GO_GO:0051053_NEGATIVE_REGULATION_OF_DNA_METABOLIC_PROCESS	120	0.45775685	1.6797856	0.001968504	0.17061807	0.981	5982	tags=57%, list=35%, signal=86%
GO_GO:0033260_NUCLEAR_DNA_REPLICATION	GO_GO:0033260_NUCLEAR_DNA_REPLICATION	44	0.6512824	1.678612	0.048964217	0.17139933	0.982	4140	tags=77%, list=24%, signal=101%
GO_GO:1900180_REGULATION_OF_PROTEIN_LOCALIZATION_TO_NUCLEUS	GO_GO:1900180_REGULATION_OF_PROTEIN_LOCALIZATION_TO_NUCLEUS	119	0.45421246	1.678485	0.002004008	0.17082347	0.982	6410	tags=58%, list=37%, signal=91%
GO_GO:0042307_POSITIVE_REGULATION_OF_PROTEIN_IMPORT_INTO_NUCLEUS	GO_GO:0042307_POSITIVE_REGULATION_OF_PROTEIN_IMPORT_INTO_NUCLEUS	37	0.51588166	1.6775777	0	0.1713928	0.982	6025	tags=65%, list=35%, signal=99%
GO_GO:0000466_MATURATION_OF_5.8S_RRNA_FROM_TRICISTRONIC_RRNA_TRANSCRIPT_(SSU-RRNA,_5.8S_RRNA,_LSU-RRNA)	GO_GO:0000466_MATURATION_OF_5.8S_RRNA_FROM_TRICISTRONIC_RRNA_TRANSCRIPT_(SSU-RRNA,_5.8S_RRNA,_LSU-RRNA)	21	0.64793104	1.6774371	0.017077798	0.17090912	0.982	4205	tags=62%, list=24%, signal=82%
GO_GO:0051302_REGULATION_OF_CELL_DIVISION	GO_GO:0051302_REGULATION_OF_CELL_DIVISION	164	0.43128484	1.6772685	0	0.17049305	0.982	5278	tags=43%, list=30%, signal=62%
GO_GO:1904591_POSITIVE_REGULATION_OF_PROTEIN_IMPORT	GO_GO:1904591_POSITIVE_REGULATION_OF_PROTEIN_IMPORT	39	0.50757354	1.6755191	0	0.1722292	0.982	6025	tags=62%, list=35%, signal=94%
GO_GO:0034724_DNA_REPLICATION-INDEPENDENT_NUCLEOSOME_ORGANIZATION	GO_GO:0034724_DNA_REPLICATION-INDEPENDENT_NUCLEOSOME_ORGANIZATION	41	0.62980163	1.6752715	0.030947777	0.17196432	0.982	4342	tags=73%, list=25%, signal=97%
GO_GO:0006891_INTRA-GOLGI_VESICLE-MEDIATED_TRANSPORT	GO_GO:0006891_INTRA-GOLGI_VESICLE-MEDIATED_TRANSPORT	33	0.5597743	1.6752136	0.014314928	0.1713497	0.982	4566	tags=55%, list=26%, signal=74%
GO_GO:0071379_CELLULAR_RESPONSE_TO_PROSTAGLANDIN_STIMULUS	GO_GO:0071379_CELLULAR_RESPONSE_TO_PROSTAGLANDIN_STIMULUS	22	0.55687773	1.6748661	0.018789144	0.17121859	0.982	3125	tags=45%, list=18%, signal=55%
GO_GO:0031935_REGULATION_OF_CHROMATIN_SILENCING	GO_GO:0031935_REGULATION_OF_CHROMATIN_SILENCING	36	0.54186887	1.674541	0.017175572	0.1708525	0.982	5136	tags=53%, list=30%, signal=75%
GO_GO:0032206_POSITIVE_REGULATION_OF_TELOMERE_MAINTENANCE	GO_GO:0032206_POSITIVE_REGULATION_OF_TELOMERE_MAINTENANCE	49	0.5749578	1.6726921	0.014028057	0.17261763	0.983	5192	tags=69%, list=30%, signal=99%
GO_GO:2000369_REGULATION_OF_CLATHRIN-DEPENDENT_ENDOCYTOSIS	GO_GO:2000369_REGULATION_OF_CLATHRIN-DEPENDENT_ENDOCYTOSIS	19	0.5957544	1.6723013	0.009596929	0.17265174	0.983	4157	tags=53%, list=24%, signal=69%
GO_GO:0007030_GOLGI_ORGANIZATION	GO_GO:0007030_GOLGI_ORGANIZATION	130	0.4674865	1.671391	0.011857707	0.1731691	0.984	4896	tags=49%, list=28%, signal=68%
GO_GO:0043631_RNA_POLYADENYLATION	GO_GO:0043631_RNA_POLYADENYLATION	31	0.56407535	1.6706858	0.013806706	0.17365487	0.984	2295	tags=45%, list=13%, signal=52%
GO_GO:0051054_POSITIVE_REGULATION_OF_DNA_METABOLIC_PROCESS	GO_GO:0051054_POSITIVE_REGULATION_OF_DNA_METABOLIC_PROCESS	190	0.46566477	1.669767	0.00984252	0.17426373	0.984	6369	tags=60%, list=37%, signal=94%
GO_GO:0032201_TELOMERE_MAINTENANCE_VIA_SEMI-CONSERVATIVE_REPLICATION	GO_GO:0032201_TELOMERE_MAINTENANCE_VIA_SEMI-CONSERVATIVE_REPLICATION	25	0.663855	1.66757	0.037807185	0.17686233	0.984	3758	tags=76%, list=22%, signal=97%
GO_GO:0016236_MACROAUTOPHAGY	GO_GO:0016236_MACROAUTOPHAGY	160	0.42305225	1.6674799	0.007952286	0.17633298	0.984	6132	tags=51%, list=35%, signal=79%
GO_GO:0010591_REGULATION_OF_LAMELLIPODIUM_ASSEMBLY	GO_GO:0010591_REGULATION_OF_LAMELLIPODIUM_ASSEMBLY	30	0.5347196	1.6673883	0.007905139	0.17579599	0.984	4350	tags=53%, list=25%, signal=71%
GO_GO:0034968_HISTONE_LYSINE_METHYLATION	GO_GO:0034968_HISTONE_LYSINE_METHYLATION	72	0.5293061	1.6666155	0.015904572	0.1763094	0.984	6197	tags=68%, list=36%, signal=106%
GO_GO:0046931_PORE_COMPLEX_ASSEMBLY	GO_GO:0046931_PORE_COMPLEX_ASSEMBLY	21	0.59060216	1.6665292	0.02	0.17581564	0.984	4530	tags=62%, list=26%, signal=84%
GO_GO:0051443_POSITIVE_REGULATION_OF_UBIQUITIN-PROTEIN_TRANSFERASE_ACTIVITY	GO_GO:0051443_POSITIVE_REGULATION_OF_UBIQUITIN-PROTEIN_TRANSFERASE_ACTIVITY	32	0.52279145	1.6656069	0.011857707	0.17656839	0.984	4278	tags=50%, list=25%, signal=66%
GO_GO:0016579_PROTEIN_DEUBIQUITINATION	GO_GO:0016579_PROTEIN_DEUBIQUITINATION	276	0.4328319	1.6652902	0.00996016	0.17631517	0.984	5421	tags=45%, list=31%, signal=65%
GO_GO:0006336_DNA_REPLICATION-INDEPENDENT_NUCLEOSOME_ASSEMBLY	GO_GO:0006336_DNA_REPLICATION-INDEPENDENT_NUCLEOSOME_ASSEMBLY	40	0.6261991	1.6641293	0.031007752	0.1773385	0.985	4342	tags=73%, list=25%, signal=97%
GO_GO:0006458_'DE_NOVO'_PROTEIN_FOLDING	GO_GO:0006458_'DE_NOVO'_PROTEIN_FOLDING	41	0.516377	1.6640993	0.017964073	0.17676723	0.985	5405	tags=56%, list=31%, signal=81%
GO_GO:1900740_POSITIVE_REGULATION_OF_PROTEIN_INSERTION_INTO_MITOCHONDRIAL_MEMBRANE_INVOLVED_IN_APOPTOTIC_SIGNALING_PATHWAY	GO_GO:1900740_POSITIVE_REGULATION_OF_PROTEIN_INSERTION_INTO_MITOCHONDRIAL_MEMBRANE_INVOLVED_IN_APOPTOTIC_SIGNALING_PATHWAY	26	0.54242814	1.663742	0.007766991	0.17653619	0.985	3975	tags=46%, list=23%, signal=60%
GO_GO:0018393_INTERNAL_PEPTIDYL-LYSINE_ACETYLATION	GO_GO:0018393_INTERNAL_PEPTIDYL-LYSINE_ACETYLATION	114	0.4994921	1.6632727	0.015904572	0.17663734	0.985	6963	tags=72%, list=40%, signal=120%
GO_GO:0006417_REGULATION_OF_TRANSLATION	GO_GO:0006417_REGULATION_OF_TRANSLATION	383	0.41842616	1.661658	0.009784736	0.1783763	0.986	4175	tags=38%, list=24%, signal=49%
GO_GO:0010569_REGULATION_OF_DOUBLE-STRAND_BREAK_REPAIR_VIA_HOMOLOGOUS_RECOMBINATION	GO_GO:0010569_REGULATION_OF_DOUBLE-STRAND_BREAK_REPAIR_VIA_HOMOLOGOUS_RECOMBINATION	46	0.5508095	1.6604668	0.02631579	0.17925248	0.986	3079	tags=50%, list=18%, signal=61%
GO_GO:0017038_PROTEIN_IMPORT	GO_GO:0017038_PROTEIN_IMPORT	140	0.43078527	1.6595395	0.00407332	0.1800239	0.986	5148	tags=46%, list=30%, signal=65%
GO_GO:0042306_REGULATION_OF_PROTEIN_IMPORT_INTO_NUCLEUS	GO_GO:0042306_REGULATION_OF_PROTEIN_IMPORT_INTO_NUCLEUS	55	0.49084398	1.6586819	0	0.18045169	0.986	6025	tags=60%, list=35%, signal=92%
GO_GO:0072331_SIGNAL_TRANSDUCTION_BY_P53_CLASS_MEDIATOR	GO_GO:0072331_SIGNAL_TRANSDUCTION_BY_P53_CLASS_MEDIATOR	118	0.45437554	1.6575886	0.010162601	0.18150203	0.986	4021	tags=41%, list=23%, signal=53%
GO_GO:0045652_REGULATION_OF_MEGAKARYOCYTE_DIFFERENTIATION	GO_GO:0045652_REGULATION_OF_MEGAKARYOCYTE_DIFFERENTIATION	54	0.47422504	1.6571516	0.011583012	0.181397	0.986	7069	tags=67%, list=41%, signal=112%
GO_GO:0006354_DNA-TEMPLATED_TRANSCRIPTION,_ELONGATION	GO_GO:0006354_DNA-TEMPLATED_TRANSCRIPTION,_ELONGATION	87	0.5017793	1.6563901	0.015904572	0.18186769	0.986	2930	tags=36%, list=17%, signal=43%
GO_GO:0031396_REGULATION_OF_PROTEIN_UBIQUITINATION	GO_GO:0031396_REGULATION_OF_PROTEIN_UBIQUITINATION	198	0.41670156	1.6559001	0.007984032	0.18196703	0.986	6506	tags=54%, list=38%, signal=85%
GO_GO:0006363_TERMINATION_OF_RNA_POLYMERASE_I_TRANSCRIPTION	GO_GO:0006363_TERMINATION_OF_RNA_POLYMERASE_I_TRANSCRIPTION	30	0.56844395	1.6551322	0.010060363	0.18237278	0.986	1325	tags=30%, list=8%, signal=32%
GO_GO:0018394_PEPTIDYL-LYSINE_ACETYLATION	GO_GO:0018394_PEPTIDYL-LYSINE_ACETYLATION	117	0.49459973	1.654356	0.018	0.18285374	0.986	7014	tags=72%, list=41%, signal=120%
GO_GO:0031365_N-TERMINAL_PROTEIN_AMINO_ACID_MODIFICATION	GO_GO:0031365_N-TERMINAL_PROTEIN_AMINO_ACID_MODIFICATION	27	0.5357575	1.6534808	0.026209677	0.18344228	0.987	1299	tags=33%, list=8%, signal=36%
GO_GO:0006473_PROTEIN_ACETYLATION	GO_GO:0006473_PROTEIN_ACETYLATION	138	0.4687124	1.6532394	0.017892644	0.18310145	0.987	7014	tags=68%, list=41%, signal=114%
GO_GO:0000288_NUCLEAR-TRANSCRIBED_MRNA_CATABOLIC_PROCESS,_DEADENYLATION-DEPENDENT_DECAY	GO_GO:0000288_NUCLEAR-TRANSCRIBED_MRNA_CATABOLIC_PROCESS,_DEADENYLATION-DEPENDENT_DECAY	58	0.5063358	1.6529332	0.013806706	0.18281844	0.987	2616	tags=34%, list=15%, signal=40%
GO_GO:0006446_REGULATION_OF_TRANSLATIONAL_INITIATION	GO_GO:0006446_REGULATION_OF_TRANSLATIONAL_INITIATION	79	0.46808967	1.6510649	0.021868788	0.18473914	0.987	3812	tags=41%, list=22%, signal=52%
GO_GO:1904886_BETA-CATENIN_DESTRUCTION_COMPLEX_DISASSEMBLY	GO_GO:1904886_BETA-CATENIN_DESTRUCTION_COMPLEX_DISASSEMBLY	21	0.55513144	1.6479971	0.007920792	0.18827724	0.988	3751	tags=43%, list=22%, signal=55%
GO_GO:2001022_POSITIVE_REGULATION_OF_RESPONSE_TO_DNA_DAMAGE_STIMULUS	GO_GO:2001022_POSITIVE_REGULATION_OF_RESPONSE_TO_DNA_DAMAGE_STIMULUS	100	0.4666724	1.6477842	0.0113852	0.18800105	0.988	6369	tags=60%, list=37%, signal=94%
GO_GO:1903829_POSITIVE_REGULATION_OF_CELLULAR_PROTEIN_LOCALIZATION	GO_GO:1903829_POSITIVE_REGULATION_OF_CELLULAR_PROTEIN_LOCALIZATION	321	0.40856397	1.6477251	0	0.18745494	0.988	6444	tags=52%, list=37%, signal=81%
GO_GO:0051220_CYTOPLASMIC_SEQUESTERING_OF_PROTEIN	GO_GO:0051220_CYTOPLASMIC_SEQUESTERING_OF_PROTEIN	24	0.56968063	1.6465957	0.008064516	0.18842065	0.988	3703	tags=50%, list=21%, signal=64%
GO_GO:0031398_POSITIVE_REGULATION_OF_PROTEIN_UBIQUITINATION	GO_GO:0031398_POSITIVE_REGULATION_OF_PROTEIN_UBIQUITINATION	115	0.43652838	1.6465585	0.007936508	0.18782759	0.988	6506	tags=57%, list=38%, signal=90%
GO_GO:1904353_REGULATION_OF_TELOMERE_CAPPING	GO_GO:1904353_REGULATION_OF_TELOMERE_CAPPING	26	0.5863059	1.6465123	0.019880716	0.18730652	0.988	5585	tags=77%, list=32%, signal=113%
GO_GO:0019054_MODULATION_BY_VIRUS_OF_HOST_CELLULAR_PROCESS	GO_GO:0019054_MODULATION_BY_VIRUS_OF_HOST_CELLULAR_PROCESS	18	0.56733096	1.6455389	0.013257576	0.18814638	0.989	4973	tags=61%, list=29%, signal=86%
GO_GO:0016458_GENE_SILENCING	GO_GO:0016458_GENE_SILENCING	144	0.4749735	1.6451722	0.011695907	0.1880377	0.989	6390	tags=63%, list=37%, signal=99%
GO_GO:0040029_REGULATION_OF_GENE_EXPRESSION,_EPIGENETIC	GO_GO:0040029_REGULATION_OF_GENE_EXPRESSION,_EPIGENETIC	229	0.45948192	1.6448431	0.019762846	0.18792412	0.989	4487	tags=45%, list=26%, signal=61%
GO_GO:0045070_POSITIVE_REGULATION_OF_VIRAL_GENOME_REPLICATION	GO_GO:0045070_POSITIVE_REGULATION_OF_VIRAL_GENOME_REPLICATION	35	0.51709235	1.6440929	0.017307693	0.18841259	0.989	6194	tags=69%, list=36%, signal=107%
GO_GO:0040001_ESTABLISHMENT_OF_MITOTIC_SPINDLE_LOCALIZATION	GO_GO:0040001_ESTABLISHMENT_OF_MITOTIC_SPINDLE_LOCALIZATION	35	0.5773141	1.6434866	0.011741683	0.18861878	0.989	2092	tags=43%, list=12%, signal=49%
GO_GO:0051294_ESTABLISHMENT_OF_SPINDLE_ORIENTATION	GO_GO:0051294_ESTABLISHMENT_OF_SPINDLE_ORIENTATION	38	0.55682933	1.6433768	0.00984252	0.18817317	0.989	1979	tags=39%, list=11%, signal=44%
GO_GO:0048024_REGULATION_OF_MRNA_SPLICING,_VIA_SPLICEOSOME	GO_GO:0048024_REGULATION_OF_MRNA_SPLICING,_VIA_SPLICEOSOME	102	0.52246207	1.6429447	0.02173913	0.18818074	0.989	4448	tags=55%, list=26%, signal=73%
GO_GO:0016441_POSTTRANSCRIPTIONAL_GENE_SILENCING	GO_GO:0016441_POSTTRANSCRIPTIONAL_GENE_SILENCING	57	0.53366333	1.6428975	0.02385686	0.1876111	0.989	6311	tags=74%, list=36%, signal=116%
GO_GO:0035195_GENE_SILENCING_BY_MIRNA	GO_GO:0035195_GENE_SILENCING_BY_MIRNA	46	0.54661405	1.6427706	0.01953125	0.1871316	0.989	7452	tags=89%, list=43%, signal=156%
GO_GO:0007076_MITOTIC_CHROMOSOME_CONDENSATION	GO_GO:0007076_MITOTIC_CHROMOSOME_CONDENSATION	17	0.67918557	1.6426623	0.024856597	0.18663637	0.989	1676	tags=53%, list=10%, signal=59%
GO_GO:0099518_VESICLE_CYTOSKELETAL_TRAFFICKING	GO_GO:0099518_VESICLE_CYTOSKELETAL_TRAFFICKING	49	0.4886766	1.6419299	0.00998004	0.18724394	0.989	3953	tags=43%, list=23%, signal=55%
GO_GO:0031111_NEGATIVE_REGULATION_OF_MICROTUBULE_POLYMERIZATION_OR_DEPOLYMERIZATION	GO_GO:0031111_NEGATIVE_REGULATION_OF_MICROTUBULE_POLYMERIZATION_OR_DEPOLYMERIZATION	37	0.49773514	1.6418765	0.021526419	0.18671012	0.989	5315	tags=54%, list=31%, signal=78%
GO_GO:0006470_PROTEIN_DEPHOSPHORYLATION	GO_GO:0006470_PROTEIN_DEPHOSPHORYLATION	203	0.40963057	1.64156	0	0.1865415	0.989	6486	tags=50%, list=37%, signal=79%
GO_GO:0034063_STRESS_GRANULE_ASSEMBLY	GO_GO:0034063_STRESS_GRANULE_ASSEMBLY	16	0.6488169	1.6415112	0.018480493	0.18599698	0.989	4657	tags=75%, list=27%, signal=103%
GO_GO:1903204_NEGATIVE_REGULATION_OF_OXIDATIVE_STRESS-INDUCED_NEURON_DEATH	GO_GO:1903204_NEGATIVE_REGULATION_OF_OXIDATIVE_STRESS-INDUCED_NEURON_DEATH	20	0.5422145	1.6413591	0.019569471	0.1856545	0.989	5304	tags=50%, list=31%, signal=72%
GO_GO:0120163_NEGATIVE_REGULATION_OF_COLD-INDUCED_THERMOGENESIS	GO_GO:0120163_NEGATIVE_REGULATION_OF_COLD-INDUCED_THERMOGENESIS	47	0.45556918	1.6411018	0.00990099	0.18546057	0.989	5521	tags=49%, list=32%, signal=72%
GO_GO:0007265_RAS_PROTEIN_SIGNAL_TRANSDUCTION	GO_GO:0007265_RAS_PROTEIN_SIGNAL_TRANSDUCTION	241	0.4147014	1.640835	0.001972387	0.18523769	0.989	5326	tags=46%, list=31%, signal=66%
GO_GO:0043488_REGULATION_OF_MRNA_STABILITY	GO_GO:0043488_REGULATION_OF_MRNA_STABILITY	177	0.44131646	1.6401372	0.01923077	0.18572935	0.989	6692	tags=58%, list=39%, signal=94%
GO_GO:0031113_REGULATION_OF_MICROTUBULE_POLYMERIZATION	GO_GO:0031113_REGULATION_OF_MICROTUBULE_POLYMERIZATION	51	0.4735835	1.6393344	0.015503876	0.18625562	0.989	6229	tags=57%, list=36%, signal=89%
GO_GO:0006479_PROTEIN_METHYLATION	GO_GO:0006479_PROTEIN_METHYLATION	128	0.4639166	1.6391171	0.009861933	0.18593903	0.989	6197	tags=56%, list=36%, signal=87%
GO_GO:0070534_PROTEIN_K63-LINKED_UBIQUITINATION	GO_GO:0070534_PROTEIN_K63-LINKED_UBIQUITINATION	38	0.5012666	1.6389694	0.015873017	0.18567407	0.989	3061	tags=42%, list=18%, signal=51%
GO_GO:1904357_NEGATIVE_REGULATION_OF_TELOMERE_MAINTENANCE_VIA_TELOMERE_LENGTHENING	GO_GO:1904357_NEGATIVE_REGULATION_OF_TELOMERE_MAINTENANCE_VIA_TELOMERE_LENGTHENING	25	0.585624	1.6377504	0.019723866	0.1869857	0.991	5446	tags=68%, list=31%, signal=99%
GO_GO:0007064_MITOTIC_SISTER_CHROMATID_COHESION	GO_GO:0007064_MITOTIC_SISTER_CHROMATID_COHESION	15	0.6917153	1.6376606	0.009920635	0.18652588	0.991	4964	tags=93%, list=29%, signal=131%
GO_GO:0036119_RESPONSE_TO_PLATELET-DERIVED_GROWTH_FACTOR	GO_GO:0036119_RESPONSE_TO_PLATELET-DERIVED_GROWTH_FACTOR	23	0.55042875	1.6375041	0.03256705	0.18615949	0.991	4420	tags=57%, list=26%, signal=76%
GO_GO:0070849_RESPONSE_TO_EPIDERMAL_GROWTH_FACTOR	GO_GO:0070849_RESPONSE_TO_EPIDERMAL_GROWTH_FACTOR	48	0.4893151	1.6374093	0.017578125	0.1856515	0.991	3993	tags=44%, list=23%, signal=57%
GO_GO:0035194_POSTTRANSCRIPTIONAL_GENE_SILENCING_BY_RNA	GO_GO:0035194_POSTTRANSCRIPTIONAL_GENE_SILENCING_BY_RNA	56	0.5306569	1.6371266	0.023904383	0.18539265	0.991	6311	tags=73%, list=36%, signal=115%
GO_GO:0071404_CELLULAR_RESPONSE_TO_LOW-DENSITY_LIPOPROTEIN_PARTICLE_STIMULUS	GO_GO:0071404_CELLULAR_RESPONSE_TO_LOW-DENSITY_LIPOPROTEIN_PARTICLE_STIMULUS	18	0.5601752	1.636925	0.032323234	0.18509053	0.991	4584	tags=50%, list=26%, signal=68%
GO_GO:0051085_CHAPERONE_COFACTOR-DEPENDENT_PROTEIN_REFOLDING	GO_GO:0051085_CHAPERONE_COFACTOR-DEPENDENT_PROTEIN_REFOLDING	32	0.53007764	1.6368632	0.022540983	0.18460938	0.991	1771	tags=34%, list=10%, signal=38%
GO_GO:0051261_PROTEIN_DEPOLYMERIZATION	GO_GO:0051261_PROTEIN_DEPOLYMERIZATION	36	0.52228355	1.6365706	0.02357564	0.18450399	0.991	4137	tags=44%, list=24%, signal=58%
GO_GO:0034508_CENTROMERE_COMPLEX_ASSEMBLY	GO_GO:0034508_CENTROMERE_COMPLEX_ASSEMBLY	38	0.6300342	1.6358349	0.038387716	0.18498164	0.991	1809	tags=55%, list=10%, signal=62%
GO_GO:0018022_PEPTIDYL-LYSINE_METHYLATION	GO_GO:0018022_PEPTIDYL-LYSINE_METHYLATION	85	0.4962392	1.6335989	0.01980198	0.18739793	0.991	3546	tags=44%, list=20%, signal=54%
GO_GO:0051081_NUCLEAR_ENVELOPE_DISASSEMBLY	GO_GO:0051081_NUCLEAR_ENVELOPE_DISASSEMBLY	16	0.65194553	1.633398	0.016161617	0.18709777	0.991	3999	tags=69%, list=23%, signal=89%
GO_GO:0031047_GENE_SILENCING_BY_RNA	GO_GO:0031047_GENE_SILENCING_BY_RNA	83	0.50435215	1.6325995	0.020120725	0.18768755	0.991	6390	tags=69%, list=37%, signal=108%
GO_GO:0000729_DNA_DOUBLE-STRAND_BREAK_PROCESSING	GO_GO:0000729_DNA_DOUBLE-STRAND_BREAK_PROCESSING	21	0.60860044	1.6324003	0.012	0.18736312	0.991	5192	tags=76%, list=30%, signal=109%
GO_GO:1900087_POSITIVE_REGULATION_OF_G1|S_TRANSITION_OF_MITOTIC_CELL_CYCLE	GO_GO:1900087_POSITIVE_REGULATION_OF_G1|S_TRANSITION_OF_MITOTIC_CELL_CYCLE	36	0.4832088	1.6319821	0.015873017	0.18735203	0.991	5988	tags=64%, list=35%, signal=97%
GO_GO:2000104_NEGATIVE_REGULATION_OF_DNA-DEPENDENT_DNA_REPLICATION	GO_GO:2000104_NEGATIVE_REGULATION_OF_DNA-DEPENDENT_DNA_REPLICATION	19	0.6209959	1.6314193	0.01775148	0.1876528	0.992	5184	tags=74%, list=30%, signal=105%
GO_GO:0045910_NEGATIVE_REGULATION_OF_DNA_RECOMBINATION	GO_GO:0045910_NEGATIVE_REGULATION_OF_DNA_RECOMBINATION	46	0.51180214	1.6309373	0.017857144	0.18769914	0.992	4878	tags=48%, list=28%, signal=66%
GO_GO:0034080_CENP-A_CONTAINING_NUCLEOSOME_ASSEMBLY	GO_GO:0034080_CENP-A_CONTAINING_NUCLEOSOME_ASSEMBLY	31	0.6432967	1.6297565	0.035916824	0.18891332	0.992	1809	tags=58%, list=10%, signal=65%
GO_GO:0048193_GOLGI_VESICLE_TRANSPORT	GO_GO:0048193_GOLGI_VESICLE_TRANSPORT	360	0.40668064	1.6296709	0.014285714	0.18847708	0.992	4896	tags=43%, list=28%, signal=58%
GO_GO:0006366_TRANSCRIPTION_BY_RNA_POLYMERASE_II	GO_GO:0006366_TRANSCRIPTION_BY_RNA_POLYMERASE_II	467	0.41245398	1.6296567	0.009823183	0.18793952	0.992	3801	tags=36%, list=22%, signal=45%
GO_GO:0008356_ASYMMETRIC_CELL_DIVISION	GO_GO:0008356_ASYMMETRIC_CELL_DIVISION	16	0.5659199	1.629656	0.011857707	0.18737344	0.992	4433	tags=56%, list=26%, signal=76%
GO_GO:1902275_REGULATION_OF_CHROMATIN_ORGANIZATION	GO_GO:1902275_REGULATION_OF_CHROMATIN_ORGANIZATION	191	0.44770798	1.6296023	0.011904762	0.1868883	0.992	6299	tags=58%, list=36%, signal=90%
GO_GO:0021795_CEREBRAL_CORTEX_CELL_MIGRATION	GO_GO:0021795_CEREBRAL_CORTEX_CELL_MIGRATION	44	0.4960681	1.6295862	0.007782101	0.18634656	0.992	3953	tags=45%, list=23%, signal=59%
GO_GO:0016197_ENDOSOMAL_TRANSPORT	GO_GO:0016197_ENDOSOMAL_TRANSPORT	220	0.433566	1.6294291	0.011857707	0.18596503	0.992	5772	tags=50%, list=33%, signal=75%
GO_GO:0043967_HISTONE_H4_ACETYLATION	GO_GO:0043967_HISTONE_H4_ACETYLATION	52	0.5445842	1.6291142	0.009940358	0.18598695	0.992	6257	tags=73%, list=36%, signal=114%
GO_GO:2000278_REGULATION_OF_DNA_BIOSYNTHETIC_PROCESS	GO_GO:2000278_REGULATION_OF_DNA_BIOSYNTHETIC_PROCESS	110	0.47104615	1.628794	0.015625	0.18592541	0.992	7091	tags=69%, list=41%, signal=116%
GO_GO:0071478_CELLULAR_RESPONSE_TO_RADIATION	GO_GO:0071478_CELLULAR_RESPONSE_TO_RADIATION	167	0.40797183	1.6285608	0.002028398	0.1857437	0.992	6333	tags=51%, list=37%, signal=80%
GO_GO:0030261_CHROMOSOME_CONDENSATION	GO_GO:0030261_CHROMOSOME_CONDENSATION	43	0.5186544	1.6285602	0.04494382	0.18519579	0.992	1688	tags=30%, list=10%, signal=33%
GO_GO:0035518_HISTONE_H2A_MONOUBIQUITINATION	GO_GO:0035518_HISTONE_H2A_MONOUBIQUITINATION	18	0.59491765	1.6273676	0.021153847	0.18634985	0.992	3732	tags=50%, list=22%, signal=64%
GO_GO:0006301_POSTREPLICATION_REPAIR	GO_GO:0006301_POSTREPLICATION_REPAIR	53	0.50250846	1.6272398	0.023952097	0.18596995	0.992	3434	tags=49%, list=20%, signal=61%
GO_GO:0090305_NUCLEIC_ACID_PHOSPHODIESTER_BOND_HYDROLYSIS	GO_GO:0090305_NUCLEIC_ACID_PHOSPHODIESTER_BOND_HYDROLYSIS	293	0.4222598	1.6272081	0.01754386	0.1854951	0.992	5451	tags=48%, list=31%, signal=69%
GO_GO:0031123_RNA_3'-END_PROCESSING	GO_GO:0031123_RNA_3'-END_PROCESSING	135	0.50144285	1.6268091	0.015594542	0.18556532	0.992	5141	tags=54%, list=30%, signal=76%
GO_GO:0060976_CORONARY_VASCULATURE_DEVELOPMENT	GO_GO:0060976_CORONARY_VASCULATURE_DEVELOPMENT	46	0.5036558	1.6266282	0.011811024	0.1853038	0.992	4420	tags=52%, list=26%, signal=70%
GO_GO:0046824_POSITIVE_REGULATION_OF_NUCLEOCYTOPLASMIC_TRANSPORT	GO_GO:0046824_POSITIVE_REGULATION_OF_NUCLEOCYTOPLASMIC_TRANSPORT	63	0.47758517	1.6256293	0.010060363	0.1860779	0.992	6149	tags=62%, list=36%, signal=96%
GO_GO:1902808_POSITIVE_REGULATION_OF_CELL_CYCLE_G1|S_PHASE_TRANSITION	GO_GO:1902808_POSITIVE_REGULATION_OF_CELL_CYCLE_G1|S_PHASE_TRANSITION	46	0.46782184	1.6255198	0.015717093	0.18564051	0.992	5988	tags=63%, list=35%, signal=96%
GO_GO:0048524_POSITIVE_REGULATION_OF_VIRAL_PROCESS	GO_GO:0048524_POSITIVE_REGULATION_OF_VIRAL_PROCESS	104	0.44542515	1.6251606	0.011516315	0.18556419	0.992	5141	tags=49%, list=30%, signal=69%
GO_GO:0032386_REGULATION_OF_INTRACELLULAR_TRANSPORT	GO_GO:0032386_REGULATION_OF_INTRACELLULAR_TRANSPORT	345	0.39445803	1.625117	0	0.18507414	0.992	4596	tags=39%, list=27%, signal=52%
GO_GO:0072384_ORGANELLE_TRANSPORT_ALONG_MICROTUBULE	GO_GO:0072384_ORGANELLE_TRANSPORT_ALONG_MICROTUBULE	76	0.45803666	1.6248618	0.015968064	0.18496804	0.992	5237	tags=50%, list=30%, signal=71%
GO_GO:0006293_NUCLEOTIDE-EXCISION_REPAIR,_PREINCISION_COMPLEX_STABILIZATION	GO_GO:0006293_NUCLEOTIDE-EXCISION_REPAIR,_PREINCISION_COMPLEX_STABILIZATION	21	0.5631808	1.6246631	0.021113243	0.18470761	0.992	3732	tags=52%, list=22%, signal=67%
GO_GO:0009314_RESPONSE_TO_RADIATION	GO_GO:0009314_RESPONSE_TO_RADIATION	424	0.38713387	1.6243398	0	0.18469825	0.992	6333	tags=47%, list=37%, signal=72%
GO_GO:0006295_NUCLEOTIDE-EXCISION_REPAIR,_DNA_INCISION,_3'-TO_LESION	GO_GO:0006295_NUCLEOTIDE-EXCISION_REPAIR,_DNA_INCISION,_3'-TO_LESION	23	0.5616795	1.6234295	0.021782178	0.18548502	0.992	3732	tags=48%, list=22%, signal=61%
GO_GO:0050684_REGULATION_OF_MRNA_PROCESSING	GO_GO:0050684_REGULATION_OF_MRNA_PROCESSING	141	0.5055291	1.6230017	0.023622047	0.18552361	0.992	5067	tags=58%, list=29%, signal=82%
GO_GO:0000712_RESOLUTION_OF_MEIOTIC_RECOMBINATION_INTERMEDIATES	GO_GO:0000712_RESOLUTION_OF_MEIOTIC_RECOMBINATION_INTERMEDIATES	17	0.62684774	1.6226743	0.034907598	0.18548514	0.992	2971	tags=53%, list=17%, signal=64%
GO_GO:0030201_HEPARAN_SULFATE_PROTEOGLYCAN_METABOLIC_PROCESS	GO_GO:0030201_HEPARAN_SULFATE_PROTEOGLYCAN_METABOLIC_PROCESS	29	0.5228602	1.6223161	0.03006012	0.18547817	0.992	6226	tags=69%, list=36%, signal=108%
GO_GO:0048599_OOCYTE_DEVELOPMENT	GO_GO:0048599_OOCYTE_DEVELOPMENT	37	0.48620704	1.6216892	0.012096774	0.1857646	0.992	3493	tags=35%, list=20%, signal=44%
GO_GO:0044818_MITOTIC_G2|M_TRANSITION_CHECKPOINT	GO_GO:0044818_MITOTIC_G2|M_TRANSITION_CHECKPOINT	28	0.573353	1.6209056	0.032945737	0.18632382	0.992	6184	tags=71%, list=36%, signal=111%
GO_GO:0042769_DNA_DAMAGE_RESPONSE,_DETECTION_OF_DNA_DAMAGE	GO_GO:0042769_DNA_DAMAGE_RESPONSE,_DETECTION_OF_DNA_DAMAGE	39	0.54336286	1.6208304	0.036259543	0.1859079	0.992	3732	tags=51%, list=22%, signal=65%
GO_GO:0000132_ESTABLISHMENT_OF_MITOTIC_SPINDLE_ORIENTATION	GO_GO:0000132_ESTABLISHMENT_OF_MITOTIC_SPINDLE_ORIENTATION	31	0.57482034	1.6205969	0.013833992	0.18574482	0.992	1086	tags=35%, list=6%, signal=38%
GO_GO:0048026_POSITIVE_REGULATION_OF_MRNA_SPLICING,_VIA_SPLICEOSOME	GO_GO:0048026_POSITIVE_REGULATION_OF_MRNA_SPLICING,_VIA_SPLICEOSOME	22	0.59838676	1.6192262	0.013461539	0.18719308	0.993	4361	tags=55%, list=25%, signal=73%
GO_GO:0045830_POSITIVE_REGULATION_OF_ISOTYPE_SWITCHING	GO_GO:0045830_POSITIVE_REGULATION_OF_ISOTYPE_SWITCHING	25	0.5504821	1.6191558	0.014084507	0.18672699	0.993	1080	tags=28%, list=6%, signal=30%
GO_GO:0010498_PROTEASOMAL_PROTEIN_CATABOLIC_PROCESS	GO_GO:0010498_PROTEASOMAL_PROTEIN_CATABOLIC_PROCESS	337	0.40440622	1.6179192	0.01984127	0.18825023	0.993	5755	tags=46%, list=33%, signal=68%
GO_GO:2000779_REGULATION_OF_DOUBLE-STRAND_BREAK_REPAIR	GO_GO:2000779_REGULATION_OF_DOUBLE-STRAND_BREAK_REPAIR	77	0.49733064	1.617741	0.034416825	0.18800825	0.993	6492	tags=68%, list=38%, signal=108%
GO_GO:0033683_NUCLEOTIDE-EXCISION_REPAIR,_DNA_INCISION	GO_GO:0033683_NUCLEOTIDE-EXCISION_REPAIR,_DNA_INCISION	41	0.5097867	1.6166446	0.029126214	0.18904802	0.993	3732	tags=46%, list=22%, signal=59%
GO_GO:0000083_REGULATION_OF_TRANSCRIPTION_INVOLVED_IN_G1|S_TRANSITION_OF_MITOTIC_CELL_CYCLE	GO_GO:0000083_REGULATION_OF_TRANSCRIPTION_INVOLVED_IN_G1|S_TRANSITION_OF_MITOTIC_CELL_CYCLE	28	0.5963658	1.6140847	0.037664782	0.192188	0.993	6209	tags=89%, list=36%, signal=139%
GO_GO:0022616_DNA_STRAND_ELONGATION	GO_GO:0022616_DNA_STRAND_ELONGATION	22	0.6617088	1.6140163	0.041984733	0.19176203	0.993	4554	tags=82%, list=26%, signal=111%
GO_GO:0008334_HISTONE_MRNA_METABOLIC_PROCESS	GO_GO:0008334_HISTONE_MRNA_METABOLIC_PROCESS	29	0.555377	1.6122612	0.027027028	0.19377483	0.993	3264	tags=52%, list=19%, signal=64%
GO_GO:0007018_MICROTUBULE-BASED_MOVEMENT	GO_GO:0007018_MICROTUBULE-BASED_MOVEMENT	264	0.42791432	1.6121268	0.004065041	0.19348805	0.993	5242	tags=44%, list=30%, signal=62%
GO_GO:1903902_POSITIVE_REGULATION_OF_VIRAL_LIFE_CYCLE	GO_GO:1903902_POSITIVE_REGULATION_OF_VIRAL_LIFE_CYCLE	58	0.44849703	1.6109009	0.020715632	0.19465037	0.993	5141	tags=48%, list=30%, signal=68%
GO_GO:0046825_REGULATION_OF_PROTEIN_EXPORT_FROM_NUCLEUS	GO_GO:0046825_REGULATION_OF_PROTEIN_EXPORT_FROM_NUCLEUS	38	0.4856934	1.61037	0.027833002	0.194822	0.993	3084	tags=42%, list=18%, signal=51%
GO_GO:0070192_CHROMOSOME_ORGANIZATION_INVOLVED_IN_MEIOTIC_CELL_CYCLE	GO_GO:0070192_CHROMOSOME_ORGANIZATION_INVOLVED_IN_MEIOTIC_CELL_CYCLE	65	0.468085	1.6092943	0.029469548	0.19587418	0.993	3016	tags=37%, list=17%, signal=45%
GO_GO:0007264_SMALL_GTPASE_MEDIATED_SIGNAL_TRANSDUCTION	GO_GO:0007264_SMALL_GTPASE_MEDIATED_SIGNAL_TRANSDUCTION	310	0.40272436	1.6092724	0.005836576	0.19537981	0.993	5464	tags=46%, list=32%, signal=66%
GO_GO:0042795_SNRNA_TRANSCRIPTION_BY_RNA_POLYMERASE_II	GO_GO:0042795_SNRNA_TRANSCRIPTION_BY_RNA_POLYMERASE_II	70	0.50268126	1.6079036	0.027777778	0.19684133	0.993	4595	tags=50%, list=27%, signal=68%
GO_GO:0016572_HISTONE_PHOSPHORYLATION	GO_GO:0016572_HISTONE_PHOSPHORYLATION	29	0.5536593	1.6063898	0.027079303	0.19858961	0.993	3511	tags=52%, list=20%, signal=65%
GO_GO:0060491_REGULATION_OF_CELL_PROJECTION_ASSEMBLY	GO_GO:0060491_REGULATION_OF_CELL_PROJECTION_ASSEMBLY	198	0.41892704	1.6059178	0.001949318	0.1988241	0.993	5532	tags=47%, list=32%, signal=69%
GO_GO:0051291_PROTEIN_HETEROOLIGOMERIZATION	GO_GO:0051291_PROTEIN_HETEROOLIGOMERIZATION	85	0.4098535	1.6055057	0.009803922	0.19897145	0.993	4918	tags=40%, list=28%, signal=56%
GO_GO:0016482_CYTOSOLIC_TRANSPORT	GO_GO:0016482_CYTOSOLIC_TRANSPORT	141	0.44364318	1.6047041	0.02964427	0.19963297	0.993	5548	tags=50%, list=32%, signal=72%
GO_GO:0033157_REGULATION_OF_INTRACELLULAR_PROTEIN_TRANSPORT	GO_GO:0033157_REGULATION_OF_INTRACELLULAR_PROTEIN_TRANSPORT	225	0.3910401	1.6046312	0.002012072	0.19922982	0.993	6025	tags=48%, list=35%, signal=73%
GO_GO:0071158_POSITIVE_REGULATION_OF_CELL_CYCLE_ARREST	GO_GO:0071158_POSITIVE_REGULATION_OF_CELL_CYCLE_ARREST	78	0.4659694	1.6040347	0.023346303	0.19958247	0.993	4021	tags=44%, list=23%, signal=57%
GO_GO:0008088_AXO-DENDRITIC_TRANSPORT	GO_GO:0008088_AXO-DENDRITIC_TRANSPORT	64	0.45701483	1.601815	0.022312373	0.20220838	0.993	3953	tags=41%, list=23%, signal=52%
GO_GO:0006283_TRANSCRIPTION-COUPLED_NUCLEOTIDE-EXCISION_REPAIR	GO_GO:0006283_TRANSCRIPTION-COUPLED_NUCLEOTIDE-EXCISION_REPAIR	73	0.49159396	1.6017549	0.02739726	0.2017597	0.993	5575	tags=58%, list=32%, signal=85%
GO_GO:0090307_MITOTIC_SPINDLE_ASSEMBLY	GO_GO:0090307_MITOTIC_SPINDLE_ASSEMBLY	37	0.58026385	1.6012766	0.021782178	0.20196086	0.994	2057	tags=46%, list=12%, signal=52%
GO_GO:0034629_CELLULAR_PROTEIN-CONTAINING_COMPLEX_LOCALIZATION	GO_GO:0034629_CELLULAR_PROTEIN-CONTAINING_COMPLEX_LOCALIZATION	23	0.5440473	1.60103	0.03065134	0.2018048	0.994	6805	tags=83%, list=39%, signal=136%
GO_GO:0031647_REGULATION_OF_PROTEIN_STABILITY	GO_GO:0031647_REGULATION_OF_PROTEIN_STABILITY	282	0.36646026	1.6006267	0.004	0.20183542	0.994	4931	tags=36%, list=28%, signal=49%
GO_GO:0043039_TRNA_AMINOACYLATION	GO_GO:0043039_TRNA_AMINOACYLATION	48	0.53697217	1.6005704	0.033932135	0.20137899	0.994	5824	tags=63%, list=34%, signal=94%
GO_GO:1902904_NEGATIVE_REGULATION_OF_SUPRAMOLECULAR_FIBER_ORGANIZATION	GO_GO:1902904_NEGATIVE_REGULATION_OF_SUPRAMOLECULAR_FIBER_ORGANIZATION	129	0.4081997	1.5999562	0.01183432	0.20165916	0.994	6423	tags=49%, list=37%, signal=77%
GO_GO:0042059_NEGATIVE_REGULATION_OF_EPIDERMAL_GROWTH_FACTOR_RECEPTOR_SIGNALING_PATHWAY	GO_GO:0042059_NEGATIVE_REGULATION_OF_EPIDERMAL_GROWTH_FACTOR_RECEPTOR_SIGNALING_PATHWAY	45	0.48988926	1.5994453	0.026465029	0.20195307	0.994	3868	tags=47%, list=22%, signal=60%
GO_GO:0046599_REGULATION_OF_CENTRIOLE_REPLICATION	GO_GO:0046599_REGULATION_OF_CENTRIOLE_REPLICATION	22	0.58279574	1.5993087	0.03292181	0.20160209	0.994	3216	tags=55%, list=19%, signal=67%
GO_GO:0051656_ESTABLISHMENT_OF_ORGANELLE_LOCALIZATION	GO_GO:0051656_ESTABLISHMENT_OF_ORGANELLE_LOCALIZATION	362	0.4076317	1.5988474	0.011976048	0.2017782	0.994	6709	tags=55%, list=39%, signal=87%
GO_GO:0033120_POSITIVE_REGULATION_OF_RNA_SPLICING	GO_GO:0033120_POSITIVE_REGULATION_OF_RNA_SPLICING	35	0.53326744	1.5980287	0.031496063	0.2024542	0.994	4448	tags=51%, list=26%, signal=69%
GO_GO:0002204_SOMATIC_RECOMBINATION_OF_IMMUNOGLOBULIN_GENES_INVOLVED_IN_IMMUNE_RESPONSE	GO_GO:0002204_SOMATIC_RECOMBINATION_OF_IMMUNOGLOBULIN_GENES_INVOLVED_IN_IMMUNE_RESPONSE	19	0.5913778	1.5974814	0.022857143	0.20266975	0.995	1080	tags=42%, list=6%, signal=45%
GO_GO:0045190_ISOTYPE_SWITCHING	GO_GO:0045190_ISOTYPE_SWITCHING	19	0.5913778	1.5974814	0.022857143	0.20215274	0.995	1080	tags=42%, list=6%, signal=45%
GO_GO:0006361_TRANSCRIPTION_INITIATION_FROM_RNA_POLYMERASE_I_PROMOTER	GO_GO:0006361_TRANSCRIPTION_INITIATION_FROM_RNA_POLYMERASE_I_PROMOTER	37	0.5281422	1.5974574	0.01968504	0.2016635	0.995	3962	tags=41%, list=23%, signal=52%
GO_GO:0009301_SNRNA_TRANSCRIPTION	GO_GO:0009301_SNRNA_TRANSCRIPTION	71	0.49836484	1.597406	0.031746034	0.20119911	0.995	4595	tags=49%, list=27%, signal=67%
GO_GO:0071539_PROTEIN_LOCALIZATION_TO_CENTROSOME	GO_GO:0071539_PROTEIN_LOCALIZATION_TO_CENTROSOME	21	0.6004298	1.5963371	0.013618677	0.20220798	0.995	4663	tags=67%, list=27%, signal=91%
GO_GO:0021799_CEREBRAL_CORTEX_RADIALLY_ORIENTED_CELL_MIGRATION	GO_GO:0021799_CEREBRAL_CORTEX_RADIALLY_ORIENTED_CELL_MIGRATION	30	0.50708413	1.5962771	0.021696253	0.20175764	0.995	3953	tags=47%, list=23%, signal=60%
GO_GO:0008156_NEGATIVE_REGULATION_OF_DNA_REPLICATION	GO_GO:0008156_NEGATIVE_REGULATION_OF_DNA_REPLICATION	34	0.53550017	1.59513	0.015748031	0.20292	0.995	4739	tags=62%, list=27%, signal=85%
GO_GO:0036120_CELLULAR_RESPONSE_TO_PLATELET-DERIVED_GROWTH_FACTOR_STIMULUS	GO_GO:0036120_CELLULAR_RESPONSE_TO_PLATELET-DERIVED_GROWTH_FACTOR_STIMULUS	22	0.53976077	1.5950819	0.03448276	0.20247808	0.995	4420	tags=55%, list=26%, signal=73%
GO_GO:0046488_PHOSPHATIDYLINOSITOL_METABOLIC_PROCESS	GO_GO:0046488_PHOSPHATIDYLINOSITOL_METABOLIC_PROCESS	168	0.40480435	1.5943897	0.012072435	0.20295922	0.995	5985	tags=49%, list=35%, signal=74%
GO_GO:0022613_RIBONUCLEOPROTEIN_COMPLEX_BIOGENESIS	GO_GO:0022613_RIBONUCLEOPROTEIN_COMPLEX_BIOGENESIS	410	0.48657793	1.5936718	0.065476194	0.2035064	0.995	5111	tags=50%, list=30%, signal=69%
GO_GO:0031060_REGULATION_OF_HISTONE_METHYLATION	GO_GO:0031060_REGULATION_OF_HISTONE_METHYLATION	68	0.50242347	1.5935022	0.017716536	0.20323953	0.995	6209	tags=69%, list=36%, signal=107%
GO_GO:1990928_RESPONSE_TO_AMINO_ACID_STARVATION	GO_GO:1990928_RESPONSE_TO_AMINO_ACID_STARVATION	47	0.46141577	1.5928756	0.031936128	0.20356715	0.995	5048	tags=47%, list=29%, signal=66%
GO_GO:0098534_CENTRIOLE_ASSEMBLY	GO_GO:0098534_CENTRIOLE_ASSEMBLY	24	0.63177633	1.5928719	0.024048096	0.20307164	0.995	4509	tags=67%, list=26%, signal=90%
GO_GO:0045815_POSITIVE_REGULATION_OF_GENE_EXPRESSION,_EPIGENETIC	GO_GO:0045815_POSITIVE_REGULATION_OF_GENE_EXPRESSION,_EPIGENETIC	63	0.46385857	1.5928487	0.027027028	0.20259902	0.995	6619	tags=54%, list=38%, signal=87%
GO_GO:0060998_REGULATION_OF_DENDRITIC_SPINE_DEVELOPMENT	GO_GO:0060998_REGULATION_OF_DENDRITIC_SPINE_DEVELOPMENT	74	0.4409145	1.5921987	0.012121212	0.20290291	0.995	4838	tags=46%, list=28%, signal=64%
GO_GO:0034243_REGULATION_OF_TRANSCRIPTION_ELONGATION_FROM_RNA_POLYMERASE_II_PROMOTER	GO_GO:0034243_REGULATION_OF_TRANSCRIPTION_ELONGATION_FROM_RNA_POLYMERASE_II_PROMOTER	31	0.55456567	1.5913996	0.03468208	0.20358962	0.995	2930	tags=45%, list=17%, signal=54%
GO_GO:0036503_ERAD_PATHWAY	GO_GO:0036503_ERAD_PATHWAY	88	0.42222324	1.5908045	0.014084507	0.20394497	0.996	5462	tags=45%, list=32%, signal=66%
GO_GO:0032388_POSITIVE_REGULATION_OF_INTRACELLULAR_TRANSPORT	GO_GO:0032388_POSITIVE_REGULATION_OF_INTRACELLULAR_TRANSPORT	205	0.39547002	1.5907665	0.001976285	0.20351997	0.996	6025	tags=48%, list=35%, signal=73%
GO_GO:1905037_AUTOPHAGOSOME_ORGANIZATION	GO_GO:1905037_AUTOPHAGOSOME_ORGANIZATION	64	0.44794527	1.5906897	0.04109589	0.20311657	0.996	5951	tags=50%, list=34%, signal=76%
GO_GO:0043161_PROTEASOME-MEDIATED_UBIQUITIN-DEPENDENT_PROTEIN_CATABOLIC_PROCESS	GO_GO:0043161_PROTEASOME-MEDIATED_UBIQUITIN-DEPENDENT_PROTEIN_CATABOLIC_PROCESS	314	0.40179414	1.5890877	0.026	0.20481469	0.997	5755	tags=46%, list=33%, signal=67%
GO_GO:0010256_ENDOMEMBRANE_SYSTEM_ORGANIZATION	GO_GO:0010256_ENDOMEMBRANE_SYSTEM_ORGANIZATION	407	0.38178486	1.5889117	0.010060363	0.20458192	0.997	6071	tags=46%, list=35%, signal=69%
GO_GO:0000076_DNA_REPLICATION_CHECKPOINT	GO_GO:0000076_DNA_REPLICATION_CHECKPOINT	16	0.6746575	1.5884627	0.036900368	0.2046858	0.997	2491	tags=63%, list=14%, signal=73%
GO_GO:0035335_PEPTIDYL-TYROSINE_DEPHOSPHORYLATION	GO_GO:0035335_PEPTIDYL-TYROSINE_DEPHOSPHORYLATION	100	0.41778895	1.5884492	0.003787879	0.20422585	0.997	6342	tags=50%, list=37%, signal=78%
GO_GO:0006457_PROTEIN_FOLDING	GO_GO:0006457_PROTEIN_FOLDING	217	0.38269404	1.5869585	0.017441861	0.20595747	0.997	4726	tags=36%, list=27%, signal=49%
GO_GO:0045739_POSITIVE_REGULATION_OF_DNA_REPAIR	GO_GO:0045739_POSITIVE_REGULATION_OF_DNA_REPAIR	66	0.47743937	1.5864218	0.026974952	0.2062972	0.998	6369	tags=61%, list=37%, signal=96%
GO_GO:0006890_RETROGRADE_VESICLE-MEDIATED_TRANSPORT,_GOLGI_TO_ENDOPLASMIC_RETICULUM	GO_GO:0006890_RETROGRADE_VESICLE-MEDIATED_TRANSPORT,_GOLGI_TO_ENDOPLASMIC_RETICULUM	83	0.46736452	1.5861065	0.024048096	0.20622917	0.998	3830	tags=40%, list=22%, signal=51%
GO_GO:0060999_POSITIVE_REGULATION_OF_DENDRITIC_SPINE_DEVELOPMENT	GO_GO:0060999_POSITIVE_REGULATION_OF_DENDRITIC_SPINE_DEVELOPMENT	44	0.45539874	1.5853844	0.023210831	0.20681313	0.998	3953	tags=43%, list=23%, signal=56%
GO_GO:0051972_REGULATION_OF_TELOMERASE_ACTIVITY	GO_GO:0051972_REGULATION_OF_TELOMERASE_ACTIVITY	51	0.5141139	1.585152	0.01992032	0.20664577	0.998	7440	tags=80%, list=43%, signal=141%
GO_GO:0006297_NUCLEOTIDE-EXCISION_REPAIR,_DNA_GAP_FILLING	GO_GO:0006297_NUCLEOTIDE-EXCISION_REPAIR,_DNA_GAP_FILLING	24	0.5553456	1.5842851	0.061567165	0.20759448	0.998	5440	tags=71%, list=31%, signal=103%
GO_GO:0070936_PROTEIN_K48-LINKED_UBIQUITINATION	GO_GO:0070936_PROTEIN_K48-LINKED_UBIQUITINATION	52	0.47342044	1.5840105	0.030120483	0.20750073	0.998	2861	tags=38%, list=17%, signal=46%
GO_GO:0006337_NUCLEOSOME_DISASSEMBLY	GO_GO:0006337_NUCLEOSOME_DISASSEMBLY	19	0.59555465	1.5832034	0.029411765	0.20808211	0.998	3609	tags=63%, list=21%, signal=80%
GO_GO:0016311_DEPHOSPHORYLATION	GO_GO:0016311_DEPHOSPHORYLATION	300	0.3694935	1.5821512	0	0.20913634	0.998	7166	tags=52%, list=41%, signal=87%
GO_GO:0032784_REGULATION_OF_DNA-TEMPLATED_TRANSCRIPTION,_ELONGATION	GO_GO:0032784_REGULATION_OF_DNA-TEMPLATED_TRANSCRIPTION,_ELONGATION	51	0.52183235	1.5814264	0.026974952	0.20981908	0.998	5999	tags=65%, list=35%, signal=99%
GO_GO:0030219_MEGAKARYOCYTE_DIFFERENTIATION	GO_GO:0030219_MEGAKARYOCYTE_DIFFERENTIATION	21	0.5624169	1.5809208	0.031620555	0.21006049	0.998	4097	tags=52%, list=24%, signal=69%
GO_GO:0071168_PROTEIN_LOCALIZATION_TO_CHROMATIN	GO_GO:0071168_PROTEIN_LOCALIZATION_TO_CHROMATIN	24	0.567933	1.5806683	0.04789272	0.20992407	0.998	5687	tags=71%, list=33%, signal=105%
GO_GO:0071156_REGULATION_OF_CELL_CYCLE_ARREST	GO_GO:0071156_REGULATION_OF_CELL_CYCLE_ARREST	104	0.4300434	1.5795743	0.025145067	0.21106844	0.998	6440	tags=55%, list=37%, signal=87%
GO_GO:0097720_CALCINEURIN-MEDIATED_SIGNALING	GO_GO:0097720_CALCINEURIN-MEDIATED_SIGNALING	15	0.56817806	1.579432	0.032258064	0.21081519	0.998	3401	tags=53%, list=20%, signal=66%
GO_GO:2000737_NEGATIVE_REGULATION_OF_STEM_CELL_DIFFERENTIATION	GO_GO:2000737_NEGATIVE_REGULATION_OF_STEM_CELL_DIFFERENTIATION	21	0.5530233	1.579333	0.025540275	0.21045968	0.998	2739	tags=38%, list=16%, signal=45%
GO_GO:2000573_POSITIVE_REGULATION_OF_DNA_BIOSYNTHETIC_PROCESS	GO_GO:2000573_POSITIVE_REGULATION_OF_DNA_BIOSYNTHETIC_PROCESS	67	0.50606	1.5790638	0.029761905	0.2103797	0.998	6846	tags=70%, list=40%, signal=116%
GO_GO:0006298_MISMATCH_REPAIR	GO_GO:0006298_MISMATCH_REPAIR	34	0.5478118	1.5787241	0.03909465	0.21036175	0.998	3395	tags=47%, list=20%, signal=58%
GO_GO:0009303_RRNA_TRANSCRIPTION	GO_GO:0009303_RRNA_TRANSCRIPTION	21	0.5773194	1.5784482	0.037623763	0.21034998	0.998	3991	tags=62%, list=23%, signal=80%
GO_GO:0006397_MRNA_PROCESSING	GO_GO:0006397_MRNA_PROCESSING	460	0.468929	1.5773015	0.034	0.2115202	0.998	5067	tags=50%, list=29%, signal=69%
GO_GO:0010822_POSITIVE_REGULATION_OF_MITOCHONDRION_ORGANIZATION	GO_GO:0010822_POSITIVE_REGULATION_OF_MITOCHONDRION_ORGANIZATION	114	0.3980658	1.5771513	0.011516315	0.21125378	0.998	4180	tags=38%, list=24%, signal=49%
GO_GO:0016447_SOMATIC_RECOMBINATION_OF_IMMUNOGLOBULIN_GENE_SEGMENTS	GO_GO:0016447_SOMATIC_RECOMBINATION_OF_IMMUNOGLOBULIN_GENE_SEGMENTS	24	0.55409837	1.57671	0.0327553	0.21153891	0.998	1080	tags=38%, list=6%, signal=40%
GO_GO:0043687_POST-TRANSLATIONAL_PROTEIN_MODIFICATION	GO_GO:0043687_POST-TRANSLATIONAL_PROTEIN_MODIFICATION	358	0.34330556	1.57559	0.004008016	0.21278061	0.998	5574	tags=40%, list=32%, signal=58%
GO_GO:0051447_NEGATIVE_REGULATION_OF_MEIOTIC_CELL_CYCLE	GO_GO:0051447_NEGATIVE_REGULATION_OF_MEIOTIC_CELL_CYCLE	16	0.56341296	1.5754528	0.04330709	0.21247667	0.998	2175	tags=38%, list=13%, signal=43%
GO_GO:0090316_POSITIVE_REGULATION_OF_INTRACELLULAR_PROTEIN_TRANSPORT	GO_GO:0090316_POSITIVE_REGULATION_OF_INTRACELLULAR_PROTEIN_TRANSPORT	151	0.39758015	1.5753239	0.001996008	0.21213707	0.998	6025	tags=50%, list=35%, signal=76%
GO_GO:0031573_INTRA-S_DNA_DAMAGE_CHECKPOINT	GO_GO:0031573_INTRA-S_DNA_DAMAGE_CHECKPOINT	15	0.6352057	1.5752919	0.013487476	0.21170355	0.998	2242	tags=47%, list=13%, signal=54%
GO_GO:0090503_RNA_PHOSPHODIESTER_BOND_HYDROLYSIS,_EXONUCLEOLYTIC	GO_GO:0090503_RNA_PHOSPHODIESTER_BOND_HYDROLYSIS,_EXONUCLEOLYTIC	42	0.4929377	1.5750216	0.023210831	0.21163017	0.998	5153	tags=50%, list=30%, signal=71%
GO_GO:1904837_BETA-CATENIN-TCF_COMPLEX_ASSEMBLY	GO_GO:1904837_BETA-CATENIN-TCF_COMPLEX_ASSEMBLY	29	0.55414283	1.5747368	0.04048583	0.21161577	0.998	4032	tags=59%, list=23%, signal=76%
GO_GO:0008654_PHOSPHOLIPID_BIOSYNTHETIC_PROCESS	GO_GO:0008654_PHOSPHOLIPID_BIOSYNTHETIC_PROCESS	243	0.36512232	1.5745649	0.004008016	0.21140747	0.998	6004	tags=46%, list=35%, signal=69%
GO_GO:0030866_CORTICAL_ACTIN_CYTOSKELETON_ORGANIZATION	GO_GO:0030866_CORTICAL_ACTIN_CYTOSKELETON_ORGANIZATION	41	0.52413124	1.5740149	0.022494888	0.21176094	0.998	6748	tags=71%, list=39%, signal=116%
GO_GO:0000381_REGULATION_OF_ALTERNATIVE_MRNA_SPLICING,_VIA_SPLICEOSOME	GO_GO:0000381_REGULATION_OF_ALTERNATIVE_MRNA_SPLICING,_VIA_SPLICEOSOME	67	0.5142318	1.5739719	0.041015625	0.2113586	0.998	4091	tags=54%, list=24%, signal=70%
GO_GO:0032456_ENDOCYTIC_RECYCLING	GO_GO:0032456_ENDOCYTIC_RECYCLING	37	0.5058595	1.5737574	0.03307393	0.21116632	0.998	5009	tags=54%, list=29%, signal=76%
GO_GO:0001701_IN_UTERO_EMBRYONIC_DEVELOPMENT	GO_GO:0001701_IN_UTERO_EMBRYONIC_DEVELOPMENT	372	0.38637236	1.5732946	0.001980198	0.21129352	0.998	4770	tags=40%, list=28%, signal=54%
GO_GO:0030010_ESTABLISHMENT_OF_CELL_POLARITY	GO_GO:0030010_ESTABLISHMENT_OF_CELL_POLARITY	120	0.44322926	1.5709562	0.01002004	0.21442749	0.998	4718	tags=47%, list=27%, signal=64%
GO_GO:0000398_MRNA_SPLICING,_VIA_SPLICEOSOME	GO_GO:0000398_MRNA_SPLICING,_VIA_SPLICEOSOME	288	0.48839736	1.5703303	0.0407767	0.21486905	0.998	5567	tags=56%, list=32%, signal=82%
GO_GO:0032436_POSITIVE_REGULATION_OF_PROTEASOMAL_UBIQUITIN-DEPENDENT_PROTEIN_CATABOLIC_PROCESS	GO_GO:0032436_POSITIVE_REGULATION_OF_PROTEASOMAL_UBIQUITIN-DEPENDENT_PROTEIN_CATABOLIC_PROCESS	85	0.4151618	1.5696312	0.02053388	0.2154365	0.998	6016	tags=49%, list=35%, signal=75%
GO_GO:0030865_CORTICAL_CYTOSKELETON_ORGANIZATION	GO_GO:0030865_CORTICAL_CYTOSKELETON_ORGANIZATION	46	0.5164619	1.5693294	0.026422765	0.21540344	0.998	6748	tags=70%, list=39%, signal=114%
GO_GO:0051151_NEGATIVE_REGULATION_OF_SMOOTH_MUSCLE_CELL_DIFFERENTIATION	GO_GO:0051151_NEGATIVE_REGULATION_OF_SMOOTH_MUSCLE_CELL_DIFFERENTIATION	16	0.5729909	1.5693192	0.019493178	0.21493965	0.998	3223	tags=44%, list=19%, signal=54%
GO_GO:0032786_POSITIVE_REGULATION_OF_DNA-TEMPLATED_TRANSCRIPTION,_ELONGATION	GO_GO:0032786_POSITIVE_REGULATION_OF_DNA-TEMPLATED_TRANSCRIPTION,_ELONGATION	31	0.5492698	1.5686207	0.040935673	0.21539152	0.998	5999	tags=65%, list=35%, signal=99%
GO_GO:0006368_TRANSCRIPTION_ELONGATION_FROM_RNA_POLYMERASE_II_PROMOTER	GO_GO:0006368_TRANSCRIPTION_ELONGATION_FROM_RNA_POLYMERASE_II_PROMOTER	71	0.47679725	1.5684597	0.031936128	0.21516354	0.998	4725	tags=44%, list=27%, signal=60%
GO_GO:2000058_REGULATION_OF_UBIQUITIN-DEPENDENT_PROTEIN_CATABOLIC_PROCESS	GO_GO:2000058_REGULATION_OF_UBIQUITIN-DEPENDENT_PROTEIN_CATABOLIC_PROCESS	154	0.402474	1.5679916	0.020408163	0.21540222	0.999	6238	tags=49%, list=36%, signal=75%
GO_GO:0042176_REGULATION_OF_PROTEIN_CATABOLIC_PROCESS	GO_GO:0042176_REGULATION_OF_PROTEIN_CATABOLIC_PROCESS	383	0.3620696	1.5672137	0.010080645	0.2160794	0.999	6238	tags=44%, list=36%, signal=68%
GO_GO:0031056_REGULATION_OF_HISTONE_MODIFICATION	GO_GO:0031056_REGULATION_OF_HISTONE_MODIFICATION	148	0.434873	1.5671638	0.027504912	0.21568337	0.999	6702	tags=61%, list=39%, signal=99%
GO_GO:0031100_ANIMAL_ORGAN_REGENERATION	GO_GO:0031100_ANIMAL_ORGAN_REGENERATION	73	0.38628337	1.5663471	0.005928854	0.21642825	0.999	4673	tags=41%, list=27%, signal=56%
GO_GO:0008380_RNA_SPLICING	GO_GO:0008380_RNA_SPLICING	389	0.47624052	1.5638596	0.039215688	0.21982928	0.999	5287	tags=52%, list=31%, signal=74%
GO_GO:0000375_RNA_SPLICING,_VIA_TRANSESTERIFICATION_REACTIONS	GO_GO:0000375_RNA_SPLICING,_VIA_TRANSESTERIFICATION_REACTIONS	291	0.48604736	1.5638119	0.04263566	0.21940583	0.999	5567	tags=56%, list=32%, signal=81%
GO_GO:0000045_AUTOPHAGOSOME_ASSEMBLY	GO_GO:0000045_AUTOPHAGOSOME_ASSEMBLY	61	0.44203705	1.5636321	0.046875	0.21925585	0.999	5779	tags=48%, list=33%, signal=71%
GO_GO:0071380_CELLULAR_RESPONSE_TO_PROSTAGLANDIN_E_STIMULUS	GO_GO:0071380_CELLULAR_RESPONSE_TO_PROSTAGLANDIN_E_STIMULUS	16	0.575203	1.5635774	0.03448276	0.21886335	0.999	3125	tags=50%, list=18%, signal=61%
GO_GO:0001832_BLASTOCYST_GROWTH	GO_GO:0001832_BLASTOCYST_GROWTH	18	0.5902951	1.5633196	0.04536489	0.2187873	0.999	6025	tags=72%, list=35%, signal=111%
GO_GO:0006418_TRNA_AMINOACYLATION_FOR_PROTEIN_TRANSLATION	GO_GO:0006418_TRNA_AMINOACYLATION_FOR_PROTEIN_TRANSLATION	45	0.52681136	1.5620213	0.05533597	0.22036095	0.999	5824	tags=62%, list=34%, signal=94%
GO_GO:0000209_PROTEIN_POLYUBIQUITINATION	GO_GO:0000209_PROTEIN_POLYUBIQUITINATION	293	0.39929417	1.5618939	0.033864543	0.22014612	0.999	6662	tags=52%, list=38%, signal=83%
GO_GO:0016575_HISTONE_DEACETYLATION	GO_GO:0016575_HISTONE_DEACETYLATION	47	0.5112662	1.5617527	0.016393442	0.21991369	0.999	5393	tags=60%, list=31%, signal=86%
GO_GO:0048385_REGULATION_OF_RETINOIC_ACID_RECEPTOR_SIGNALING_PATHWAY	GO_GO:0048385_REGULATION_OF_RETINOIC_ACID_RECEPTOR_SIGNALING_PATHWAY	16	0.53638566	1.5612724	0.030674847	0.22018027	0.999	4329	tags=63%, list=25%, signal=83%
GO_GO:0051568_HISTONE_H3-K4_METHYLATION	GO_GO:0051568_HISTONE_H3-K4_METHYLATION	36	0.52569014	1.5611836	0.04191617	0.21986847	0.999	6197	tags=72%, list=36%, signal=112%
GO_GO:0021543_PALLIUM_DEVELOPMENT	GO_GO:0021543_PALLIUM_DEVELOPMENT	171	0.4086974	1.5610541	0.006	0.21955732	0.999	7323	tags=60%, list=42%, signal=103%
GO_GO:0045814_NEGATIVE_REGULATION_OF_GENE_EXPRESSION,_EPIGENETIC	GO_GO:0045814_NEGATIVE_REGULATION_OF_GENE_EXPRESSION,_EPIGENETIC	78	0.48527244	1.5595013	0.053892214	0.22150439	0.999	5136	tags=54%, list=30%, signal=76%
GO_GO:0006289_NUCLEOTIDE-EXCISION_REPAIR	GO_GO:0006289_NUCLEOTIDE-EXCISION_REPAIR	112	0.4502068	1.5593567	0.021696253	0.22120148	0.999	5575	tags=53%, list=32%, signal=77%
GO_GO:0007127_MEIOSIS_I	GO_GO:0007127_MEIOSIS_I	107	0.4432322	1.5592684	0.06508876	0.22085962	0.999	2971	tags=36%, list=17%, signal=43%
GO_GO:0007099_CENTRIOLE_REPLICATION	GO_GO:0007099_CENTRIOLE_REPLICATION	19	0.6278708	1.5586934	0.043650795	0.22122183	0.999	4509	tags=68%, list=26%, signal=92%
GO_GO:0032434_REGULATION_OF_PROTEASOMAL_UBIQUITIN-DEPENDENT_PROTEIN_CATABOLIC_PROCESS	GO_GO:0032434_REGULATION_OF_PROTEASOMAL_UBIQUITIN-DEPENDENT_PROTEIN_CATABOLIC_PROCESS	125	0.40590084	1.5578235	0.01871102	0.22216205	0.999	6238	tags=50%, list=36%, signal=77%
GO_GO:0090051_NEGATIVE_REGULATION_OF_CELL_MIGRATION_INVOLVED_IN_SPROUTING_ANGIOGENESIS	GO_GO:0090051_NEGATIVE_REGULATION_OF_CELL_MIGRATION_INVOLVED_IN_SPROUTING_ANGIOGENESIS	15	0.5940335	1.5576205	0.043824703	0.22199313	0.999	4111	tags=53%, list=24%, signal=70%
GO_GO:0060251_REGULATION_OF_GLIAL_CELL_PROLIFERATION	GO_GO:0060251_REGULATION_OF_GLIAL_CELL_PROLIFERATION	30	0.4834515	1.5574379	0.021825397	0.22172084	0.999	5076	tags=50%, list=29%, signal=71%
GO_GO:0043297_APICAL_JUNCTION_ASSEMBLY	GO_GO:0043297_APICAL_JUNCTION_ASSEMBLY	45	0.4820762	1.5572098	0.035856575	0.22158018	0.999	3187	tags=40%, list=18%, signal=49%
GO_GO:0033522_HISTONE_H2A_UBIQUITINATION	GO_GO:0033522_HISTONE_H2A_UBIQUITINATION	23	0.5463949	1.5546312	0.049056605	0.22516553	0.999	1757	tags=35%, list=10%, signal=39%
GO_GO:0016578_HISTONE_DEUBIQUITINATION	GO_GO:0016578_HISTONE_DEUBIQUITINATION	21	0.5573637	1.5534163	0.040935673	0.22638783	0.999	6972	tags=81%, list=40%, signal=135%
GO_GO:0051444_NEGATIVE_REGULATION_OF_UBIQUITIN-PROTEIN_TRANSFERASE_ACTIVITY	GO_GO:0051444_NEGATIVE_REGULATION_OF_UBIQUITIN-PROTEIN_TRANSFERASE_ACTIVITY	16	0.57265323	1.5531046	0.03815261	0.22638261	0.999	6369	tags=63%, list=37%, signal=99%
GO_GO:0071398_CELLULAR_RESPONSE_TO_FATTY_ACID	GO_GO:0071398_CELLULAR_RESPONSE_TO_FATTY_ACID	55	0.40999392	1.5527613	0.030241935	0.22643153	0.999	2559	tags=29%, list=15%, signal=34%
GO_GO:0051569_REGULATION_OF_HISTONE_H3-K4_METHYLATION	GO_GO:0051569_REGULATION_OF_HISTONE_H3-K4_METHYLATION	28	0.5340424	1.5523036	0.036679536	0.22669643	0.999	6209	tags=75%, list=36%, signal=117%
GO_GO:1902017_REGULATION_OF_CILIUM_ASSEMBLY	GO_GO:1902017_REGULATION_OF_CILIUM_ASSEMBLY	77	0.45162073	1.5514933	0.027944112	0.22746347	0.999	5449	tags=48%, list=31%, signal=70%
GO_GO:0043244_REGULATION_OF_PROTEIN_COMPLEX_DISASSEMBLY	GO_GO:0043244_REGULATION_OF_PROTEIN_COMPLEX_DISASSEMBLY	113	0.40812257	1.551073	0.025590552	0.22769497	0.999	6413	tags=50%, list=37%, signal=80%
GO_GO:0048511_RHYTHMIC_PROCESS	GO_GO:0048511_RHYTHMIC_PROCESS	268	0.38369486	1.5506343	0.013861386	0.22798087	0.999	5744	tags=46%, list=33%, signal=68%
GO_GO:0035855_MEGAKARYOCYTE_DEVELOPMENT	GO_GO:0035855_MEGAKARYOCYTE_DEVELOPMENT	17	0.5756378	1.5500137	0.047904193	0.22849639	0.999	4097	tags=53%, list=24%, signal=69%
GO_GO:2001224_POSITIVE_REGULATION_OF_NEURON_MIGRATION	GO_GO:2001224_POSITIVE_REGULATION_OF_NEURON_MIGRATION	16	0.5646026	1.5480897	0.034351144	0.23105434	0.999	3021	tags=44%, list=17%, signal=53%
GO_GO:0071459_PROTEIN_LOCALIZATION_TO_CHROMOSOME,_CENTROMERIC_REGION	GO_GO:0071459_PROTEIN_LOCALIZATION_TO_CHROMOSOME,_CENTROMERIC_REGION	17	0.6443982	1.5478591	0.050943397	0.23092225	0.999	5585	tags=94%, list=32%, signal=139%
GO_GO:0006914_AUTOPHAGY	GO_GO:0006914_AUTOPHAGY	261	0.3760616	1.5467104	0.036217302	0.23225795	1	6149	tags=47%, list=36%, signal=71%
GO_GO:0061912_SELECTIVE_AUTOPHAGY	GO_GO:0061912_SELECTIVE_AUTOPHAGY	22	0.5203368	1.546442	0.06521739	0.23216343	1	3047	tags=45%, list=18%, signal=55%
GO_GO:0030031_CELL_PROJECTION_ASSEMBLY	GO_GO:0030031_CELL_PROJECTION_ASSEMBLY	442	0.41227043	1.5456657	0.01814516	0.23284853	1	4726	tags=40%, list=27%, signal=54%
GO_GO:0010332_RESPONSE_TO_GAMMA_RADIATION	GO_GO:0010332_RESPONSE_TO_GAMMA_RADIATION	56	0.46330512	1.5454184	0.02244898	0.23279074	1	4180	tags=41%, list=24%, signal=54%
GO_GO:0030433_UBIQUITIN-DEPENDENT_ERAD_PATHWAY	GO_GO:0030433_UBIQUITIN-DEPENDENT_ERAD_PATHWAY	71	0.4263262	1.5450633	0.022	0.23288034	1	5462	tags=45%, list=32%, signal=66%
GO_GO:0007223_WNT_SIGNALING_PATHWAY,_CALCIUM_MODULATING_PATHWAY	GO_GO:0007223_WNT_SIGNALING_PATHWAY,_CALCIUM_MODULATING_PATHWAY	36	0.48626176	1.5450137	0.023391813	0.2324808	1	7069	tags=72%, list=41%, signal=122%
GO_GO:0031440_REGULATION_OF_MRNA_3'-END_PROCESSING	GO_GO:0031440_REGULATION_OF_MRNA_3'-END_PROCESSING	28	0.5452128	1.5442957	0.053892214	0.23299342	1	6143	tags=75%, list=35%, signal=116%
GO_GO:0035024_NEGATIVE_REGULATION_OF_RHO_PROTEIN_SIGNAL_TRANSDUCTION	GO_GO:0035024_NEGATIVE_REGULATION_OF_RHO_PROTEIN_SIGNAL_TRANSDUCTION	22	0.5078892	1.5439531	0.057086613	0.23315716	1	5532	tags=55%, list=32%, signal=80%
GO_GO:0015012_HEPARAN_SULFATE_PROTEOGLYCAN_BIOSYNTHETIC_PROCESS	GO_GO:0015012_HEPARAN_SULFATE_PROTEOGLYCAN_BIOSYNTHETIC_PROCESS	23	0.50232065	1.5435886	0.056751467	0.23323648	1	6226	tags=65%, list=36%, signal=102%
GO_GO:0007163_ESTABLISHMENT_OR_MAINTENANCE_OF_CELL_POLARITY	GO_GO:0007163_ESTABLISHMENT_OR_MAINTENANCE_OF_CELL_POLARITY	202	0.40551126	1.54216	0.007920792	0.23498824	1	4718	tags=42%, list=27%, signal=57%
GO_GO:0060271_CILIUM_ASSEMBLY	GO_GO:0060271_CILIUM_ASSEMBLY	330	0.4269887	1.5416404	0.032258064	0.23532325	1	5162	tags=44%, list=30%, signal=62%
GO_GO:0016072_RRNA_METABOLIC_PROCESS	GO_GO:0016072_RRNA_METABOLIC_PROCESS	216	0.48648855	1.5414287	0.08232932	0.23523602	1	5111	tags=50%, list=30%, signal=69%
GO_GO:0042254_RIBOSOME_BIOGENESIS	GO_GO:0042254_RIBOSOME_BIOGENESIS	285	0.48105288	1.5414104	0.091816366	0.23479551	1	5111	tags=48%, list=30%, signal=67%
GO_GO:0006352_DNA-TEMPLATED_TRANSCRIPTION,_INITIATION	GO_GO:0006352_DNA-TEMPLATED_TRANSCRIPTION,_INITIATION	209	0.39520994	1.5402629	0.033864543	0.23608753	1	4181	tags=36%, list=24%, signal=47%
GO_GO:1901998_TOXIN_TRANSPORT	GO_GO:1901998_TOXIN_TRANSPORT	40	0.45161128	1.540027	0.024291499	0.23600724	1	5138	tags=50%, list=30%, signal=71%
GO_GO:0035735_INTRACILIARY_TRANSPORT_INVOLVED_IN_CILIUM_ASSEMBLY	GO_GO:0035735_INTRACILIARY_TRANSPORT_INVOLVED_IN_CILIUM_ASSEMBLY	40	0.5251616	1.5398314	0.068	0.23583709	1	5242	tags=65%, list=30%, signal=93%
GO_GO:1901185_NEGATIVE_REGULATION_OF_ERBB_SIGNALING_PATHWAY	GO_GO:1901185_NEGATIVE_REGULATION_OF_ERBB_SIGNALING_PATHWAY	50	0.4641339	1.5396519	0.04085603	0.23563546	1	3993	tags=44%, list=23%, signal=57%
GO_GO:0098840_PROTEIN_TRANSPORT_ALONG_MICROTUBULE	GO_GO:0098840_PROTEIN_TRANSPORT_ALONG_MICROTUBULE	67	0.48367608	1.5392848	0.0501002	0.23571824	1	5242	tags=54%, list=30%, signal=77%
GO_GO:0061003_POSITIVE_REGULATION_OF_DENDRITIC_SPINE_MORPHOGENESIS	GO_GO:0061003_POSITIVE_REGULATION_OF_DENDRITIC_SPINE_MORPHOGENESIS	22	0.5119516	1.539217	0.03868472	0.23537028	1	3953	tags=45%, list=23%, signal=59%
GO_GO:0006312_MITOTIC_RECOMBINATION	GO_GO:0006312_MITOTIC_RECOMBINATION	17	0.59330165	1.5392134	0.045908183	0.23490866	1	4923	tags=65%, list=28%, signal=90%
GO_GO:0032272_NEGATIVE_REGULATION_OF_PROTEIN_POLYMERIZATION	GO_GO:0032272_NEGATIVE_REGULATION_OF_PROTEIN_POLYMERIZATION	66	0.4248361	1.5390999	0.015414258	0.23466153	1	7139	tags=56%, list=41%, signal=95%
GO_GO:1901800_POSITIVE_REGULATION_OF_PROTEASOMAL_PROTEIN_CATABOLIC_PROCESS	GO_GO:1901800_POSITIVE_REGULATION_OF_PROTEASOMAL_PROTEIN_CATABOLIC_PROCESS	105	0.39167118	1.5386102	0.024340771	0.23491757	1	6016	tags=47%, list=35%, signal=71%
GO_GO:1903955_POSITIVE_REGULATION_OF_PROTEIN_TARGETING_TO_MITOCHONDRION	GO_GO:1903955_POSITIVE_REGULATION_OF_PROTEIN_TARGETING_TO_MITOCHONDRION	31	0.48037827	1.537771	0.032882012	0.23577693	1	4077	tags=48%, list=24%, signal=63%
GO_GO:0000380_ALTERNATIVE_MRNA_SPLICING,_VIA_SPLICEOSOME	GO_GO:0000380_ALTERNATIVE_MRNA_SPLICING,_VIA_SPLICEOSOME	17	0.6184492	1.5368081	0.041257367	0.2369372	1	3484	tags=59%, list=20%, signal=74%
GO_GO:0051865_PROTEIN_AUTOUBIQUITINATION	GO_GO:0051865_PROTEIN_AUTOUBIQUITINATION	64	0.43887722	1.5365992	0.037623763	0.23677693	1	6455	tags=56%, list=37%, signal=89%
GO_GO:2000060_POSITIVE_REGULATION_OF_UBIQUITIN-DEPENDENT_PROTEIN_CATABOLIC_PROCESS	GO_GO:2000060_POSITIVE_REGULATION_OF_UBIQUITIN-DEPENDENT_PROTEIN_CATABOLIC_PROCESS	100	0.40111008	1.5347245	0.022680413	0.23930995	1	6016	tags=47%, list=35%, signal=72%
GO_GO:0006399_TRNA_METABOLIC_PROCESS	GO_GO:0006399_TRNA_METABOLIC_PROCESS	183	0.44320142	1.5345385	0.07587548	0.23914623	1	5824	tags=50%, list=34%, signal=75%
GO_GO:0007029_ENDOPLASMIC_RETICULUM_ORGANIZATION	GO_GO:0007029_ENDOPLASMIC_RETICULUM_ORGANIZATION	54	0.42283288	1.5344427	0.035785288	0.23880872	1	7683	tags=63%, list=44%, signal=113%
GO_GO:0035065_REGULATION_OF_HISTONE_ACETYLATION	GO_GO:0035065_REGULATION_OF_HISTONE_ACETYLATION	56	0.4562644	1.5338053	0.026	0.2393298	1	4809	tags=50%, list=28%, signal=69%
GO_GO:1990089_RESPONSE_TO_NERVE_GROWTH_FACTOR	GO_GO:1990089_RESPONSE_TO_NERVE_GROWTH_FACTOR	52	0.4555823	1.532791	0.013833992	0.2405944	1	2685	tags=35%, list=16%, signal=41%
GO_GO:1990090_CELLULAR_RESPONSE_TO_NERVE_GROWTH_FACTOR_STIMULUS	GO_GO:1990090_CELLULAR_RESPONSE_TO_NERVE_GROWTH_FACTOR_STIMULUS	49	0.45468232	1.5316287	0.0234375	0.24217042	1	2685	tags=35%, list=16%, signal=41%
GO_GO:0051649_ESTABLISHMENT_OF_LOCALIZATION_IN_CELL	GO_GO:0051649_ESTABLISHMENT_OF_LOCALIZATION_IN_CELL	389	0.37971953	1.5310602	0.009881423	0.24265188	1	6709	tags=51%, list=39%, signal=81%
GO_GO:0098930_AXONAL_TRANSPORT	GO_GO:0098930_AXONAL_TRANSPORT	54	0.4461216	1.5307658	0.046747968	0.24267742	1	5229	tags=48%, list=30%, signal=69%
GO_GO:2000637_POSITIVE_REGULATION_OF_GENE_SILENCING_BY_MIRNA	GO_GO:2000637_POSITIVE_REGULATION_OF_GENE_SILENCING_BY_MIRNA	23	0.5252151	1.5298738	0.03245436	0.24353223	1	7413	tags=78%, list=43%, signal=137%
GO_GO:0043484_REGULATION_OF_RNA_SPLICING	GO_GO:0043484_REGULATION_OF_RNA_SPLICING	138	0.46130916	1.5298624	0.053254437	0.24308503	1	4448	tags=47%, list=26%, signal=63%
GO_GO:1903362_REGULATION_OF_CELLULAR_PROTEIN_CATABOLIC_PROCESS	GO_GO:1903362_REGULATION_OF_CELLULAR_PROTEIN_CATABOLIC_PROCESS	248	0.36649397	1.5297414	0.014285714	0.24283394	1	6238	tags=46%, list=36%, signal=70%
GO_GO:0061162_ESTABLISHMENT_OF_MONOPOLAR_CELL_POLARITY	GO_GO:0061162_ESTABLISHMENT_OF_MONOPOLAR_CELL_POLARITY	22	0.5182948	1.5296141	0.04509804	0.2425621	1	2604	tags=45%, list=15%, signal=53%
GO_GO:0006360_TRANSCRIPTION_BY_RNA_POLYMERASE_I	GO_GO:0006360_TRANSCRIPTION_BY_RNA_POLYMERASE_I	41	0.5050758	1.5292203	0.055226825	0.24273519	1	3962	tags=39%, list=23%, signal=50%
GO_GO:0007549_DOSAGE_COMPENSATION	GO_GO:0007549_DOSAGE_COMPENSATION	18	0.5949547	1.5290412	0.049523808	0.24250093	1	4440	tags=67%, list=26%, signal=90%
GO_GO:0006400_TRNA_MODIFICATION	GO_GO:0006400_TRNA_MODIFICATION	86	0.4588496	1.528495	0.075728156	0.24293512	1	3630	tags=40%, list=21%, signal=50%
GO_GO:0016239_POSITIVE_REGULATION_OF_MACROAUTOPHAGY	GO_GO:0016239_POSITIVE_REGULATION_OF_MACROAUTOPHAGY	67	0.43507913	1.5284407	0.05490196	0.2425749	1	5339	tags=48%, list=31%, signal=69%
GO_GO:0006271_DNA_STRAND_ELONGATION_INVOLVED_IN_DNA_REPLICATION	GO_GO:0006271_DNA_STRAND_ELONGATION_INVOLVED_IN_DNA_REPLICATION	17	0.6826948	1.5276589	0.0772128	0.24339889	1	4140	tags=82%, list=24%, signal=108%
GO_GO:2000641_REGULATION_OF_EARLY_ENDOSOME_TO_LATE_ENDOSOME_TRANSPORT	GO_GO:2000641_REGULATION_OF_EARLY_ENDOSOME_TO_LATE_ENDOSOME_TRANSPORT	17	0.60022676	1.5273459	0.05952381	0.24348837	1	6846	tags=94%, list=40%, signal=156%
GO_GO:2000772_REGULATION_OF_CELLULAR_SENESCENCE	GO_GO:2000772_REGULATION_OF_CELLULAR_SENESCENCE	41	0.4473057	1.5267051	0.0407767	0.24411888	1	6287	tags=56%, list=36%, signal=88%
GO_GO:0016246_RNA_INTERFERENCE	GO_GO:0016246_RNA_INTERFERENCE	17	0.5782434	1.5266359	0.04637097	0.24375387	1	4931	tags=65%, list=28%, signal=90%
GO_GO:0009048_DOSAGE_COMPENSATION_BY_INACTIVATION_OF_X_CHROMOSOME	GO_GO:0009048_DOSAGE_COMPENSATION_BY_INACTIVATION_OF_X_CHROMOSOME	16	0.6096704	1.5264162	0.05202312	0.24360837	1	4399	tags=69%, list=25%, signal=92%
GO_GO:0031145_ANAPHASE-PROMOTING_COMPLEX-DEPENDENT_CATABOLIC_PROCESS	GO_GO:0031145_ANAPHASE-PROMOTING_COMPLEX-DEPENDENT_CATABOLIC_PROCESS	80	0.5059345	1.5263319	0.097328246	0.24329059	1	1799	tags=33%, list=10%, signal=36%
GO_GO:0007221_POSITIVE_REGULATION_OF_TRANSCRIPTION_OF_NOTCH_RECEPTOR_TARGET	GO_GO:0007221_POSITIVE_REGULATION_OF_TRANSCRIPTION_OF_NOTCH_RECEPTOR_TARGET	18	0.5942016	1.5258808	0.046692606	0.24360237	1	4111	tags=61%, list=24%, signal=80%
GO_GO:2000736_REGULATION_OF_STEM_CELL_DIFFERENTIATION	GO_GO:2000736_REGULATION_OF_STEM_CELL_DIFFERENTIATION	116	0.41382465	1.5245836	0.024048096	0.24519321	1	4979	tags=41%, list=29%, signal=58%
GO_GO:0055007_CARDIAC_MUSCLE_CELL_DIFFERENTIATION	GO_GO:0055007_CARDIAC_MUSCLE_CELL_DIFFERENTIATION	84	0.39544314	1.5240198	0.03269231	0.2456586	1	3856	tags=33%, list=22%, signal=43%
GO_GO:0072089_STEM_CELL_PROLIFERATION	GO_GO:0072089_STEM_CELL_PROLIFERATION	54	0.44743532	1.52394	0.029296875	0.24528244	1	8631	tags=80%, list=50%, signal=158%
GO_GO:0045747_POSITIVE_REGULATION_OF_NOTCH_SIGNALING_PATHWAY	GO_GO:0045747_POSITIVE_REGULATION_OF_NOTCH_SIGNALING_PATHWAY	51	0.44638747	1.5239155	0.03353057	0.24485284	1	4740	tags=41%, list=27%, signal=57%
GO_GO:1900017_POSITIVE_REGULATION_OF_CYTOKINE_PRODUCTION_INVOLVED_IN_INFLAMMATORY_RESPONSE	GO_GO:1900017_POSITIVE_REGULATION_OF_CYTOKINE_PRODUCTION_INVOLVED_IN_INFLAMMATORY_RESPONSE	18	0.55220455	1.5239003	0.08829175	0.24442428	1	2313	tags=33%, list=13%, signal=38%
GO_GO:0009101_GLYCOPROTEIN_BIOSYNTHETIC_PROCESS	GO_GO:0009101_GLYCOPROTEIN_BIOSYNTHETIC_PROCESS	309	0.35585698	1.5232557	0.012096774	0.24503893	1	6067	tags=43%, list=35%, signal=65%
GO_GO:0006359_REGULATION_OF_TRANSCRIPTION_BY_RNA_POLYMERASE_III	GO_GO:0006359_REGULATION_OF_TRANSCRIPTION_BY_RNA_POLYMERASE_III	23	0.5396799	1.5228635	0.0392562	0.24519785	1	4452	tags=52%, list=26%, signal=70%
GO_GO:0010506_REGULATION_OF_AUTOPHAGY	GO_GO:0010506_REGULATION_OF_AUTOPHAGY	327	0.36564553	1.5225639	0.04032258	0.24528006	1	6149	tags=44%, list=36%, signal=67%
GO_GO:0061339_ESTABLISHMENT_OR_MAINTENANCE_OF_MONOPOLAR_CELL_POLARITY	GO_GO:0061339_ESTABLISHMENT_OR_MAINTENANCE_OF_MONOPOLAR_CELL_POLARITY	23	0.50965494	1.5225216	0.0483559	0.24489813	1	2604	tags=43%, list=15%, signal=51%
GO_GO:0000245_SPLICEOSOMAL_COMPLEX_ASSEMBLY	GO_GO:0000245_SPLICEOSOMAL_COMPLEX_ASSEMBLY	55	0.51785076	1.5223913	0.056530215	0.24461253	1	5030	tags=58%, list=29%, signal=82%
GO_GO:0010586_MIRNA_METABOLIC_PROCESS	GO_GO:0010586_MIRNA_METABOLIC_PROCESS	22	0.5734255	1.522039	0.04733728	0.24467632	1	6721	tags=86%, list=39%, signal=141%
GO_GO:0043242_NEGATIVE_REGULATION_OF_PROTEIN_COMPLEX_DISASSEMBLY	GO_GO:0043242_NEGATIVE_REGULATION_OF_PROTEIN_COMPLEX_DISASSEMBLY	70	0.4210356	1.521013	0.02952756	0.24591774	1	7139	tags=57%, list=41%, signal=97%
GO_GO:0031397_NEGATIVE_REGULATION_OF_PROTEIN_UBIQUITINATION	GO_GO:0031397_NEGATIVE_REGULATION_OF_PROTEIN_UBIQUITINATION	73	0.41229144	1.5198371	0.037924152	0.2473502	1	6077	tags=48%, list=35%, signal=74%
GO_GO:0006370_7-METHYLGUANOSINE_MRNA_CAPPING	GO_GO:0006370_7-METHYLGUANOSINE_MRNA_CAPPING	33	0.50357944	1.519692	0.055555556	0.2471085	1	2239	tags=30%, list=13%, signal=35%
GO_GO:0006364_RRNA_PROCESSING	GO_GO:0006364_RRNA_PROCESSING	205	0.4902924	1.5196707	0.097165994	0.24669354	1	5111	tags=49%, list=30%, signal=69%
GO_GO:0035567_NON-CANONICAL_WNT_SIGNALING_PATHWAY	GO_GO:0035567_NON-CANONICAL_WNT_SIGNALING_PATHWAY	131	0.4029268	1.5190666	0.042307694	0.2472432	1	5006	tags=41%, list=29%, signal=58%
GO_GO:0044782_CILIUM_ORGANIZATION	GO_GO:0044782_CILIUM_ORGANIZATION	350	0.41643974	1.5175674	0.044176705	0.24923469	1	4726	tags=41%, list=27%, signal=55%
GO_GO:0048278_VESICLE_DOCKING	GO_GO:0048278_VESICLE_DOCKING	65	0.42376244	1.5171952	0.049309663	0.24938704	1	4830	tags=42%, list=28%, signal=57%
GO_GO:0018023_PEPTIDYL-LYSINE_TRIMETHYLATION	GO_GO:0018023_PEPTIDYL-LYSINE_TRIMETHYLATION	29	0.502675	1.516851	0.06476191	0.24950178	1	7198	tags=69%, list=42%, signal=118%
GO_GO:0047497_MITOCHONDRION_TRANSPORT_ALONG_MICROTUBULE	GO_GO:0047497_MITOCHONDRION_TRANSPORT_ALONG_MICROTUBULE	20	0.5123422	1.516	0.055214725	0.25036216	1	2585	tags=40%, list=15%, signal=47%
GO_GO:0047496_VESICLE_TRANSPORT_ALONG_MICROTUBULE	GO_GO:0047496_VESICLE_TRANSPORT_ALONG_MICROTUBULE	43	0.4545519	1.5153306	0.043912176	0.25103828	1	3953	tags=40%, list=23%, signal=51%
GO_GO:0033262_REGULATION_OF_NUCLEAR_CELL_CYCLE_DNA_REPLICATION	GO_GO:0033262_REGULATION_OF_NUCLEAR_CELL_CYCLE_DNA_REPLICATION	17	0.55885154	1.514622	0.056862745	0.25171068	1	4739	tags=59%, list=27%, signal=81%
GO_GO:0000731_DNA_SYNTHESIS_INVOLVED_IN_DNA_REPAIR	GO_GO:0000731_DNA_SYNTHESIS_INVOLVED_IN_DNA_REPAIR	51	0.46524656	1.5146121	0.054580897	0.25128147	1	3434	tags=45%, list=20%, signal=56%
GO_GO:0042594_RESPONSE_TO_STARVATION	GO_GO:0042594_RESPONSE_TO_STARVATION	189	0.34582663	1.5142895	0.029296875	0.25126618	1	3621	tags=30%, list=21%, signal=37%
GO_GO:0048641_REGULATION_OF_SKELETAL_MUSCLE_TISSUE_DEVELOPMENT	GO_GO:0048641_REGULATION_OF_SKELETAL_MUSCLE_TISSUE_DEVELOPMENT	47	0.4298198	1.5142837	0.023904383	0.2508335	1	5005	tags=43%, list=29%, signal=60%
GO_GO:0006919_ACTIVATION_OF_CYSTEINE-TYPE_ENDOPEPTIDASE_ACTIVITY_INVOLVED_IN_APOPTOTIC_PROCESS	GO_GO:0006919_ACTIVATION_OF_CYSTEINE-TYPE_ENDOPEPTIDASE_ACTIVITY_INVOLVED_IN_APOPTOTIC_PROCESS	87	0.38614857	1.5140607	0.019569471	0.25075802	1	6648	tags=53%, list=38%, signal=85%
GO_GO:0006888_ENDOPLASMIC_RETICULUM_TO_GOLGI_VESICLE-MEDIATED_TRANSPORT	GO_GO:0006888_ENDOPLASMIC_RETICULUM_TO_GOLGI_VESICLE-MEDIATED_TRANSPORT	203	0.3763935	1.5136055	0.051229507	0.25103956	1	4834	tags=40%, list=28%, signal=55%
GO_GO:2001021_NEGATIVE_REGULATION_OF_RESPONSE_TO_DNA_DAMAGE_STIMULUS	GO_GO:2001021_NEGATIVE_REGULATION_OF_RESPONSE_TO_DNA_DAMAGE_STIMULUS	81	0.43547332	1.5135695	0.04347826	0.25066057	1	6492	tags=57%, list=38%, signal=90%
GO_GO:1902745_POSITIVE_REGULATION_OF_LAMELLIPODIUM_ORGANIZATION	GO_GO:1902745_POSITIVE_REGULATION_OF_LAMELLIPODIUM_ORGANIZATION	28	0.4842769	1.5133839	0.04206501	0.25054005	1	3904	tags=46%, list=23%, signal=60%
GO_GO:2000785_REGULATION_OF_AUTOPHAGOSOME_ASSEMBLY	GO_GO:2000785_REGULATION_OF_AUTOPHAGOSOME_ASSEMBLY	36	0.47058228	1.5131549	0.038617887	0.25046548	1	6724	tags=58%, list=39%, signal=95%
GO_GO:0032968_POSITIVE_REGULATION_OF_TRANSCRIPTION_ELONGATION_FROM_RNA_POLYMERASE_II_PROMOTER	GO_GO:0032968_POSITIVE_REGULATION_OF_TRANSCRIPTION_ELONGATION_FROM_RNA_POLYMERASE_II_PROMOTER	18	0.55530113	1.5130837	0.0627451	0.25014555	1	1772	tags=33%, list=10%, signal=37%
GO_GO:0032986_PROTEIN-DNA_COMPLEX_DISASSEMBLY	GO_GO:0032986_PROTEIN-DNA_COMPLEX_DISASSEMBLY	21	0.55876476	1.5129344	0.05168986	0.24993363	1	3609	tags=57%, list=21%, signal=72%
GO_GO:0097194_EXECUTION_PHASE_OF_APOPTOSIS	GO_GO:0097194_EXECUTION_PHASE_OF_APOPTOSIS	49	0.42304975	1.5127244	0.023952097	0.24977633	1	5945	tags=55%, list=34%, signal=84%
GO_GO:0051457_MAINTENANCE_OF_PROTEIN_LOCATION_IN_NUCLEUS	GO_GO:0051457_MAINTENANCE_OF_PROTEIN_LOCATION_IN_NUCLEUS	22	0.49548808	1.512706	0.045454547	0.24934846	1	1837	tags=27%, list=11%, signal=30%
GO_GO:0006490_OLIGOSACCHARIDE-LIPID_INTERMEDIATE_BIOSYNTHETIC_PROCESS	GO_GO:0006490_OLIGOSACCHARIDE-LIPID_INTERMEDIATE_BIOSYNTHETIC_PROCESS	20	0.5215949	1.5122954	0.070726916	0.24951383	1	4984	tags=50%, list=29%, signal=70%
GO_GO:0071364_CELLULAR_RESPONSE_TO_EPIDERMAL_GROWTH_FACTOR_STIMULUS	GO_GO:0071364_CELLULAR_RESPONSE_TO_EPIDERMAL_GROWTH_FACTOR_STIMULUS	44	0.4589306	1.5108957	0.0562249	0.25130647	1	3993	tags=41%, list=23%, signal=53%
GO_GO:1901879_REGULATION_OF_PROTEIN_DEPOLYMERIZATION	GO_GO:1901879_REGULATION_OF_PROTEIN_DEPOLYMERIZATION	82	0.40781608	1.5107487	0.033009708	0.25108725	1	6757	tags=52%, list=39%, signal=86%
GO_GO:0021762_SUBSTANTIA_NIGRA_DEVELOPMENT	GO_GO:0021762_SUBSTANTIA_NIGRA_DEVELOPMENT	43	0.419829	1.5098357	0.03492647	0.25205645	1	5388	tags=49%, list=31%, signal=71%
GO_GO:0071897_DNA_BIOSYNTHETIC_PROCESS	GO_GO:0071897_DNA_BIOSYNTHETIC_PROCESS	98	0.4368141	1.5094637	0.051896207	0.25219944	1	6663	tags=62%, list=39%, signal=101%
GO_GO:0043620_REGULATION_OF_DNA-TEMPLATED_TRANSCRIPTION_IN_RESPONSE_TO_STRESS	GO_GO:0043620_REGULATION_OF_DNA-TEMPLATED_TRANSCRIPTION_IN_RESPONSE_TO_STRESS	121	0.38851747	1.5094165	0.052734375	0.25183797	1	3491	tags=32%, list=20%, signal=40%
GO_GO:0032365_INTRACELLULAR_LIPID_TRANSPORT	GO_GO:0032365_INTRACELLULAR_LIPID_TRANSPORT	35	0.45782053	1.5087279	0.0583501	0.25254604	1	4755	tags=40%, list=27%, signal=55%
GO_GO:0032878_REGULATION_OF_ESTABLISHMENT_OR_MAINTENANCE_OF_CELL_POLARITY	GO_GO:0032878_REGULATION_OF_ESTABLISHMENT_OR_MAINTENANCE_OF_CELL_POLARITY	24	0.50742894	1.5086175	0.05367793	0.25232264	1	6398	tags=54%, list=37%, signal=86%
GO_GO:0009651_RESPONSE_TO_SALT_STRESS	GO_GO:0009651_RESPONSE_TO_SALT_STRESS	23	0.4573544	1.5074267	0.04509804	0.25378725	1	6564	tags=57%, list=38%, signal=91%
GO_GO:0007050_CELL_CYCLE_ARREST	GO_GO:0007050_CELL_CYCLE_ARREST	144	0.37834004	1.5073141	0.021825397	0.25350025	1	6525	tags=49%, list=38%, signal=78%
GO_GO:0072583_CLATHRIN-DEPENDENT_ENDOCYTOSIS	GO_GO:0072583_CLATHRIN-DEPENDENT_ENDOCYTOSIS	25	0.50578845	1.506791	0.05788423	0.25391802	1	3925	tags=48%, list=23%, signal=62%
GO_GO:1903358_REGULATION_OF_GOLGI_ORGANIZATION	GO_GO:1903358_REGULATION_OF_GOLGI_ORGANIZATION	16	0.54563504	1.506527	0.03960396	0.25392285	1	4171	tags=50%, list=24%, signal=66%
GO_GO:1900006_POSITIVE_REGULATION_OF_DENDRITE_DEVELOPMENT	GO_GO:1900006_POSITIVE_REGULATION_OF_DENDRITE_DEVELOPMENT	74	0.41429088	1.5064946	0.02745098	0.25352156	1	4838	tags=43%, list=28%, signal=60%
GO_GO:0070830_BICELLULAR_TIGHT_JUNCTION_ASSEMBLY	GO_GO:0070830_BICELLULAR_TIGHT_JUNCTION_ASSEMBLY	36	0.48561126	1.5051014	0.06903353	0.2553177	1	2713	tags=36%, list=16%, signal=43%
GO_GO:0045737_POSITIVE_REGULATION_OF_CYCLIN-DEPENDENT_PROTEIN_SERINE|THREONINE_KINASE_ACTIVITY	GO_GO:0045737_POSITIVE_REGULATION_OF_CYCLIN-DEPENDENT_PROTEIN_SERINE|THREONINE_KINASE_ACTIVITY	31	0.50227934	1.5047992	0.048582997	0.25535333	1	4145	tags=55%, list=24%, signal=72%
GO_GO:0048284_ORGANELLE_FUSION	GO_GO:0048284_ORGANELLE_FUSION	97	0.41536725	1.5033808	0.043137256	0.25716844	1	6329	tags=48%, list=37%, signal=76%
GO_GO:0034198_CELLULAR_RESPONSE_TO_AMINO_ACID_STARVATION	GO_GO:0034198_CELLULAR_RESPONSE_TO_AMINO_ACID_STARVATION	44	0.442072	1.502808	0.054435484	0.25756538	1	3595	tags=36%, list=21%, signal=46%
GO_GO:0032528_MICROVILLUS_ORGANIZATION	GO_GO:0032528_MICROVILLUS_ORGANIZATION	19	0.53363657	1.5019786	0.05742574	0.25855845	1	6958	tags=74%, list=40%, signal=123%
GO_GO:0001952_REGULATION_OF_CELL-MATRIX_ADHESION	GO_GO:0001952_REGULATION_OF_CELL-MATRIX_ADHESION	114	0.41443717	1.5018516	0.04191617	0.2583342	1	5411	tags=47%, list=31%, signal=68%
GO_GO:0010165_RESPONSE_TO_X-RAY	GO_GO:0010165_RESPONSE_TO_X-RAY	30	0.5024465	1.5017692	0.044	0.25799492	1	6149	tags=67%, list=36%, signal=103%
GO_GO:0006607_NLS-BEARING_PROTEIN_IMPORT_INTO_NUCLEUS	GO_GO:0006607_NLS-BEARING_PROTEIN_IMPORT_INTO_NUCLEUS	19	0.5557624	1.5014591	0.061099797	0.2581166	1	4973	tags=58%, list=29%, signal=81%
GO_GO:0051973_POSITIVE_REGULATION_OF_TELOMERASE_ACTIVITY	GO_GO:0051973_POSITIVE_REGULATION_OF_TELOMERASE_ACTIVITY	36	0.5290641	1.5012635	0.046277665	0.25807807	1	7028	tags=81%, list=41%, signal=135%
GO_GO:0032482_RAB_PROTEIN_SIGNAL_TRANSDUCTION	GO_GO:0032482_RAB_PROTEIN_SIGNAL_TRANSDUCTION	70	0.41971767	1.5009336	0.06313646	0.25819847	1	5160	tags=47%, list=30%, signal=67%
GO_GO:1902893_REGULATION_OF_PRI-MIRNA_TRANSCRIPTION_BY_RNA_POLYMERASE_II	GO_GO:1902893_REGULATION_OF_PRI-MIRNA_TRANSCRIPTION_BY_RNA_POLYMERASE_II	41	0.45726258	1.5006818	0.041420117	0.2581898	1	7665	tags=78%, list=44%, signal=140%
GO_GO:0048675_AXON_EXTENSION	GO_GO:0048675_AXON_EXTENSION	35	0.47971398	1.500465	0.063872255	0.2581075	1	5376	tags=60%, list=31%, signal=87%
GO_GO:0019886_ANTIGEN_PROCESSING_AND_PRESENTATION_OF_EXOGENOUS_PEPTIDE_ANTIGEN_VIA_MHC_CLASS_II	GO_GO:0019886_ANTIGEN_PROCESSING_AND_PRESENTATION_OF_EXOGENOUS_PEPTIDE_ANTIGEN_VIA_MHC_CLASS_II	95	0.43718103	1.5001316	0.06361829	0.2582637	1	3934	tags=37%, list=23%, signal=47%
GO_GO:0071025_RNA_SURVEILLANCE	GO_GO:0071025_RNA_SURVEILLANCE	15	0.58599263	1.4996711	0.071969695	0.25865337	1	4257	tags=47%, list=25%, signal=62%
GO_GO:0046474_GLYCEROPHOSPHOLIPID_BIOSYNTHETIC_PROCESS	GO_GO:0046474_GLYCEROPHOSPHOLIPID_BIOSYNTHETIC_PROCESS	204	0.35528776	1.498709	0.014028057	0.25975627	1	6004	tags=44%, list=35%, signal=67%
GO_GO:0043618_REGULATION_OF_TRANSCRIPTION_FROM_RNA_POLYMERASE_II_PROMOTER_IN_RESPONSE_TO_STRESS	GO_GO:0043618_REGULATION_OF_TRANSCRIPTION_FROM_RNA_POLYMERASE_II_PROMOTER_IN_RESPONSE_TO_STRESS	115	0.38918516	1.4986506	0.052941177	0.2594052	1	3491	tags=32%, list=20%, signal=40%
GO_GO:0050772_POSITIVE_REGULATION_OF_AXONOGENESIS	GO_GO:0050772_POSITIVE_REGULATION_OF_AXONOGENESIS	88	0.41532975	1.4981837	0.033203125	0.25970766	1	4806	tags=43%, list=28%, signal=59%
GO_GO:0061136_REGULATION_OF_PROTEASOMAL_PROTEIN_CATABOLIC_PROCESS	GO_GO:0061136_REGULATION_OF_PROTEASOMAL_PROTEIN_CATABOLIC_PROCESS	181	0.3682465	1.4972279	0.03285421	0.26071218	1	6016	tags=44%, list=35%, signal=66%
GO_GO:0043966_HISTONE_H3_ACETYLATION	GO_GO:0043966_HISTONE_H3_ACETYLATION	44	0.47438356	1.495673	0.058	0.26278684	1	6950	tags=64%, list=40%, signal=106%
GO_GO:0006342_CHROMATIN_SILENCING	GO_GO:0006342_CHROMATIN_SILENCING	57	0.45722324	1.4956136	0.065476194	0.26245165	1	4487	tags=46%, list=26%, signal=61%
GO_GO:2000780_NEGATIVE_REGULATION_OF_DOUBLE-STRAND_BREAK_REPAIR	GO_GO:2000780_NEGATIVE_REGULATION_OF_DOUBLE-STRAND_BREAK_REPAIR	32	0.50415355	1.4942034	0.062135924	0.26451063	1	8124	tags=88%, list=47%, signal=165%
GO_GO:0051058_NEGATIVE_REGULATION_OF_SMALL_GTPASE_MEDIATED_SIGNAL_TRANSDUCTION	GO_GO:0051058_NEGATIVE_REGULATION_OF_SMALL_GTPASE_MEDIATED_SIGNAL_TRANSDUCTION	57	0.4413268	1.4939257	0.04771372	0.2645842	1	5532	tags=47%, list=32%, signal=69%
GO_GO:0008608_ATTACHMENT_OF_SPINDLE_MICROTUBULES_TO_KINETOCHORE	GO_GO:0008608_ATTACHMENT_OF_SPINDLE_MICROTUBULES_TO_KINETOCHORE	21	0.5753675	1.4933748	0.07414449	0.26500747	1	6258	tags=81%, list=36%, signal=127%
GO_GO:0032506_CYTOKINETIC_PROCESS	GO_GO:0032506_CYTOKINETIC_PROCESS	35	0.49930364	1.4933056	0.048	0.2646649	1	6056	tags=60%, list=35%, signal=92%
GO_GO:0035196_PRODUCTION_OF_MIRNAS_INVOLVED_IN_GENE_SILENCING_BY_MIRNA	GO_GO:0035196_PRODUCTION_OF_MIRNAS_INVOLVED_IN_GENE_SILENCING_BY_MIRNA	28	0.549416	1.4929724	0.07797271	0.26472756	1	7452	tags=93%, list=43%, signal=163%
GO_GO:0007033_VACUOLE_ORGANIZATION	GO_GO:0007033_VACUOLE_ORGANIZATION	129	0.38889572	1.4927263	0.046558704	0.2646756	1	6139	tags=47%, list=35%, signal=72%
GO_GO:0043923_POSITIVE_REGULATION_BY_HOST_OF_VIRAL_TRANSCRIPTION	GO_GO:0043923_POSITIVE_REGULATION_BY_HOST_OF_VIRAL_TRANSCRIPTION	17	0.56796426	1.4927182	0.058139537	0.26424026	1	4076	tags=71%, list=24%, signal=92%
GO_GO:1902750_NEGATIVE_REGULATION_OF_CELL_CYCLE_G2|M_PHASE_TRANSITION	GO_GO:1902750_NEGATIVE_REGULATION_OF_CELL_CYCLE_G2|M_PHASE_TRANSITION	100	0.44926143	1.4926552	0.08737864	0.26390168	1	6594	tags=55%, list=38%, signal=88%
GO_GO:0034644_CELLULAR_RESPONSE_TO_UV	GO_GO:0034644_CELLULAR_RESPONSE_TO_UV	80	0.41234338	1.4923587	0.05327869	0.26405734	1	6333	tags=52%, list=37%, signal=82%
GO_GO:0120034_POSITIVE_REGULATION_OF_PLASMA_MEMBRANE_BOUNDED_CELL_PROJECTION_ASSEMBLY	GO_GO:0120034_POSITIVE_REGULATION_OF_PLASMA_MEMBRANE_BOUNDED_CELL_PROJECTION_ASSEMBLY	97	0.40126544	1.4923232	0.014112903	0.2636878	1	5464	tags=45%, list=32%, signal=66%
GO_GO:1904031_POSITIVE_REGULATION_OF_CYCLIN-DEPENDENT_PROTEIN_KINASE_ACTIVITY	GO_GO:1904031_POSITIVE_REGULATION_OF_CYCLIN-DEPENDENT_PROTEIN_KINASE_ACTIVITY	35	0.47989243	1.4916867	0.050301813	0.2643519	1	4145	tags=51%, list=24%, signal=67%
GO_GO:2000171_NEGATIVE_REGULATION_OF_DENDRITE_DEVELOPMENT	GO_GO:2000171_NEGATIVE_REGULATION_OF_DENDRITE_DEVELOPMENT	29	0.48325402	1.4916588	0.07198443	0.26398394	1	2942	tags=38%, list=17%, signal=46%
GO_GO:0070536_PROTEIN_K63-LINKED_DEUBIQUITINATION	GO_GO:0070536_PROTEIN_K63-LINKED_DEUBIQUITINATION	32	0.4808644	1.4908706	0.08300395	0.26477757	1	4384	tags=50%, list=25%, signal=67%
GO_GO:1901532_REGULATION_OF_HEMATOPOIETIC_PROGENITOR_CELL_DIFFERENTIATION	GO_GO:1901532_REGULATION_OF_HEMATOPOIETIC_PROGENITOR_CELL_DIFFERENTIATION	85	0.42337525	1.4901999	0.0655106	0.2655278	1	7157	tags=59%, list=41%, signal=100%
GO_GO:0035264_MULTICELLULAR_ORGANISM_GROWTH	GO_GO:0035264_MULTICELLULAR_ORGANISM_GROWTH	85	0.39751455	1.4901832	0.03206413	0.26513064	1	6709	tags=55%, list=39%, signal=90%
GO_GO:0000186_ACTIVATION_OF_MAPKK_ACTIVITY	GO_GO:0000186_ACTIVATION_OF_MAPKK_ACTIVITY	52	0.45689234	1.4899328	0.059961315	0.26504317	1	6648	tags=63%, list=38%, signal=103%
GO_GO:0033189_RESPONSE_TO_VITAMIN_A	GO_GO:0033189_RESPONSE_TO_VITAMIN_A	19	0.47194278	1.4888694	0.0562249	0.26634365	1	3314	tags=42%, list=19%, signal=52%
GO_GO:0039535_REGULATION_OF_RIG-I_SIGNALING_PATHWAY	GO_GO:0039535_REGULATION_OF_RIG-I_SIGNALING_PATHWAY	18	0.51084876	1.488828	0.061349694	0.26599163	1	3494	tags=44%, list=20%, signal=56%
GO_GO:0051654_ESTABLISHMENT_OF_MITOCHONDRION_LOCALIZATION	GO_GO:0051654_ESTABLISHMENT_OF_MITOCHONDRION_LOCALIZATION	24	0.48633575	1.4887099	0.07355865	0.26575124	1	2585	tags=38%, list=15%, signal=44%
GO_GO:1901030_POSITIVE_REGULATION_OF_MITOCHONDRIAL_OUTER_MEMBRANE_PERMEABILIZATION_INVOLVED_IN_APOPTOTIC_SIGNALING_PATHWAY	GO_GO:1901030_POSITIVE_REGULATION_OF_MITOCHONDRIAL_OUTER_MEMBRANE_PERMEABILIZATION_INVOLVED_IN_APOPTOTIC_SIGNALING_PATHWAY	35	0.45547017	1.4876283	0.057915058	0.26717496	1	4180	tags=40%, list=24%, signal=53%
GO_GO:1990138_NEURON_PROJECTION_EXTENSION	GO_GO:1990138_NEURON_PROJECTION_EXTENSION	59	0.42749354	1.486992	0.041501977	0.26771307	1	5376	tags=51%, list=31%, signal=74%
GO_GO:0031061_NEGATIVE_REGULATION_OF_HISTONE_METHYLATION	GO_GO:0031061_NEGATIVE_REGULATION_OF_HISTONE_METHYLATION	20	0.57615405	1.4861575	0.04950495	0.2685047	1	1410	tags=40%, list=8%, signal=43%
GO_GO:0031000_RESPONSE_TO_CAFFEINE	GO_GO:0031000_RESPONSE_TO_CAFFEINE	19	0.4861379	1.4861515	0.044265594	0.26808882	1	747	tags=26%, list=4%, signal=27%
GO_GO:0071482_CELLULAR_RESPONSE_TO_LIGHT_STIMULUS	GO_GO:0071482_CELLULAR_RESPONSE_TO_LIGHT_STIMULUS	109	0.3757311	1.4857844	0.027559055	0.26824665	1	6333	tags=50%, list=37%, signal=78%
GO_GO:0042276_ERROR-PRONE_TRANSLESION_SYNTHESIS	GO_GO:0042276_ERROR-PRONE_TRANSLESION_SYNTHESIS	20	0.5478223	1.4857075	0.0770751	0.26793396	1	3434	tags=55%, list=20%, signal=69%
GO_GO:0045666_POSITIVE_REGULATION_OF_NEURON_DIFFERENTIATION	GO_GO:0045666_POSITIVE_REGULATION_OF_NEURON_DIFFERENTIATION	368	0.36124116	1.485555	0.009784736	0.2677675	1	6946	tags=52%, list=40%, signal=85%
GO_GO:0030011_MAINTENANCE_OF_CELL_POLARITY	GO_GO:0030011_MAINTENANCE_OF_CELL_POLARITY	17	0.5127687	1.4855309	0.046747968	0.26738328	1	4689	tags=59%, list=27%, signal=81%
GO_GO:0035872_NUCLEOTIDE-BINDING_DOMAIN,_LEUCINE_RICH_REPEAT_CONTAINING_RECEPTOR_SIGNALING_PATHWAY	GO_GO:0035872_NUCLEOTIDE-BINDING_DOMAIN,_LEUCINE_RICH_REPEAT_CONTAINING_RECEPTOR_SIGNALING_PATHWAY	28	0.4746805	1.4852256	0.06639839	0.26747262	1	6493	tags=61%, list=38%, signal=97%
GO_GO:0051290_PROTEIN_HETEROTETRAMERIZATION	GO_GO:0051290_PROTEIN_HETEROTETRAMERIZATION	30	0.4572947	1.485184	0.050916497	0.2671499	1	2177	tags=30%, list=13%, signal=34%
GO_GO:0006448_REGULATION_OF_TRANSLATIONAL_ELONGATION	GO_GO:0006448_REGULATION_OF_TRANSLATIONAL_ELONGATION	20	0.49744368	1.4845204	0.063872255	0.26797307	1	2710	tags=35%, list=16%, signal=41%
GO_GO:1903393_POSITIVE_REGULATION_OF_ADHERENS_JUNCTION_ORGANIZATION	GO_GO:1903393_POSITIVE_REGULATION_OF_ADHERENS_JUNCTION_ORGANIZATION	31	0.47818905	1.4844692	0.05882353	0.26762906	1	5314	tags=61%, list=31%, signal=88%
GO_GO:0006308_DNA_CATABOLIC_PROCESS	GO_GO:0006308_DNA_CATABOLIC_PROCESS	30	0.45913395	1.4843967	0.052734375	0.26731884	1	4973	tags=50%, list=29%, signal=70%
GO_GO:0002098_TRNA_WOBBLE_URIDINE_MODIFICATION	GO_GO:0002098_TRNA_WOBBLE_URIDINE_MODIFICATION	18	0.5498351	1.483879	0.097087376	0.2678213	1	5176	tags=56%, list=30%, signal=79%
GO_GO:0045738_NEGATIVE_REGULATION_OF_DNA_REPAIR	GO_GO:0045738_NEGATIVE_REGULATION_OF_DNA_REPAIR	34	0.49965587	1.4834654	0.068897635	0.268106	1	8124	tags=85%, list=47%, signal=160%
GO_GO:0048588_DEVELOPMENTAL_CELL_GROWTH	GO_GO:0048588_DEVELOPMENTAL_CELL_GROWTH	85	0.41104898	1.4834284	0.0332681	0.2677552	1	5376	tags=47%, list=31%, signal=68%
GO_GO:0006497_PROTEIN_LIPIDATION	GO_GO:0006497_PROTEIN_LIPIDATION	85	0.3926227	1.4833469	0.050880626	0.26745504	1	5768	tags=44%, list=33%, signal=65%
GO_GO:1990126_RETROGRADE_TRANSPORT,_ENDOSOME_TO_PLASMA_MEMBRANE	GO_GO:1990126_RETROGRADE_TRANSPORT,_ENDOSOME_TO_PLASMA_MEMBRANE	29	0.4823431	1.483185	0.059961315	0.2672613	1	6484	tags=62%, list=37%, signal=99%
GO_GO:0044030_REGULATION_OF_DNA_METHYLATION	GO_GO:0044030_REGULATION_OF_DNA_METHYLATION	23	0.50149405	1.4831055	0.037848607	0.2669402	1	3525	tags=48%, list=20%, signal=60%
GO_GO:0007095_MITOTIC_G2_DNA_DAMAGE_CHECKPOINT	GO_GO:0007095_MITOTIC_G2_DNA_DAMAGE_CHECKPOINT	18	0.53564966	1.4829181	0.057768926	0.26682824	1	5813	tags=61%, list=34%, signal=92%
GO_GO:0030307_POSITIVE_REGULATION_OF_CELL_GROWTH	GO_GO:0030307_POSITIVE_REGULATION_OF_CELL_GROWTH	165	0.35520175	1.4828187	0.02443609	0.2665931	1	5468	tags=41%, list=32%, signal=60%
GO_GO:1901522_POSITIVE_REGULATION_OF_TRANSCRIPTION_FROM_RNA_POLYMERASE_II_PROMOTER_INVOLVED_IN_CELLULAR_RESPONSE_TO_CHEMICAL_STIMULUS	GO_GO:1901522_POSITIVE_REGULATION_OF_TRANSCRIPTION_FROM_RNA_POLYMERASE_II_PROMOTER_INVOLVED_IN_CELLULAR_RESPONSE_TO_CHEMICAL_STIMULUS	22	0.53159124	1.4827156	0.047916666	0.26632106	1	6149	tags=64%, list=36%, signal=99%
GO_GO:0001702_GASTRULATION_WITH_MOUTH_FORMING_SECOND	GO_GO:0001702_GASTRULATION_WITH_MOUTH_FORMING_SECOND	28	0.4700789	1.4826593	0.053359684	0.26602313	1	4170	tags=50%, list=24%, signal=66%
GO_GO:0021549_CEREBELLUM_DEVELOPMENT	GO_GO:0021549_CEREBELLUM_DEVELOPMENT	102	0.38552538	1.4826341	0.02970297	0.2656509	1	5079	tags=43%, list=29%, signal=61%
GO_GO:0045948_POSITIVE_REGULATION_OF_TRANSLATIONAL_INITIATION	GO_GO:0045948_POSITIVE_REGULATION_OF_TRANSLATIONAL_INITIATION	30	0.4792937	1.4825188	0.06653226	0.2654211	1	1825	tags=30%, list=11%, signal=33%
GO_GO:0000469_CLEAVAGE_INVOLVED_IN_RRNA_PROCESSING	GO_GO:0000469_CLEAVAGE_INVOLVED_IN_RRNA_PROCESSING	21	0.5729618	1.4808787	0.08527132	0.26753217	1	5083	tags=57%, list=29%, signal=81%
GO_GO:0016241_REGULATION_OF_MACROAUTOPHAGY	GO_GO:0016241_REGULATION_OF_MACROAUTOPHAGY	171	0.38451454	1.4808397	0.06613226	0.26720473	1	5458	tags=43%, list=32%, signal=63%
GO_GO:0036294_CELLULAR_RESPONSE_TO_DECREASED_OXYGEN_LEVELS	GO_GO:0036294_CELLULAR_RESPONSE_TO_DECREASED_OXYGEN_LEVELS	195	0.352229	1.480393	0.023166023	0.26754713	1	7324	tags=53%, list=42%, signal=91%
GO_GO:0002209_BEHAVIORAL_DEFENSE_RESPONSE	GO_GO:0002209_BEHAVIORAL_DEFENSE_RESPONSE	32	0.43773603	1.4793756	0.030549899	0.2687873	1	3164	tags=31%, list=18%, signal=38%
GO_GO:0051567_HISTONE_H3-K9_METHYLATION	GO_GO:0051567_HISTONE_H3-K9_METHYLATION	16	0.5909294	1.4788052	0.078156315	0.2693754	1	4427	tags=63%, list=26%, signal=84%
GO_GO:0016050_VESICLE_ORGANIZATION	GO_GO:0016050_VESICLE_ORGANIZATION	300	0.36342922	1.4787875	0.05859375	0.268991	1	6296	tags=48%, list=36%, signal=74%
GO_GO:0008631_INTRINSIC_APOPTOTIC_SIGNALING_PATHWAY_IN_RESPONSE_TO_OXIDATIVE_STRESS	GO_GO:0008631_INTRINSIC_APOPTOTIC_SIGNALING_PATHWAY_IN_RESPONSE_TO_OXIDATIVE_STRESS	16	0.52439016	1.4785457	0.048076924	0.2689806	1	6112	tags=63%, list=35%, signal=97%
GO_GO:0009416_RESPONSE_TO_LIGHT_STIMULUS	GO_GO:0009416_RESPONSE_TO_LIGHT_STIMULUS	295	0.3525064	1.4777992	0.006085193	0.2698282	1	6333	tags=44%, list=37%, signal=69%
GO_GO:0061418_REGULATION_OF_TRANSCRIPTION_FROM_RNA_POLYMERASE_II_PROMOTER_IN_RESPONSE_TO_HYPOXIA	GO_GO:0061418_REGULATION_OF_TRANSCRIPTION_FROM_RNA_POLYMERASE_II_PROMOTER_IN_RESPONSE_TO_HYPOXIA	77	0.42850852	1.4772075	0.0940499	0.27031356	1	4979	tags=43%, list=29%, signal=60%
GO_GO:0031334_POSITIVE_REGULATION_OF_PROTEIN_COMPLEX_ASSEMBLY	GO_GO:0031334_POSITIVE_REGULATION_OF_PROTEIN_COMPLEX_ASSEMBLY	236	0.36382464	1.4770892	0.022494888	0.27012387	1	6775	tags=47%, list=39%, signal=76%
GO_GO:0009451_RNA_MODIFICATION	GO_GO:0009451_RNA_MODIFICATION	161	0.40775004	1.4769984	0.077380955	0.26985893	1	6854	tags=53%, list=40%, signal=87%
GO_GO:0070979_PROTEIN_K11-LINKED_UBIQUITINATION	GO_GO:0070979_PROTEIN_K11-LINKED_UBIQUITINATION	29	0.4897278	1.4767616	0.061420344	0.26987064	1	2760	tags=38%, list=16%, signal=45%
GO_GO:0002381_IMMUNOGLOBULIN_PRODUCTION_INVOLVED_IN_IMMUNOGLOBULIN_MEDIATED_IMMUNE_RESPONSE	GO_GO:0002381_IMMUNOGLOBULIN_PRODUCTION_INVOLVED_IN_IMMUNOGLOBULIN_MEDIATED_IMMUNE_RESPONSE	26	0.54503965	1.4765645	0.065868266	0.26974618	1	1080	tags=31%, list=6%, signal=33%
GO_GO:0050821_PROTEIN_STABILIZATION	GO_GO:0050821_PROTEIN_STABILIZATION	180	0.34866467	1.4761738	0.032193158	0.26997864	1	5314	tags=38%, list=31%, signal=55%
GO_GO:0035728_RESPONSE_TO_HEPATOCYTE_GROWTH_FACTOR	GO_GO:0035728_RESPONSE_TO_HEPATOCYTE_GROWTH_FACTOR	18	0.508456	1.4748133	0.09163347	0.2716852	1	2247	tags=39%, list=13%, signal=45%
GO_GO:0032211_NEGATIVE_REGULATION_OF_TELOMERE_MAINTENANCE_VIA_TELOMERASE	GO_GO:0032211_NEGATIVE_REGULATION_OF_TELOMERE_MAINTENANCE_VIA_TELOMERASE	19	0.55830914	1.474755	0.05421687	0.27136374	1	5446	tags=63%, list=31%, signal=92%
GO_GO:0002504_ANTIGEN_PROCESSING_AND_PRESENTATION_OF_PEPTIDE_OR_POLYSACCHARIDE_ANTIGEN_VIA_MHC_CLASS_II	GO_GO:0002504_ANTIGEN_PROCESSING_AND_PRESENTATION_OF_PEPTIDE_OR_POLYSACCHARIDE_ANTIGEN_VIA_MHC_CLASS_II	96	0.43155402	1.4740934	0.07385229	0.2720631	1	3934	tags=36%, list=23%, signal=47%
GO_GO:0002495_ANTIGEN_PROCESSING_AND_PRESENTATION_OF_PEPTIDE_ANTIGEN_VIA_MHC_CLASS_II	GO_GO:0002495_ANTIGEN_PROCESSING_AND_PRESENTATION_OF_PEPTIDE_ANTIGEN_VIA_MHC_CLASS_II	96	0.43155402	1.4740934	0.07385229	0.27165276	1	3934	tags=36%, list=23%, signal=47%
GO_GO:0002220_INNATE_IMMUNE_RESPONSE_ACTIVATING_CELL_SURFACE_RECEPTOR_SIGNALING_PATHWAY	GO_GO:0002220_INNATE_IMMUNE_RESPONSE_ACTIVATING_CELL_SURFACE_RECEPTOR_SIGNALING_PATHWAY	114	0.39644384	1.4739954	0.055343512	0.27143383	1	5116	tags=39%, list=30%, signal=54%
GO_GO:0006284_BASE-EXCISION_REPAIR	GO_GO:0006284_BASE-EXCISION_REPAIR	40	0.49492368	1.4735392	0.08932039	0.27179652	1	6663	tags=73%, list=39%, signal=118%
GO_GO:2001234_NEGATIVE_REGULATION_OF_APOPTOTIC_SIGNALING_PATHWAY	GO_GO:2001234_NEGATIVE_REGULATION_OF_APOPTOTIC_SIGNALING_PATHWAY	224	0.34053263	1.4723794	0.013972056	0.27328974	1	6655	tags=46%, list=38%, signal=74%
GO_GO:0006476_PROTEIN_DEACETYLATION	GO_GO:0006476_PROTEIN_DEACETYLATION	49	0.47409698	1.4722999	0.0513347	0.2730238	1	5393	tags=57%, list=31%, signal=83%
GO_GO:0120193_TIGHT_JUNCTION_ORGANIZATION	GO_GO:0120193_TIGHT_JUNCTION_ORGANIZATION	39	0.46696892	1.4718693	0.07465619	0.27335656	1	3090	tags=36%, list=18%, signal=44%
GO_GO:0002052_POSITIVE_REGULATION_OF_NEUROBLAST_PROLIFERATION	GO_GO:0002052_POSITIVE_REGULATION_OF_NEUROBLAST_PROLIFERATION	23	0.50225997	1.4713649	0.056338027	0.27373293	1	4292	tags=48%, list=25%, signal=64%
GO_GO:2000648_POSITIVE_REGULATION_OF_STEM_CELL_PROLIFERATION	GO_GO:2000648_POSITIVE_REGULATION_OF_STEM_CELL_PROLIFERATION	40	0.44120687	1.4712898	0.041749503	0.27346933	1	4292	tags=40%, list=25%, signal=53%
GO_GO:1904355_POSITIVE_REGULATION_OF_TELOMERE_CAPPING	GO_GO:1904355_POSITIVE_REGULATION_OF_TELOMERE_CAPPING	17	0.5708637	1.4709398	0.06944445	0.27357486	1	5585	tags=71%, list=32%, signal=104%
GO_GO:0001824_BLASTOCYST_DEVELOPMENT	GO_GO:0001824_BLASTOCYST_DEVELOPMENT	97	0.39307556	1.4701995	0.0498008	0.2743659	1	1863	tags=25%, list=11%, signal=28%
GO_GO:1903364_POSITIVE_REGULATION_OF_CELLULAR_PROTEIN_CATABOLIC_PROCESS	GO_GO:1903364_POSITIVE_REGULATION_OF_CELLULAR_PROTEIN_CATABOLIC_PROCESS	143	0.36384627	1.4694912	0.041841004	0.27527648	1	6236	tags=46%, list=36%, signal=72%
GO_GO:1903214_REGULATION_OF_PROTEIN_TARGETING_TO_MITOCHONDRION	GO_GO:1903214_REGULATION_OF_PROTEIN_TARGETING_TO_MITOCHONDRION	43	0.42023382	1.4689009	0.046783626	0.27589485	1	4077	tags=42%, list=24%, signal=55%
GO_GO:0035825_HOMOLOGOUS_RECOMBINATION	GO_GO:0035825_HOMOLOGOUS_RECOMBINATION	50	0.46753442	1.4683787	0.10337972	0.27627164	1	2971	tags=36%, list=17%, signal=43%
GO_GO:0033233_REGULATION_OF_PROTEIN_SUMOYLATION	GO_GO:0033233_REGULATION_OF_PROTEIN_SUMOYLATION	21	0.5001349	1.4682754	0.06097561	0.27599663	1	6753	tags=67%, list=39%, signal=109%
GO_GO:2000114_REGULATION_OF_ESTABLISHMENT_OF_CELL_POLARITY	GO_GO:2000114_REGULATION_OF_ESTABLISHMENT_OF_CELL_POLARITY	21	0.50959444	1.4680607	0.08467742	0.27593923	1	7053	tags=62%, list=41%, signal=104%
GO_GO:0046777_PROTEIN_AUTOPHOSPHORYLATION	GO_GO:0046777_PROTEIN_AUTOPHOSPHORYLATION	189	0.39977735	1.4678005	0.03815261	0.27598336	1	5711	tags=42%, list=33%, signal=62%
GO_GO:1901214_REGULATION_OF_NEURON_DEATH	GO_GO:1901214_REGULATION_OF_NEURON_DEATH	309	0.33607587	1.4668593	0.00390625	0.2772192	1	6739	tags=46%, list=39%, signal=74%
GO_GO:0009100_GLYCOPROTEIN_METABOLIC_PROCESS	GO_GO:0009100_GLYCOPROTEIN_METABOLIC_PROCESS	372	0.33672604	1.4667709	0.018255578	0.27697778	1	6067	tags=41%, list=35%, signal=62%
GO_GO:0099175_REGULATION_OF_POSTSYNAPSE_ORGANIZATION	GO_GO:0099175_REGULATION_OF_POSTSYNAPSE_ORGANIZATION	100	0.37378314	1.4665424	0.030181086	0.27699596	1	4184	tags=37%, list=24%, signal=49%
GO_GO:0010976_POSITIVE_REGULATION_OF_NEURON_PROJECTION_DEVELOPMENT	GO_GO:0010976_POSITIVE_REGULATION_OF_NEURON_PROJECTION_DEVELOPMENT	282	0.36108157	1.4665203	0.013888889	0.27662298	1	6909	tags=51%, list=40%, signal=84%
GO_GO:0071456_CELLULAR_RESPONSE_TO_HYPOXIA	GO_GO:0071456_CELLULAR_RESPONSE_TO_HYPOXIA	185	0.35325575	1.4662064	0.02739726	0.2767183	1	7324	tags=53%, list=42%, signal=91%
GO_GO:0019985_TRANSLESION_SYNTHESIS	GO_GO:0019985_TRANSLESION_SYNTHESIS	41	0.47886765	1.4661742	0.062111802	0.27636173	1	3434	tags=49%, list=20%, signal=61%
GO_GO:0006488_DOLICHOL-LINKED_OLIGOSACCHARIDE_BIOSYNTHETIC_PROCESS	GO_GO:0006488_DOLICHOL-LINKED_OLIGOSACCHARIDE_BIOSYNTHETIC_PROCESS	19	0.5055618	1.4660262	0.10019268	0.27616617	1	4984	tags=47%, list=29%, signal=66%
GO_GO:0071453_CELLULAR_RESPONSE_TO_OXYGEN_LEVELS	GO_GO:0071453_CELLULAR_RESPONSE_TO_OXYGEN_LEVELS	212	0.348052	1.4660046	0.034749035	0.27580518	1	7198	tags=51%, list=42%, signal=86%
GO_GO:0031346_POSITIVE_REGULATION_OF_CELL_PROJECTION_ORGANIZATION	GO_GO:0031346_POSITIVE_REGULATION_OF_CELL_PROJECTION_ORGANIZATION	380	0.35637632	1.4655687	0.021782178	0.2761445	1	6909	tags=51%, list=40%, signal=83%
GO_GO:0006644_PHOSPHOLIPID_METABOLIC_PROCESS	GO_GO:0006644_PHOSPHOLIPID_METABOLIC_PROCESS	370	0.3197307	1.4652148	0.015904572	0.27631852	1	7399	tags=50%, list=43%, signal=86%
GO_GO:0019827_STEM_CELL_POPULATION_MAINTENANCE	GO_GO:0019827_STEM_CELL_POPULATION_MAINTENANCE	132	0.39578235	1.4640951	0.043912176	0.27776423	1	4613	tags=40%, list=27%, signal=54%
GO_GO:0006486_PROTEIN_GLYCOSYLATION	GO_GO:0006486_PROTEIN_GLYCOSYLATION	250	0.3438441	1.464089	0.024	0.27737558	1	5816	tags=40%, list=34%, signal=59%
GO_GO:0043413_MACROMOLECULE_GLYCOSYLATION	GO_GO:0043413_MACROMOLECULE_GLYCOSYLATION	250	0.3438441	1.464089	0.024	0.27697417	1	5816	tags=40%, list=34%, signal=59%
GO_GO:0030834_REGULATION_OF_ACTIN_FILAMENT_DEPOLYMERIZATION	GO_GO:0030834_REGULATION_OF_ACTIN_FILAMENT_DEPOLYMERIZATION	50	0.4223625	1.4638515	0.04863813	0.27694216	1	7139	tags=56%, list=41%, signal=95%
GO_GO:1902369_NEGATIVE_REGULATION_OF_RNA_CATABOLIC_PROCESS	GO_GO:1902369_NEGATIVE_REGULATION_OF_RNA_CATABOLIC_PROCESS	62	0.42790443	1.4635239	0.06967213	0.2770631	1	6939	tags=58%, list=40%, signal=97%
GO_GO:0009452_7-METHYLGUANOSINE_RNA_CAPPING	GO_GO:0009452_7-METHYLGUANOSINE_RNA_CAPPING	35	0.47914168	1.463422	0.06958251	0.27682495	1	2239	tags=29%, list=13%, signal=33%
GO_GO:0030033_MICROVILLUS_ASSEMBLY	GO_GO:0030033_MICROVILLUS_ASSEMBLY	17	0.5379405	1.4620235	0.06924643	0.27883095	1	5190	tags=59%, list=30%, signal=84%
GO_GO:0050773_REGULATION_OF_DENDRITE_DEVELOPMENT	GO_GO:0050773_REGULATION_OF_DENDRITE_DEVELOPMENT	150	0.37007293	1.4613694	0.03522505	0.2795201	1	4838	tags=37%, list=28%, signal=51%
GO_GO:0086010_MEMBRANE_DEPOLARIZATION_DURING_ACTION_POTENTIAL	GO_GO:0086010_MEMBRANE_DEPOLARIZATION_DURING_ACTION_POTENTIAL	30	0.4809136	1.4610082	0.083333336	0.27971753	1	7792	tags=67%, list=45%, signal=121%
GO_GO:0043491_PROTEIN_KINASE_B_SIGNALING	GO_GO:0043491_PROTEIN_KINASE_B_SIGNALING	39	0.43960825	1.4604454	0.048262548	0.2801973	1	6686	tags=54%, list=39%, signal=88%
GO_GO:0006893_GOLGI_TO_PLASMA_MEMBRANE_TRANSPORT	GO_GO:0006893_GOLGI_TO_PLASMA_MEMBRANE_TRANSPORT	55	0.43869448	1.460209	0.072874494	0.28013903	1	4987	tags=47%, list=29%, signal=66%
GO_GO:0017145_STEM_CELL_DIVISION	GO_GO:0017145_STEM_CELL_DIVISION	33	0.46883497	1.4602079	0.0499002	0.27974036	1	5893	tags=58%, list=34%, signal=87%
GO_GO:0006650_GLYCEROPHOSPHOLIPID_METABOLIC_PROCESS	GO_GO:0006650_GLYCEROPHOSPHOLIPID_METABOLIC_PROCESS	302	0.33018783	1.4591664	0.02004008	0.2811057	1	6004	tags=41%, list=35%, signal=62%
GO_GO:0002223_STIMULATORY_C-TYPE_LECTIN_RECEPTOR_SIGNALING_PATHWAY	GO_GO:0002223_STIMULATORY_C-TYPE_LECTIN_RECEPTOR_SIGNALING_PATHWAY	111	0.3926016	1.4591072	0.064638786	0.28083	1	5116	tags=39%, list=30%, signal=55%
GO_GO:0001666_RESPONSE_TO_HYPOXIA	GO_GO:0001666_RESPONSE_TO_HYPOXIA	336	0.32592165	1.4588636	0.017408123	0.28083298	1	7497	tags=50%, list=43%, signal=87%
GO_GO:0008340_DETERMINATION_OF_ADULT_LIFESPAN	GO_GO:0008340_DETERMINATION_OF_ADULT_LIFESPAN	17	0.5203381	1.4586672	0.06175299	0.28077942	1	6220	tags=59%, list=36%, signal=92%
GO_GO:2001243_NEGATIVE_REGULATION_OF_INTRINSIC_APOPTOTIC_SIGNALING_PATHWAY	GO_GO:2001243_NEGATIVE_REGULATION_OF_INTRINSIC_APOPTOTIC_SIGNALING_PATHWAY	94	0.36837307	1.4584106	0.036	0.28081512	1	6859	tags=49%, list=40%, signal=81%
GO_GO:0043523_REGULATION_OF_NEURON_APOPTOTIC_PROCESS	GO_GO:0043523_REGULATION_OF_NEURON_APOPTOTIC_PROCESS	208	0.34434608	1.4581978	0.011560693	0.2807265	1	6739	tags=48%, list=39%, signal=77%
GO_GO:2000773_NEGATIVE_REGULATION_OF_CELLULAR_SENESCENCE	GO_GO:2000773_NEGATIVE_REGULATION_OF_CELLULAR_SENESCENCE	18	0.5154838	1.4581863	0.06175299	0.28034398	1	4739	tags=50%, list=27%, signal=69%
GO_GO:1990778_PROTEIN_LOCALIZATION_TO_CELL_PERIPHERY	GO_GO:1990778_PROTEIN_LOCALIZATION_TO_CELL_PERIPHERY	232	0.36209023	1.458041	0.037848607	0.28023747	1	5273	tags=40%, list=30%, signal=57%
GO_GO:0050769_POSITIVE_REGULATION_OF_NEUROGENESIS	GO_GO:0050769_POSITIVE_REGULATION_OF_NEUROGENESIS	468	0.35270306	1.4579357	0.019417476	0.28000355	1	4858	tags=38%, list=28%, signal=51%
GO_GO:0043489_RNA_STABILIZATION	GO_GO:0043489_RNA_STABILIZATION	50	0.4431249	1.4573616	0.089108914	0.2805622	1	6939	tags=62%, list=40%, signal=103%
GO_GO:0031076_EMBRYONIC_CAMERA-TYPE_EYE_DEVELOPMENT	GO_GO:0031076_EMBRYONIC_CAMERA-TYPE_EYE_DEVELOPMENT	37	0.45742956	1.4549036	0.054580897	0.28427446	1	4494	tags=46%, list=26%, signal=62%
GO_GO:0006268_DNA_UNWINDING_INVOLVED_IN_DNA_REPLICATION	GO_GO:0006268_DNA_UNWINDING_INVOLVED_IN_DNA_REPLICATION	15	0.6057134	1.4548329	0.09596929	0.28397042	1	3930	tags=67%, list=23%, signal=86%
GO_GO:0045732_POSITIVE_REGULATION_OF_PROTEIN_CATABOLIC_PROCESS	GO_GO:0045732_POSITIVE_REGULATION_OF_PROTEIN_CATABOLIC_PROCESS	218	0.34468237	1.4540639	0.03305785	0.28489497	1	6296	tags=44%, list=36%, signal=68%
GO_GO:0030521_ANDROGEN_RECEPTOR_SIGNALING_PATHWAY	GO_GO:0030521_ANDROGEN_RECEPTOR_SIGNALING_PATHWAY	36	0.4494511	1.4526333	0.07321773	0.28699106	1	5529	tags=56%, list=32%, signal=81%
GO_GO:0050434_POSITIVE_REGULATION_OF_VIRAL_TRANSCRIPTION	GO_GO:0050434_POSITIVE_REGULATION_OF_VIRAL_TRANSCRIPTION	41	0.47729447	1.4523337	0.078125	0.287179	1	4616	tags=51%, list=27%, signal=70%
GO_GO:1900407_REGULATION_OF_CELLULAR_RESPONSE_TO_OXIDATIVE_STRESS	GO_GO:1900407_REGULATION_OF_CELLULAR_RESPONSE_TO_OXIDATIVE_STRESS	74	0.36857846	1.4520824	0.03420523	0.28724244	1	3217	tags=30%, list=19%, signal=36%
GO_GO:0007131_RECIPROCAL_MEIOTIC_RECOMBINATION	GO_GO:0007131_RECIPROCAL_MEIOTIC_RECOMBINATION	49	0.46859866	1.4517419	0.10282258	0.2874123	1	2971	tags=37%, list=17%, signal=44%
GO_GO:0060252_POSITIVE_REGULATION_OF_GLIAL_CELL_PROLIFERATION	GO_GO:0060252_POSITIVE_REGULATION_OF_GLIAL_CELL_PROLIFERATION	15	0.5465581	1.4516876	0.06288032	0.28711268	1	5976	tags=60%, list=35%, signal=92%
GO_GO:0000154_RRNA_MODIFICATION	GO_GO:0000154_RRNA_MODIFICATION	35	0.49013895	1.4513165	0.105788425	0.28741693	1	4165	tags=40%, list=24%, signal=53%
GO_GO:0042073_INTRACILIARY_TRANSPORT	GO_GO:0042073_INTRACILIARY_TRANSPORT	52	0.4904213	1.451266	0.09552845	0.28710806	1	5242	tags=58%, list=30%, signal=83%
GO_GO:0035051_CARDIOCYTE_DIFFERENTIATION	GO_GO:0035051_CARDIOCYTE_DIFFERENTIATION	112	0.3746731	1.4508497	0.05323194	0.28738737	1	4716	tags=36%, list=27%, signal=49%
GO_GO:0016242_NEGATIVE_REGULATION_OF_MACROAUTOPHAGY	GO_GO:0016242_NEGATIVE_REGULATION_OF_MACROAUTOPHAGY	32	0.43881077	1.4508297	0.07630522	0.2870363	1	7623	tags=66%, list=44%, signal=117%
GO_GO:0043277_APOPTOTIC_CELL_CLEARANCE	GO_GO:0043277_APOPTOTIC_CELL_CLEARANCE	41	0.42031813	1.4495744	0.054	0.2887363	1	4476	tags=37%, list=26%, signal=49%
GO_GO:0031058_POSITIVE_REGULATION_OF_HISTONE_MODIFICATION	GO_GO:0031058_POSITIVE_REGULATION_OF_HISTONE_MODIFICATION	92	0.41982237	1.4492736	0.06324111	0.28878924	1	6702	tags=59%, list=39%, signal=95%
GO_GO:0042158_LIPOPROTEIN_BIOSYNTHETIC_PROCESS	GO_GO:0042158_LIPOPROTEIN_BIOSYNTHETIC_PROCESS	90	0.36593488	1.4486527	0.06949807	0.28946614	1	5768	tags=41%, list=33%, signal=61%
GO_GO:0000470_MATURATION_OF_LSU-RRNA	GO_GO:0000470_MATURATION_OF_LSU-RRNA	21	0.59092367	1.4486067	0.12426036	0.28914288	1	4913	tags=57%, list=28%, signal=80%
GO_GO:0043254_REGULATION_OF_PROTEIN_COMPLEX_ASSEMBLY	GO_GO:0043254_REGULATION_OF_PROTEIN_COMPLEX_ASSEMBLY	430	0.3430578	1.4481848	0.027888447	0.28937453	1	6775	tags=46%, list=39%, signal=74%
GO_GO:0007179_TRANSFORMING_GROWTH_FACTOR_BETA_RECEPTOR_SIGNALING_PATHWAY	GO_GO:0007179_TRANSFORMING_GROWTH_FACTOR_BETA_RECEPTOR_SIGNALING_PATHWAY	97	0.4006154	1.4480597	0.06126482	0.2891856	1	7470	tags=59%, list=43%, signal=103%
GO_GO:0070423_NUCLEOTIDE-BINDING_OLIGOMERIZATION_DOMAIN_CONTAINING_SIGNALING_PATHWAY	GO_GO:0070423_NUCLEOTIDE-BINDING_OLIGOMERIZATION_DOMAIN_CONTAINING_SIGNALING_PATHWAY	27	0.4629724	1.4478695	0.08282828	0.28913164	1	6493	tags=59%, list=38%, signal=95%
GO_GO:0010972_NEGATIVE_REGULATION_OF_G2|M_TRANSITION_OF_MITOTIC_CELL_CYCLE	GO_GO:0010972_NEGATIVE_REGULATION_OF_G2|M_TRANSITION_OF_MITOTIC_CELL_CYCLE	88	0.44470745	1.4476014	0.12062257	0.28914458	1	6594	tags=55%, list=38%, signal=88%
GO_GO:0042752_REGULATION_OF_CIRCADIAN_RHYTHM	GO_GO:0042752_REGULATION_OF_CIRCADIAN_RHYTHM	113	0.3855457	1.4473526	0.05905512	0.28919914	1	5696	tags=50%, list=33%, signal=73%
GO_GO:0006367_TRANSCRIPTION_INITIATION_FROM_RNA_POLYMERASE_II_PROMOTER	GO_GO:0006367_TRANSCRIPTION_INITIATION_FROM_RNA_POLYMERASE_II_PROMOTER	168	0.36414316	1.4473102	0.060240965	0.28887266	1	3712	tags=32%, list=21%, signal=40%
GO_GO:0033135_REGULATION_OF_PEPTIDYL-SERINE_PHOSPHORYLATION	GO_GO:0033135_REGULATION_OF_PEPTIDYL-SERINE_PHOSPHORYLATION	136	0.35317013	1.4472964	0.036217302	0.2884988	1	6815	tags=45%, list=39%, signal=73%
GO_GO:0031641_REGULATION_OF_MYELINATION	GO_GO:0031641_REGULATION_OF_MYELINATION	42	0.41751018	1.447234	0.041015625	0.28819263	1	6116	tags=48%, list=35%, signal=73%
GO_GO:0046513_CERAMIDE_BIOSYNTHETIC_PROCESS	GO_GO:0046513_CERAMIDE_BIOSYNTHETIC_PROCESS	48	0.4214537	1.4471565	0.062374245	0.28792337	1	7558	tags=58%, list=44%, signal=103%
GO_GO:0030518_INTRACELLULAR_STEROID_HORMONE_RECEPTOR_SIGNALING_PATHWAY	GO_GO:0030518_INTRACELLULAR_STEROID_HORMONE_RECEPTOR_SIGNALING_PATHWAY	66	0.4065765	1.4459491	0.06374502	0.28948215	1	7650	tags=67%, list=44%, signal=119%
GO_GO:0051893_REGULATION_OF_FOCAL_ADHESION_ASSEMBLY	GO_GO:0051893_REGULATION_OF_FOCAL_ADHESION_ASSEMBLY	61	0.44535673	1.4454994	0.077689245	0.28994042	1	7349	tags=70%, list=42%, signal=122%
GO_GO:0032611_INTERLEUKIN-1_BETA_PRODUCTION	GO_GO:0032611_INTERLEUKIN-1_BETA_PRODUCTION	15	0.55195445	1.4454103	0.100823045	0.28968886	1	6705	tags=80%, list=39%, signal=130%
GO_GO:0007292_FEMALE_GAMETE_GENERATION	GO_GO:0007292_FEMALE_GAMETE_GENERATION	128	0.36670306	1.4453667	0.026104419	0.28938767	1	5735	tags=41%, list=33%, signal=60%
GO_GO:0048339_PARAXIAL_MESODERM_DEVELOPMENT	GO_GO:0048339_PARAXIAL_MESODERM_DEVELOPMENT	18	0.50876033	1.4450424	0.08316832	0.28955048	1	7020	tags=72%, list=41%, signal=121%
GO_GO:0030901_MIDBRAIN_DEVELOPMENT	GO_GO:0030901_MIDBRAIN_DEVELOPMENT	85	0.36495894	1.444881	0.035315987	0.28940755	1	5388	tags=45%, list=31%, signal=65%
GO_GO:2001242_REGULATION_OF_INTRINSIC_APOPTOTIC_SIGNALING_PATHWAY	GO_GO:2001242_REGULATION_OF_INTRINSIC_APOPTOTIC_SIGNALING_PATHWAY	158	0.3482085	1.4448761	0.037698414	0.28902617	1	6859	tags=47%, list=40%, signal=77%
GO_GO:0002089_LENS_MORPHOGENESIS_IN_CAMERA-TYPE_EYE	GO_GO:0002089_LENS_MORPHOGENESIS_IN_CAMERA-TYPE_EYE	22	0.48486128	1.4445515	0.07265774	0.28918004	1	2987	tags=36%, list=17%, signal=44%
GO_GO:0061351_NEURAL_PRECURSOR_CELL_PROLIFERATION	GO_GO:0061351_NEURAL_PRECURSOR_CELL_PROLIFERATION	74	0.4145605	1.4443231	0.04233871	0.28919065	1	7258	tags=59%, list=42%, signal=102%
GO_GO:0051894_POSITIVE_REGULATION_OF_FOCAL_ADHESION_ASSEMBLY	GO_GO:0051894_POSITIVE_REGULATION_OF_FOCAL_ADHESION_ASSEMBLY	25	0.4780344	1.4440615	0.07450981	0.2892261	1	3868	tags=52%, list=22%, signal=67%
GO_GO:0043968_HISTONE_H2A_ACETYLATION	GO_GO:0043968_HISTONE_H2A_ACETYLATION	17	0.5633914	1.4437056	0.08123791	0.28939623	1	6257	tags=76%, list=36%, signal=120%
GO_GO:0032897_NEGATIVE_REGULATION_OF_VIRAL_TRANSCRIPTION	GO_GO:0032897_NEGATIVE_REGULATION_OF_VIRAL_TRANSCRIPTION	26	0.47009078	1.4436724	0.09126984	0.2890665	1	2296	tags=27%, list=13%, signal=31%
GO_GO:0070231_T_CELL_APOPTOTIC_PROCESS	GO_GO:0070231_T_CELL_APOPTOTIC_PROCESS	15	0.5119027	1.4436508	0.06042885	0.28870568	1	7392	tags=73%, list=43%, signal=128%
GO_GO:0002218_ACTIVATION_OF_INNATE_IMMUNE_RESPONSE	GO_GO:0002218_ACTIVATION_OF_INNATE_IMMUNE_RESPONSE	254	0.3609048	1.4429156	0.07198443	0.28954682	1	6594	tags=46%, list=38%, signal=73%
GO_GO:0050650_CHONDROITIN_SULFATE_PROTEOGLYCAN_BIOSYNTHETIC_PROCESS	GO_GO:0050650_CHONDROITIN_SULFATE_PROTEOGLYCAN_BIOSYNTHETIC_PROCESS	31	0.46185878	1.4427755	0.08097166	0.28943178	1	4787	tags=48%, list=28%, signal=67%
GO_GO:0006892_POST-GOLGI_VESICLE-MEDIATED_TRANSPORT	GO_GO:0006892_POST-GOLGI_VESICLE-MEDIATED_TRANSPORT	97	0.41785297	1.4425949	0.10569106	0.28935814	1	7878	tags=66%, list=46%, signal=120%
GO_GO:0018216_PEPTIDYL-ARGININE_METHYLATION	GO_GO:0018216_PEPTIDYL-ARGININE_METHYLATION	15	0.53468436	1.4422462	0.07854406	0.28952605	1	2942	tags=47%, list=17%, signal=56%
GO_GO:0030490_MATURATION_OF_SSU-RRNA	GO_GO:0030490_MATURATION_OF_SSU-RRNA	45	0.49818987	1.4420496	0.100603625	0.28946444	1	2659	tags=38%, list=15%, signal=45%
GO_GO:0010821_REGULATION_OF_MITOCHONDRION_ORGANIZATION	GO_GO:0010821_REGULATION_OF_MITOCHONDRION_ORGANIZATION	178	0.33730704	1.4419497	0.037109375	0.28926322	1	4180	tags=32%, list=24%, signal=42%
GO_GO:0007339_BINDING_OF_SPERM_TO_ZONA_PELLUCIDA	GO_GO:0007339_BINDING_OF_SPERM_TO_ZONA_PELLUCIDA	35	0.4202071	1.4415127	0.07254902	0.28966457	1	5354	tags=40%, list=31%, signal=58%
GO_GO:0000462_MATURATION_OF_SSU-RRNA_FROM_TRICISTRONIC_RRNA_TRANSCRIPT_(SSU-RRNA,_5.8S_RRNA,_LSU-RRNA)	GO_GO:0000462_MATURATION_OF_SSU-RRNA_FROM_TRICISTRONIC_RRNA_TRANSCRIPT_(SSU-RRNA,_5.8S_RRNA,_LSU-RRNA)	33	0.5298217	1.4410589	0.1010101	0.2900132	1	2659	tags=39%, list=15%, signal=46%
GO_GO:0046580_NEGATIVE_REGULATION_OF_RAS_PROTEIN_SIGNAL_TRANSDUCTION	GO_GO:0046580_NEGATIVE_REGULATION_OF_RAS_PROTEIN_SIGNAL_TRANSDUCTION	51	0.42772204	1.4409298	0.08267716	0.2898621	1	6141	tags=49%, list=35%, signal=76%
GO_GO:0030166_PROTEOGLYCAN_BIOSYNTHETIC_PROCESS	GO_GO:0030166_PROTEOGLYCAN_BIOSYNTHETIC_PROCESS	61	0.42129675	1.4408114	0.07597536	0.2897119	1	6530	tags=56%, list=38%, signal=89%
GO_GO:0034599_CELLULAR_RESPONSE_TO_OXIDATIVE_STRESS	GO_GO:0034599_CELLULAR_RESPONSE_TO_OXIDATIVE_STRESS	235	0.32913733	1.4405569	0.03807615	0.28976893	1	4931	tags=37%, list=28%, signal=50%
GO_GO:0035303_REGULATION_OF_DEPHOSPHORYLATION	GO_GO:0035303_REGULATION_OF_DEPHOSPHORYLATION	209	0.36144957	1.4405047	0.03557312	0.28945997	1	7059	tags=51%, list=41%, signal=85%
GO_GO:0046782_REGULATION_OF_VIRAL_TRANSCRIPTION	GO_GO:0046782_REGULATION_OF_VIRAL_TRANSCRIPTION	64	0.42311636	1.4392986	0.09213052	0.2911566	1	4616	tags=41%, list=27%, signal=55%
GO_GO:0060840_ARTERY_DEVELOPMENT	GO_GO:0060840_ARTERY_DEVELOPMENT	86	0.42718235	1.43907	0.10291262	0.29115292	1	6945	tags=59%, list=40%, signal=99%
GO_GO:1905145_CELLULAR_RESPONSE_TO_ACETYLCHOLINE	GO_GO:1905145_CELLULAR_RESPONSE_TO_ACETYLCHOLINE	30	0.43515632	1.4390357	0.06613226	0.29083702	1	3745	tags=37%, list=22%, signal=47%
GO_GO:1905144_RESPONSE_TO_ACETYLCHOLINE	GO_GO:1905144_RESPONSE_TO_ACETYLCHOLINE	30	0.43515632	1.4390357	0.06613226	0.29045635	1	3745	tags=37%, list=22%, signal=47%
GO_GO:1902254_NEGATIVE_REGULATION_OF_INTRINSIC_APOPTOTIC_SIGNALING_PATHWAY_BY_P53_CLASS_MEDIATOR	GO_GO:1902254_NEGATIVE_REGULATION_OF_INTRINSIC_APOPTOTIC_SIGNALING_PATHWAY_BY_P53_CLASS_MEDIATOR	22	0.45329934	1.4389507	0.057086613	0.29019806	1	8813	tags=82%, list=51%, signal=167%
GO_GO:0046339_DIACYLGLYCEROL_METABOLIC_PROCESS	GO_GO:0046339_DIACYLGLYCEROL_METABOLIC_PROCESS	22	0.4403817	1.4389005	0.054263566	0.28989485	1	2757	tags=41%, list=16%, signal=49%
GO_GO:0043516_REGULATION_OF_DNA_DAMAGE_RESPONSE,_SIGNAL_TRANSDUCTION_BY_P53_CLASS_MEDIATOR	GO_GO:0043516_REGULATION_OF_DNA_DAMAGE_RESPONSE,_SIGNAL_TRANSDUCTION_BY_P53_CLASS_MEDIATOR	35	0.46775937	1.4384012	0.07739308	0.29031768	1	6332	tags=60%, list=37%, signal=94%
GO_GO:1902914_REGULATION_OF_PROTEIN_POLYUBIQUITINATION	GO_GO:1902914_REGULATION_OF_PROTEIN_POLYUBIQUITINATION	22	0.49499416	1.4380243	0.09221312	0.2905236	1	5304	tags=59%, list=31%, signal=85%
GO_GO:0007032_ENDOSOME_ORGANIZATION	GO_GO:0007032_ENDOSOME_ORGANIZATION	74	0.3993843	1.4371711	0.076171875	0.29156178	1	6056	tags=51%, list=35%, signal=79%
GO_GO:0007289_SPERMATID_NUCLEUS_DIFFERENTIATION	GO_GO:0007289_SPERMATID_NUCLEUS_DIFFERENTIATION	21	0.48043558	1.4370576	0.06972112	0.29136756	1	4487	tags=48%, list=26%, signal=64%
GO_GO:0051056_REGULATION_OF_SMALL_GTPASE_MEDIATED_SIGNAL_TRANSDUCTION	GO_GO:0051056_REGULATION_OF_SMALL_GTPASE_MEDIATED_SIGNAL_TRANSDUCTION	335	0.36747155	1.4346676	0.059961315	0.2950538	1	5532	tags=42%, list=32%, signal=61%
GO_GO:0001954_POSITIVE_REGULATION_OF_CELL-MATRIX_ADHESION	GO_GO:0001954_POSITIVE_REGULATION_OF_CELL-MATRIX_ADHESION	51	0.41540387	1.4345363	0.060851928	0.29492193	1	3902	tags=41%, list=23%, signal=53%
GO_GO:2000279_NEGATIVE_REGULATION_OF_DNA_BIOSYNTHETIC_PROCESS	GO_GO:2000279_NEGATIVE_REGULATION_OF_DNA_BIOSYNTHETIC_PROCESS	37	0.436034	1.4344952	0.07459678	0.29462355	1	7091	tags=65%, list=41%, signal=110%
GO_GO:0010975_REGULATION_OF_NEURON_PROJECTION_DEVELOPMENT	GO_GO:0010975_REGULATION_OF_NEURON_PROJECTION_DEVELOPMENT	494	0.34964365	1.4338741	0.031809144	0.29534674	1	8408	tags=62%, list=49%, signal=116%
GO_GO:0043984_HISTONE_H4-K16_ACETYLATION	GO_GO:0043984_HISTONE_H4-K16_ACETYLATION	21	0.56590486	1.4332902	0.08232932	0.29598784	1	6152	tags=76%, list=36%, signal=118%
GO_GO:0031167_RRNA_METHYLATION	GO_GO:0031167_RRNA_METHYLATION	25	0.49377266	1.4330524	0.10663984	0.29598102	1	1261	tags=28%, list=7%, signal=30%
GO_GO:0051383_KINETOCHORE_ORGANIZATION	GO_GO:0051383_KINETOCHORE_ORGANIZATION	18	0.61041445	1.4329493	0.11487759	0.29579735	1	1535	tags=50%, list=9%, signal=55%
GO_GO:0070306_LENS_FIBER_CELL_DIFFERENTIATION	GO_GO:0070306_LENS_FIBER_CELL_DIFFERENTIATION	25	0.45939356	1.4326392	0.06007752	0.29595667	1	5562	tags=48%, list=32%, signal=71%
GO_GO:0036342_POST-ANAL_TAIL_MORPHOGENESIS	GO_GO:0036342_POST-ANAL_TAIL_MORPHOGENESIS	19	0.47530097	1.4314929	0.07370518	0.2975598	1	7897	tags=74%, list=46%, signal=135%
GO_GO:0009994_OOCYTE_DIFFERENTIATION	GO_GO:0009994_OOCYTE_DIFFERENTIATION	42	0.4176097	1.4313222	0.064705886	0.29748634	1	3493	tags=31%, list=20%, signal=39%
GO_GO:0007096_REGULATION_OF_EXIT_FROM_MITOSIS	GO_GO:0007096_REGULATION_OF_EXIT_FROM_MITOSIS	18	0.4920526	1.4311517	0.09885932	0.29744187	1	5621	tags=56%, list=32%, signal=82%
GO_GO:0033138_POSITIVE_REGULATION_OF_PEPTIDYL-SERINE_PHOSPHORYLATION	GO_GO:0033138_POSITIVE_REGULATION_OF_PEPTIDYL-SERINE_PHOSPHORYLATION	104	0.35693958	1.430645	0.04526749	0.29792798	1	3164	tags=25%, list=18%, signal=30%
GO_GO:0006509_MEMBRANE_PROTEIN_ECTODOMAIN_PROTEOLYSIS	GO_GO:0006509_MEMBRANE_PROTEIN_ECTODOMAIN_PROTEOLYSIS	23	0.47098354	1.4306258	0.07156673	0.29758418	1	6510	tags=48%, list=38%, signal=77%
GO_GO:0072665_PROTEIN_LOCALIZATION_TO_VACUOLE	GO_GO:0072665_PROTEIN_LOCALIZATION_TO_VACUOLE	60	0.40712118	1.4305555	0.08906882	0.2973277	1	2079	tags=27%, list=12%, signal=30%
GO_GO:1903008_ORGANELLE_DISASSEMBLY	GO_GO:1903008_ORGANELLE_DISASSEMBLY	64	0.38730162	1.4301399	0.07185629	0.29764646	1	5711	tags=44%, list=33%, signal=65%
GO_GO:0044088_REGULATION_OF_VACUOLE_ORGANIZATION	GO_GO:0044088_REGULATION_OF_VACUOLE_ORGANIZATION	44	0.43914557	1.4295052	0.07317073	0.2983894	1	6724	tags=55%, list=39%, signal=89%
GO_GO:0021885_FOREBRAIN_CELL_MIGRATION	GO_GO:0021885_FOREBRAIN_CELL_MIGRATION	62	0.43570542	1.4294181	0.06477733	0.29812634	1	5779	tags=50%, list=33%, signal=75%
GO_GO:0030488_TRNA_METHYLATION	GO_GO:0030488_TRNA_METHYLATION	39	0.46795928	1.4294157	0.09486166	0.29774952	1	6790	tags=67%, list=39%, signal=109%
GO_GO:0032147_ACTIVATION_OF_PROTEIN_KINASE_ACTIVITY	GO_GO:0032147_ACTIVATION_OF_PROTEIN_KINASE_ACTIVITY	359	0.3423083	1.4293524	0.037698414	0.29749373	1	6958	tags=51%, list=40%, signal=84%
GO_GO:0010611_REGULATION_OF_CARDIAC_MUSCLE_HYPERTROPHY	GO_GO:0010611_REGULATION_OF_CARDIAC_MUSCLE_HYPERTROPHY	55	0.39940882	1.4293118	0.06626506	0.29717663	1	4170	tags=38%, list=24%, signal=50%
GO_GO:0070085_GLYCOSYLATION	GO_GO:0070085_GLYCOSYLATION	261	0.33130085	1.429297	0.029469548	0.2968212	1	6067	tags=41%, list=35%, signal=62%
GO_GO:0070498_INTERLEUKIN-1-MEDIATED_SIGNALING_PATHWAY	GO_GO:0070498_INTERLEUKIN-1-MEDIATED_SIGNALING_PATHWAY	95	0.40599114	1.4292588	0.10412574	0.29650557	1	6794	tags=52%, list=39%, signal=84%
GO_GO:0001889_LIVER_DEVELOPMENT	GO_GO:0001889_LIVER_DEVELOPMENT	125	0.3416814	1.4290941	0.047709923	0.2964606	1	4737	tags=39%, list=27%, signal=54%
GO_GO:0051445_REGULATION_OF_MEIOTIC_CELL_CYCLE	GO_GO:0051445_REGULATION_OF_MEIOTIC_CELL_CYCLE	49	0.40799838	1.4285346	0.048237476	0.2970169	1	4749	tags=39%, list=27%, signal=53%
GO_GO:1990830_CELLULAR_RESPONSE_TO_LEUKEMIA_INHIBITORY_FACTOR	GO_GO:1990830_CELLULAR_RESPONSE_TO_LEUKEMIA_INHIBITORY_FACTOR	96	0.3914084	1.4284273	0.060546875	0.29681578	1	4642	tags=39%, list=27%, signal=52%
GO_GO:0001510_RNA_METHYLATION	GO_GO:0001510_RNA_METHYLATION	79	0.42968035	1.4283136	0.119521916	0.2966192	1	6790	tags=58%, list=39%, signal=95%
GO_GO:0007405_NEUROBLAST_PROLIFERATION	GO_GO:0007405_NEUROBLAST_PROLIFERATION	31	0.46115112	1.4280113	0.08235294	0.29673263	1	7431	tags=68%, list=43%, signal=119%
GO_GO:0090344_NEGATIVE_REGULATION_OF_CELL_AGING	GO_GO:0090344_NEGATIVE_REGULATION_OF_CELL_AGING	24	0.47202003	1.4277992	0.084812626	0.2967152	1	3844	tags=38%, list=22%, signal=48%
GO_GO:0016584_NUCLEOSOME_POSITIONING	GO_GO:0016584_NUCLEOSOME_POSITIONING	17	0.51851887	1.4277104	0.09514563	0.29648185	1	5641	tags=47%, list=33%, signal=70%
GO_GO:0051495_POSITIVE_REGULATION_OF_CYTOSKELETON_ORGANIZATION	GO_GO:0051495_POSITIVE_REGULATION_OF_CYTOSKELETON_ORGANIZATION	214	0.36382627	1.4273657	0.03420523	0.29668376	1	3756	tags=30%, list=22%, signal=38%
GO_GO:0045216_CELL-CELL_JUNCTION_ORGANIZATION	GO_GO:0045216_CELL-CELL_JUNCTION_ORGANIZATION	137	0.3652187	1.4273535	0.06153846	0.2963196	1	6932	tags=48%, list=40%, signal=80%
GO_GO:2000765_REGULATION_OF_CYTOPLASMIC_TRANSLATION	GO_GO:2000765_REGULATION_OF_CYTOPLASMIC_TRANSLATION	29	0.46826226	1.4272902	0.09306931	0.2960501	1	3706	tags=41%, list=21%, signal=53%
GO_GO:0071480_CELLULAR_RESPONSE_TO_GAMMA_RADIATION	GO_GO:0071480_CELLULAR_RESPONSE_TO_GAMMA_RADIATION	31	0.4499286	1.4267259	0.088757396	0.29654458	1	6149	tags=52%, list=36%, signal=80%
GO_GO:1902036_REGULATION_OF_HEMATOPOIETIC_STEM_CELL_DIFFERENTIATION	GO_GO:1902036_REGULATION_OF_HEMATOPOIETIC_STEM_CELL_DIFFERENTIATION	72	0.42229116	1.4266926	0.10784314	0.2962262	1	7020	tags=57%, list=41%, signal=95%
GO_GO:0022618_RIBONUCLEOPROTEIN_COMPLEX_ASSEMBLY	GO_GO:0022618_RIBONUCLEOPROTEIN_COMPLEX_ASSEMBLY	181	0.4443953	1.4266764	0.11984283	0.29589373	1	5053	tags=46%, list=29%, signal=65%
GO_GO:0031062_POSITIVE_REGULATION_OF_HISTONE_METHYLATION	GO_GO:0031062_POSITIVE_REGULATION_OF_HISTONE_METHYLATION	41	0.47067168	1.426526	0.09980806	0.2958056	1	6146	tags=66%, list=36%, signal=102%
GO_GO:2000269_REGULATION_OF_FIBROBLAST_APOPTOTIC_PROCESS	GO_GO:2000269_REGULATION_OF_FIBROBLAST_APOPTOTIC_PROCESS	17	0.5096676	1.4264572	0.08946322	0.29555568	1	1820	tags=29%, list=11%, signal=33%
GO_GO:0045879_NEGATIVE_REGULATION_OF_SMOOTHENED_SIGNALING_PATHWAY	GO_GO:0045879_NEGATIVE_REGULATION_OF_SMOOTHENED_SIGNALING_PATHWAY	30	0.454707	1.4263816	0.0734127	0.29532367	1	6922	tags=60%, list=40%, signal=100%
GO_GO:0030835_NEGATIVE_REGULATION_OF_ACTIN_FILAMENT_DEPOLYMERIZATION	GO_GO:0030835_NEGATIVE_REGULATION_OF_ACTIN_FILAMENT_DEPOLYMERIZATION	36	0.42628735	1.4263518	0.07722772	0.2949993	1	7139	tags=56%, list=41%, signal=94%
GO_GO:0008306_ASSOCIATIVE_LEARNING	GO_GO:0008306_ASSOCIATIVE_LEARNING	76	0.4024431	1.4260049	0.05691057	0.2951714	1	4292	tags=36%, list=25%, signal=47%
GO_GO:0033137_NEGATIVE_REGULATION_OF_PEPTIDYL-SERINE_PHOSPHORYLATION	GO_GO:0033137_NEGATIVE_REGULATION_OF_PEPTIDYL-SERINE_PHOSPHORYLATION	26	0.45527074	1.4259369	0.08964144	0.29492766	1	6815	tags=62%, list=39%, signal=101%
GO_GO:0032259_METHYLATION	GO_GO:0032259_METHYLATION	301	0.36183262	1.4253467	0.077689245	0.29555604	1	6074	tags=47%, list=35%, signal=71%
GO_GO:0043001_GOLGI_TO_PLASMA_MEMBRANE_PROTEIN_TRANSPORT	GO_GO:0043001_GOLGI_TO_PLASMA_MEMBRANE_PROTEIN_TRANSPORT	34	0.44514665	1.4252627	0.091816366	0.29531705	1	4834	tags=44%, list=28%, signal=61%
GO_GO:0008033_TRNA_PROCESSING	GO_GO:0008033_TRNA_PROCESSING	128	0.4192975	1.4248223	0.11372549	0.29568443	1	5416	tags=46%, list=31%, signal=67%
GO_GO:0030837_NEGATIVE_REGULATION_OF_ACTIN_FILAMENT_POLYMERIZATION	GO_GO:0030837_NEGATIVE_REGULATION_OF_ACTIN_FILAMENT_POLYMERIZATION	52	0.40139386	1.4241385	0.06395349	0.29645553	1	7139	tags=54%, list=41%, signal=91%
GO_GO:0045191_REGULATION_OF_ISOTYPE_SWITCHING	GO_GO:0045191_REGULATION_OF_ISOTYPE_SWITCHING	34	0.45492575	1.4239131	0.063025214	0.29648823	1	1185	tags=24%, list=7%, signal=25%
GO_GO:0048010_VASCULAR_ENDOTHELIAL_GROWTH_FACTOR_RECEPTOR_SIGNALING_PATHWAY	GO_GO:0048010_VASCULAR_ENDOTHELIAL_GROWTH_FACTOR_RECEPTOR_SIGNALING_PATHWAY	67	0.42987797	1.4235165	0.0951417	0.29679197	1	6904	tags=60%, list=40%, signal=99%
GO_GO:0035904_AORTA_DEVELOPMENT	GO_GO:0035904_AORTA_DEVELOPMENT	52	0.44612715	1.4230754	0.091451295	0.29724553	1	6945	tags=63%, list=40%, signal=106%
GO_GO:0036473_CELL_DEATH_IN_RESPONSE_TO_OXIDATIVE_STRESS	GO_GO:0036473_CELL_DEATH_IN_RESPONSE_TO_OXIDATIVE_STRESS	21	0.45129246	1.4228493	0.066793896	0.2972677	1	6112	tags=52%, list=35%, signal=81%
GO_GO:1902692_REGULATION_OF_NEUROBLAST_PROLIFERATION	GO_GO:1902692_REGULATION_OF_NEUROBLAST_PROLIFERATION	31	0.46232358	1.4225751	0.044265594	0.29740092	1	4292	tags=42%, list=25%, signal=56%
GO_GO:1902903_REGULATION_OF_SUPRAMOLECULAR_FIBER_ORGANIZATION	GO_GO:1902903_REGULATION_OF_SUPRAMOLECULAR_FIBER_ORGANIZATION	343	0.35386202	1.4221599	0.055226825	0.29776895	1	6256	tags=43%, list=36%, signal=67%
GO_GO:0097502_MANNOSYLATION	GO_GO:0097502_MANNOSYLATION	37	0.4298515	1.4219494	0.08118812	0.29781154	1	4808	tags=41%, list=28%, signal=56%
GO_GO:0048017_INOSITOL_LIPID-MEDIATED_SIGNALING	GO_GO:0048017_INOSITOL_LIPID-MEDIATED_SIGNALING	81	0.39278764	1.4217074	0.05631068	0.29786482	1	6167	tags=48%, list=36%, signal=74%
GO_GO:0035088_ESTABLISHMENT_OR_MAINTENANCE_OF_APICAL|BASAL_CELL_POLARITY	GO_GO:0035088_ESTABLISHMENT_OR_MAINTENANCE_OF_APICAL|BASAL_CELL_POLARITY	50	0.41376212	1.4212267	0.07920792	0.2983606	1	7643	tags=68%, list=44%, signal=121%
GO_GO:0048016_INOSITOL_PHOSPHATE-MEDIATED_SIGNALING	GO_GO:0048016_INOSITOL_PHOSPHATE-MEDIATED_SIGNALING	24	0.48232397	1.4198424	0.08235294	0.300413	1	3741	tags=50%, list=22%, signal=64%
GO_GO:1903539_PROTEIN_LOCALIZATION_TO_POSTSYNAPTIC_MEMBRANE	GO_GO:1903539_PROTEIN_LOCALIZATION_TO_POSTSYNAPTIC_MEMBRANE	34	0.43687767	1.4195889	0.06903353	0.3004386	1	6489	tags=53%, list=37%, signal=85%
GO_GO:0043171_PEPTIDE_CATABOLIC_PROCESS	GO_GO:0043171_PEPTIDE_CATABOLIC_PROCESS	29	0.41304922	1.4195341	0.074285716	0.30017355	1	5272	tags=41%, list=30%, signal=59%
GO_GO:0030900_FOREBRAIN_DEVELOPMENT	GO_GO:0030900_FOREBRAIN_DEVELOPMENT	379	0.3558785	1.4192781	0.033663366	0.3002498	1	7427	tags=55%, list=43%, signal=94%
GO_GO:2001032_REGULATION_OF_DOUBLE-STRAND_BREAK_REPAIR_VIA_NONHOMOLOGOUS_END_JOINING	GO_GO:2001032_REGULATION_OF_DOUBLE-STRAND_BREAK_REPAIR_VIA_NONHOMOLOGOUS_END_JOINING	26	0.4781912	1.4185367	0.09325397	0.30113244	1	8065	tags=77%, list=47%, signal=144%
GO_GO:0034101_ERYTHROCYTE_HOMEOSTASIS	GO_GO:0034101_ERYTHROCYTE_HOMEOSTASIS	89	0.36807415	1.4173082	0.0734127	0.30292448	1	3651	tags=30%, list=21%, signal=38%
GO_GO:0051146_STRIATED_MUSCLE_CELL_DIFFERENTIATION	GO_GO:0051146_STRIATED_MUSCLE_CELL_DIFFERENTIATION	196	0.34075376	1.4172897	0.037181996	0.3025842	1	4661	tags=33%, list=27%, signal=45%
GO_GO:0048589_DEVELOPMENTAL_GROWTH	GO_GO:0048589_DEVELOPMENTAL_GROWTH	381	0.34571376	1.416884	0.037698414	0.30299413	1	6724	tags=48%, list=39%, signal=76%
GO_GO:0035729_CELLULAR_RESPONSE_TO_HEPATOCYTE_GROWTH_FACTOR_STIMULUS	GO_GO:0035729_CELLULAR_RESPONSE_TO_HEPATOCYTE_GROWTH_FACTOR_STIMULUS	16	0.50020325	1.4168566	0.10621242	0.30265749	1	6748	tags=69%, list=39%, signal=113%
GO_GO:0090501_RNA_PHOSPHODIESTER_BOND_HYDROLYSIS	GO_GO:0090501_RNA_PHOSPHODIESTER_BOND_HYDROLYSIS	148	0.37447688	1.4167231	0.07364341	0.3025381	1	5403	tags=43%, list=31%, signal=62%
GO_GO:0048255_MRNA_STABILIZATION	GO_GO:0048255_MRNA_STABILIZATION	45	0.43158862	1.4163414	0.09418838	0.30284333	1	5336	tags=49%, list=31%, signal=71%
GO_GO:0007224_SMOOTHENED_SIGNALING_PATHWAY	GO_GO:0007224_SMOOTHENED_SIGNALING_PATHWAY	71	0.41957298	1.4156486	0.09274194	0.30367583	1	7470	tags=61%, list=43%, signal=106%
GO_GO:0042994_CYTOPLASMIC_SEQUESTERING_OF_TRANSCRIPTION_FACTOR	GO_GO:0042994_CYTOPLASMIC_SEQUESTERING_OF_TRANSCRIPTION_FACTOR	17	0.50744575	1.4155341	0.097510375	0.3035022	1	4458	tags=47%, list=26%, signal=63%
GO_GO:0043982_HISTONE_H4-K8_ACETYLATION	GO_GO:0043982_HISTONE_H4-K8_ACETYLATION	16	0.5775273	1.414398	0.098393574	0.30512318	1	6832	tags=81%, list=39%, signal=134%
GO_GO:0043981_HISTONE_H4-K5_ACETYLATION	GO_GO:0043981_HISTONE_H4-K5_ACETYLATION	16	0.5775273	1.414398	0.098393574	0.3047595	1	6832	tags=81%, list=39%, signal=134%
GO_GO:0048821_ERYTHROCYTE_DEVELOPMENT	GO_GO:0048821_ERYTHROCYTE_DEVELOPMENT	32	0.4402874	1.414045	0.075789474	0.30499324	1	7168	tags=59%, list=41%, signal=101%
GO_GO:0048015_PHOSPHATIDYLINOSITOL-MEDIATED_SIGNALING	GO_GO:0048015_PHOSPHATIDYLINOSITOL-MEDIATED_SIGNALING	78	0.38982588	1.4128511	0.058139537	0.3066262	1	6167	tags=47%, list=36%, signal=73%
GO_GO:0045646_REGULATION_OF_ERYTHROCYTE_DIFFERENTIATION	GO_GO:0045646_REGULATION_OF_ERYTHROCYTE_DIFFERENTIATION	45	0.40966332	1.4126712	0.07797271	0.30655453	1	2936	tags=31%, list=17%, signal=37%
GO_GO:0035067_NEGATIVE_REGULATION_OF_HISTONE_ACETYLATION	GO_GO:0035067_NEGATIVE_REGULATION_OF_HISTONE_ACETYLATION	15	0.5291933	1.41248	0.083984375	0.3065429	1	3209	tags=40%, list=19%, signal=49%
GO_GO:1901215_NEGATIVE_REGULATION_OF_NEURON_DEATH	GO_GO:1901215_NEGATIVE_REGULATION_OF_NEURON_DEATH	205	0.34202555	1.4120412	0.039447732	0.30693853	1	6648	tags=46%, list=38%, signal=74%
GO_GO:0086012_MEMBRANE_DEPOLARIZATION_DURING_CARDIAC_MUSCLE_CELL_ACTION_POTENTIAL	GO_GO:0086012_MEMBRANE_DEPOLARIZATION_DURING_CARDIAC_MUSCLE_CELL_ACTION_POTENTIAL	17	0.53792447	1.411755	0.11515152	0.3070907	1	7792	tags=76%, list=45%, signal=139%
GO_GO:2000177_REGULATION_OF_NEURAL_PRECURSOR_CELL_PROLIFERATION	GO_GO:2000177_REGULATION_OF_NEURAL_PRECURSOR_CELL_PROLIFERATION	85	0.39150256	1.4116478	0.052313883	0.30691552	1	4689	tags=39%, list=27%, signal=53%
GO_GO:1903052_POSITIVE_REGULATION_OF_PROTEOLYSIS_INVOLVED_IN_CELLULAR_PROTEIN_CATABOLIC_PROCESS	GO_GO:1903052_POSITIVE_REGULATION_OF_PROTEOLYSIS_INVOLVED_IN_CELLULAR_PROTEIN_CATABOLIC_PROCESS	122	0.3531966	1.4107931	0.06557377	0.30804706	1	6236	tags=45%, list=36%, signal=70%
GO_GO:0000959_MITOCHONDRIAL_RNA_METABOLIC_PROCESS	GO_GO:0000959_MITOCHONDRIAL_RNA_METABOLIC_PROCESS	40	0.45156503	1.4104682	0.13137256	0.30822372	1	6896	tags=58%, list=40%, signal=95%
GO_GO:0045927_POSITIVE_REGULATION_OF_GROWTH	GO_GO:0045927_POSITIVE_REGULATION_OF_GROWTH	260	0.32979912	1.4103715	0.027504912	0.3080196	1	4783	tags=34%, list=28%, signal=47%
GO_GO:1903580_POSITIVE_REGULATION_OF_ATP_METABOLIC_PROCESS	GO_GO:1903580_POSITIVE_REGULATION_OF_ATP_METABOLIC_PROCESS	45	0.3751729	1.4102529	0.06138614	0.30785	1	3189	tags=31%, list=18%, signal=38%
GO_GO:0032958_INOSITOL_PHOSPHATE_BIOSYNTHETIC_PROCESS	GO_GO:0032958_INOSITOL_PHOSPHATE_BIOSYNTHETIC_PROCESS	27	0.45144126	1.4101827	0.091796875	0.30757877	1	7578	tags=63%, list=44%, signal=112%
GO_GO:2000142_REGULATION_OF_DNA-TEMPLATED_TRANSCRIPTION,_INITIATION	GO_GO:2000142_REGULATION_OF_DNA-TEMPLATED_TRANSCRIPTION,_INITIATION	36	0.43992054	1.410012	0.09090909	0.30746013	1	3236	tags=36%, list=19%, signal=44%
GO_GO:0048813_DENDRITE_MORPHOGENESIS	GO_GO:0048813_DENDRITE_MORPHOGENESIS	57	0.43004373	1.4096766	0.08906882	0.30768493	1	6058	tags=49%, list=35%, signal=75%
GO_GO:0006306_DNA_METHYLATION	GO_GO:0006306_DNA_METHYLATION	46	0.4283251	1.4095469	0.101960786	0.3075836	1	5987	tags=57%, list=35%, signal=86%
GO_GO:0001558_REGULATION_OF_CELL_GROWTH	GO_GO:0001558_REGULATION_OF_CELL_GROWTH	411	0.31616884	1.4090406	0.029013539	0.3080485	1	6149	tags=43%, list=36%, signal=65%
GO_GO:1902882_REGULATION_OF_RESPONSE_TO_OXIDATIVE_STRESS	GO_GO:1902882_REGULATION_OF_RESPONSE_TO_OXIDATIVE_STRESS	84	0.3507437	1.408861	0.045816734	0.30796742	1	3217	tags=29%, list=19%, signal=35%
GO_GO:0060977_CORONARY_VASCULATURE_MORPHOGENESIS	GO_GO:0060977_CORONARY_VASCULATURE_MORPHOGENESIS	16	0.5232766	1.4088516	0.10958904	0.30762404	1	4420	tags=50%, list=26%, signal=67%
GO_GO:0016055_WNT_SIGNALING_PATHWAY	GO_GO:0016055_WNT_SIGNALING_PATHWAY	338	0.3389142	1.4080812	0.03508772	0.3085625	1	5062	tags=36%, list=29%, signal=50%
GO_GO:0198738_CELL-CELL_SIGNALING_BY_WNT	GO_GO:0198738_CELL-CELL_SIGNALING_BY_WNT	338	0.3389142	1.4080812	0.03508772	0.30820328	1	5062	tags=36%, list=29%, signal=50%
GO_GO:0033673_NEGATIVE_REGULATION_OF_KINASE_ACTIVITY	GO_GO:0033673_NEGATIVE_REGULATION_OF_KINASE_ACTIVITY	243	0.3274363	1.4072895	0.04563492	0.30922455	1	6496	tags=41%, list=38%, signal=64%
GO_GO:0031929_TOR_SIGNALING	GO_GO:0031929_TOR_SIGNALING	27	0.44339553	1.4064009	0.080168776	0.3104005	1	3571	tags=33%, list=21%, signal=42%
GO_GO:0002891_POSITIVE_REGULATION_OF_IMMUNOGLOBULIN_MEDIATED_IMMUNE_RESPONSE	GO_GO:0002891_POSITIVE_REGULATION_OF_IMMUNOGLOBULIN_MEDIATED_IMMUNE_RESPONSE	37	0.45493498	1.4060116	0.07660455	0.3106795	1	1080	tags=22%, list=6%, signal=23%
GO_GO:0008089_ANTEROGRADE_AXONAL_TRANSPORT	GO_GO:0008089_ANTEROGRADE_AXONAL_TRANSPORT	43	0.40596104	1.4059569	0.10865191	0.31042546	1	5229	tags=44%, list=30%, signal=63%
GO_GO:0014002_ASTROCYTE_DEVELOPMENT	GO_GO:0014002_ASTROCYTE_DEVELOPMENT	36	0.41835955	1.4055666	0.07453416	0.31064373	1	6965	tags=56%, list=40%, signal=93%
GO_GO:0023014_SIGNAL_TRANSDUCTION_BY_PROTEIN_PHOSPHORYLATION	GO_GO:0023014_SIGNAL_TRANSDUCTION_BY_PROTEIN_PHOSPHORYLATION	384	0.32842425	1.4052652	0.041257367	0.31080428	1	8206	tags=56%, list=47%, signal=104%
GO_GO:0090263_POSITIVE_REGULATION_OF_CANONICAL_WNT_SIGNALING_PATHWAY	GO_GO:0090263_POSITIVE_REGULATION_OF_CANONICAL_WNT_SIGNALING_PATHWAY	143	0.3562066	1.405222	0.07129095	0.3105023	1	5532	tags=38%, list=32%, signal=56%
GO_GO:0051101_REGULATION_OF_DNA_BINDING	GO_GO:0051101_REGULATION_OF_DNA_BINDING	124	0.35859728	1.4048259	0.04296875	0.31077972	1	7167	tags=51%, list=41%, signal=86%
GO_GO:1901985_POSITIVE_REGULATION_OF_PROTEIN_ACETYLATION	GO_GO:1901985_POSITIVE_REGULATION_OF_PROTEIN_ACETYLATION	41	0.42298937	1.4045895	0.08350305	0.31081247	1	7506	tags=66%, list=43%, signal=116%
GO_GO:1901888_REGULATION_OF_CELL_JUNCTION_ASSEMBLY	GO_GO:1901888_REGULATION_OF_CELL_JUNCTION_ASSEMBLY	92	0.4092226	1.4045819	0.102970295	0.31045887	1	7349	tags=62%, list=42%, signal=107%
GO_GO:0022029_TELENCEPHALON_CELL_MIGRATION	GO_GO:0022029_TELENCEPHALON_CELL_MIGRATION	59	0.41770557	1.4043998	0.08070866	0.3104181	1	4292	tags=39%, list=25%, signal=52%
GO_GO:1901797_NEGATIVE_REGULATION_OF_SIGNAL_TRANSDUCTION_BY_P53_CLASS_MEDIATOR	GO_GO:1901797_NEGATIVE_REGULATION_OF_SIGNAL_TRANSDUCTION_BY_P53_CLASS_MEDIATOR	32	0.423236	1.4043027	0.06275304	0.31023803	1	6564	tags=56%, list=38%, signal=90%
GO_GO:0035970_PEPTIDYL-THREONINE_DEPHOSPHORYLATION	GO_GO:0035970_PEPTIDYL-THREONINE_DEPHOSPHORYLATION	16	0.5023869	1.4038063	0.0984556	0.31080654	1	3476	tags=38%, list=20%, signal=47%
GO_GO:0016073_SNRNA_METABOLIC_PROCESS	GO_GO:0016073_SNRNA_METABOLIC_PROCESS	45	0.45895526	1.4035649	0.11262136	0.31086737	1	6294	tags=53%, list=36%, signal=84%
GO_GO:0061081_POSITIVE_REGULATION_OF_MYELOID_LEUKOCYTE_CYTOKINE_PRODUCTION_INVOLVED_IN_IMMUNE_RESPONSE	GO_GO:0061081_POSITIVE_REGULATION_OF_MYELOID_LEUKOCYTE_CYTOKINE_PRODUCTION_INVOLVED_IN_IMMUNE_RESPONSE	19	0.48758858	1.4029032	0.0985325	0.3117209	1	3628	tags=37%, list=21%, signal=47%
GO_GO:0021537_TELENCEPHALON_DEVELOPMENT	GO_GO:0021537_TELENCEPHALON_DEVELOPMENT	252	0.35326964	1.4028965	0.04191617	0.3113729	1	7323	tags=53%, list=42%, signal=91%
GO_GO:1902230_NEGATIVE_REGULATION_OF_INTRINSIC_APOPTOTIC_SIGNALING_PATHWAY_IN_RESPONSE_TO_DNA_DAMAGE	GO_GO:1902230_NEGATIVE_REGULATION_OF_INTRINSIC_APOPTOTIC_SIGNALING_PATHWAY_IN_RESPONSE_TO_DNA_DAMAGE	31	0.42267868	1.4022114	0.055009823	0.3121922	1	1801	tags=23%, list=10%, signal=25%
GO_GO:0046827_POSITIVE_REGULATION_OF_PROTEIN_EXPORT_FROM_NUCLEUS	GO_GO:0046827_POSITIVE_REGULATION_OF_PROTEIN_EXPORT_FROM_NUCLEUS	21	0.47346413	1.4021909	0.11422846	0.3118599	1	7789	tags=76%, list=45%, signal=138%
GO_GO:0051781_POSITIVE_REGULATION_OF_CELL_DIVISION	GO_GO:0051781_POSITIVE_REGULATION_OF_CELL_DIVISION	85	0.38028792	1.4017494	0.046692606	0.31223673	1	6610	tags=45%, list=38%, signal=72%
GO_GO:0006469_NEGATIVE_REGULATION_OF_PROTEIN_KINASE_ACTIVITY	GO_GO:0006469_NEGATIVE_REGULATION_OF_PROTEIN_KINASE_ACTIVITY	223	0.33184063	1.4008772	0.062	0.31337082	1	6496	tags=42%, list=38%, signal=66%
GO_GO:0002088_LENS_DEVELOPMENT_IN_CAMERA-TYPE_EYE	GO_GO:0002088_LENS_DEVELOPMENT_IN_CAMERA-TYPE_EYE	75	0.39727506	1.4003785	0.03529412	0.3139254	1	7574	tags=61%, list=44%, signal=109%
GO_GO:0007595_LACTATION	GO_GO:0007595_LACTATION	46	0.3677265	1.4000744	0.065259114	0.31406236	1	2968	tags=28%, list=17%, signal=34%
GO_GO:0032648_REGULATION_OF_INTERFERON-BETA_PRODUCTION	GO_GO:0032648_REGULATION_OF_INTERFERON-BETA_PRODUCTION	48	0.43424967	1.3999913	0.10139165	0.31383604	1	7118	tags=56%, list=41%, signal=95%
GO_GO:0070262_PEPTIDYL-SERINE_DEPHOSPHORYLATION	GO_GO:0070262_PEPTIDYL-SERINE_DEPHOSPHORYLATION	15	0.50774324	1.3999168	0.107074566	0.313583	1	6761	tags=67%, list=39%, signal=109%
GO_GO:0010833_TELOMERE_MAINTENANCE_VIA_TELOMERE_LENGTHENING	GO_GO:0010833_TELOMERE_MAINTENANCE_VIA_TELOMERE_LENGTHENING	29	0.4705345	1.3995565	0.115226336	0.3139041	1	4619	tags=45%, list=27%, signal=61%
GO_GO:0034446_SUBSTRATE_ADHESION-DEPENDENT_CELL_SPREADING	GO_GO:0034446_SUBSTRATE_ADHESION-DEPENDENT_CELL_SPREADING	49	0.43748787	1.3994355	0.116935484	0.3137593	1	4476	tags=43%, list=26%, signal=58%
GO_GO:0032288_MYELIN_ASSEMBLY	GO_GO:0032288_MYELIN_ASSEMBLY	20	0.47451195	1.398992	0.11439842	0.31418765	1	6771	tags=70%, list=39%, signal=115%
GO_GO:0006516_GLYCOPROTEIN_CATABOLIC_PROCESS	GO_GO:0006516_GLYCOPROTEIN_CATABOLIC_PROCESS	21	0.46215573	1.3982114	0.09375	0.3151687	1	4659	tags=48%, list=27%, signal=65%
GO_GO:0001825_BLASTOCYST_FORMATION	GO_GO:0001825_BLASTOCYST_FORMATION	37	0.44455415	1.3981866	0.09274194	0.31484345	1	6764	tags=57%, list=39%, signal=93%
GO_GO:0001764_NEURON_MIGRATION	GO_GO:0001764_NEURON_MIGRATION	121	0.3879917	1.3980969	0.076612905	0.31460038	1	7755	tags=61%, list=45%, signal=110%
GO_GO:1903541_REGULATION_OF_EXOSOMAL_SECRETION	GO_GO:1903541_REGULATION_OF_EXOSOMAL_SECRETION	18	0.47188103	1.397683	0.10580913	0.3149657	1	6505	tags=67%, list=38%, signal=107%
GO_GO:0031669_CELLULAR_RESPONSE_TO_NUTRIENT_LEVELS	GO_GO:0031669_CELLULAR_RESPONSE_TO_NUTRIENT_LEVELS	225	0.32172355	1.3975145	0.048387095	0.31492168	1	4166	tags=30%, list=24%, signal=39%
GO_GO:0022604_REGULATION_OF_CELL_MORPHOGENESIS	GO_GO:0022604_REGULATION_OF_CELL_MORPHOGENESIS	488	0.33368397	1.3970094	0.060784314	0.31550908	1	8408	tags=59%, list=49%, signal=112%
GO_GO:0006623_PROTEIN_TARGETING_TO_VACUOLE	GO_GO:0006623_PROTEIN_TARGETING_TO_VACUOLE	39	0.45273697	1.3969696	0.11919192	0.31522053	1	4795	tags=46%, list=28%, signal=64%
GO_GO:0032232_NEGATIVE_REGULATION_OF_ACTIN_FILAMENT_BUNDLE_ASSEMBLY	GO_GO:0032232_NEGATIVE_REGULATION_OF_ACTIN_FILAMENT_BUNDLE_ASSEMBLY	24	0.45442978	1.3967323	0.08747515	0.31521595	1	6423	tags=50%, list=37%, signal=79%
GO_GO:0061001_REGULATION_OF_DENDRITIC_SPINE_MORPHOGENESIS	GO_GO:0061001_REGULATION_OF_DENDRITIC_SPINE_MORPHOGENESIS	45	0.4113592	1.3962736	0.10311284	0.31564978	1	4596	tags=40%, list=27%, signal=54%
GO_GO:0032231_REGULATION_OF_ACTIN_FILAMENT_BUNDLE_ASSEMBLY	GO_GO:0032231_REGULATION_OF_ACTIN_FILAMENT_BUNDLE_ASSEMBLY	92	0.393407	1.3961794	0.08102767	0.31544882	1	3904	tags=36%, list=23%, signal=46%
GO_GO:0014044_SCHWANN_CELL_DEVELOPMENT	GO_GO:0014044_SCHWANN_CELL_DEVELOPMENT	29	0.41504145	1.3959535	0.09128631	0.31550473	1	4085	tags=38%, list=24%, signal=50%
GO_GO:0001578_MICROTUBULE_BUNDLE_FORMATION	GO_GO:0001578_MICROTUBULE_BUNDLE_FORMATION	93	0.39130962	1.3955837	0.09375	0.315742	1	3965	tags=29%, list=23%, signal=37%
GO_GO:0007004_TELOMERE_MAINTENANCE_VIA_TELOMERASE	GO_GO:0007004_TELOMERE_MAINTENANCE_VIA_TELOMERASE	22	0.49476385	1.3955423	0.13141684	0.31548798	1	4619	tags=50%, list=27%, signal=68%
GO_GO:0021766_HIPPOCAMPUS_DEVELOPMENT	GO_GO:0021766_HIPPOCAMPUS_DEVELOPMENT	82	0.38354856	1.3952417	0.06496063	0.31563765	1	6074	tags=50%, list=35%, signal=77%
GO_GO:1903798_REGULATION_OF_PRODUCTION_OF_MIRNAS_INVOLVED_IN_GENE_SILENCING_BY_MIRNA	GO_GO:1903798_REGULATION_OF_PRODUCTION_OF_MIRNAS_INVOLVED_IN_GENE_SILENCING_BY_MIRNA	19	0.46490595	1.3945464	0.092402466	0.3164587	1	7413	tags=74%, list=43%, signal=129%
GO_GO:0016358_DENDRITE_DEVELOPMENT	GO_GO:0016358_DENDRITE_DEVELOPMENT	111	0.3854761	1.3944103	0.084848486	0.31636894	1	6058	tags=45%, list=35%, signal=69%
GO_GO:0045292_MRNA_CIS_SPLICING,_VIA_SPLICEOSOME	GO_GO:0045292_MRNA_CIS_SPLICING,_VIA_SPLICEOSOME	33	0.5035791	1.3940729	0.12524085	0.31661114	1	4282	tags=55%, list=25%, signal=72%
GO_GO:0044849_ESTROUS_CYCLE	GO_GO:0044849_ESTROUS_CYCLE	16	0.52131814	1.3939214	0.11133201	0.3165214	1	4113	tags=44%, list=24%, signal=57%
GO_GO:0043647_INOSITOL_PHOSPHATE_METABOLIC_PROCESS	GO_GO:0043647_INOSITOL_PHOSPHATE_METABOLIC_PROCESS	57	0.39482942	1.3938472	0.0734127	0.3162961	1	7578	tags=56%, list=44%, signal=100%
GO_GO:0008543_FIBROBLAST_GROWTH_FACTOR_RECEPTOR_SIGNALING_PATHWAY	GO_GO:0008543_FIBROBLAST_GROWTH_FACTOR_RECEPTOR_SIGNALING_PATHWAY	81	0.3908188	1.3935413	0.06451613	0.31643197	1	3612	tags=30%, list=21%, signal=37%
GO_GO:0042552_MYELINATION	GO_GO:0042552_MYELINATION	108	0.34900823	1.3932003	0.0625	0.31667447	1	4438	tags=33%, list=26%, signal=45%
GO_GO:0051147_REGULATION_OF_MUSCLE_CELL_DIFFERENTIATION	GO_GO:0051147_REGULATION_OF_MUSCLE_CELL_DIFFERENTIATION	151	0.3417474	1.393041	0.05859375	0.31663138	1	7014	tags=46%, list=41%, signal=77%
GO_GO:0022037_METENCEPHALON_DEVELOPMENT	GO_GO:0022037_METENCEPHALON_DEVELOPMENT	111	0.35713154	1.3927203	0.06692913	0.3167484	1	5079	tags=41%, list=29%, signal=57%
GO_GO:0018230_PEPTIDYL-L-CYSTEINE_S-PALMITOYLATION	GO_GO:0018230_PEPTIDYL-L-CYSTEINE_S-PALMITOYLATION	22	0.46168458	1.3919374	0.12007505	0.31777227	1	7017	tags=55%, list=41%, signal=92%
GO_GO:2000758_POSITIVE_REGULATION_OF_PEPTIDYL-LYSINE_ACETYLATION	GO_GO:2000758_POSITIVE_REGULATION_OF_PEPTIDYL-LYSINE_ACETYLATION	33	0.42783925	1.3918244	0.07645875	0.31759143	1	6702	tags=61%, list=39%, signal=99%
GO_GO:0001756_SOMITOGENESIS	GO_GO:0001756_SOMITOGENESIS	65	0.383674	1.3913441	0.07495069	0.31803712	1	8433	tags=63%, list=49%, signal=123%
GO_GO:1902895_POSITIVE_REGULATION_OF_PRI-MIRNA_TRANSCRIPTION_BY_RNA_POLYMERASE_II	GO_GO:1902895_POSITIVE_REGULATION_OF_PRI-MIRNA_TRANSCRIPTION_BY_RNA_POLYMERASE_II	30	0.44739646	1.3908844	0.08139535	0.31844813	1	7665	tags=77%, list=44%, signal=137%
GO_GO:0042692_MUSCLE_CELL_DIFFERENTIATION	GO_GO:0042692_MUSCLE_CELL_DIFFERENTIATION	239	0.33575144	1.3906908	0.04423077	0.31840867	1	4968	tags=35%, list=29%, signal=48%
GO_GO:0030522_INTRACELLULAR_RECEPTOR_SIGNALING_PATHWAY	GO_GO:0030522_INTRACELLULAR_RECEPTOR_SIGNALING_PATHWAY	161	0.34549668	1.3905212	0.070866145	0.31837508	1	5604	tags=43%, list=32%, signal=63%
GO_GO:0048596_EMBRYONIC_CAMERA-TYPE_EYE_MORPHOGENESIS	GO_GO:0048596_EMBRYONIC_CAMERA-TYPE_EYE_MORPHOGENESIS	26	0.4597876	1.3897547	0.09430256	0.31925157	1	2987	tags=38%, list=17%, signal=46%
GO_GO:0072666_ESTABLISHMENT_OF_PROTEIN_LOCALIZATION_TO_VACUOLE	GO_GO:0072666_ESTABLISHMENT_OF_PROTEIN_LOCALIZATION_TO_VACUOLE	48	0.41616178	1.3895417	0.10750507	0.31927416	1	6296	tags=52%, list=36%, signal=82%
GO_GO:0036303_LYMPH_VESSEL_MORPHOGENESIS	GO_GO:0036303_LYMPH_VESSEL_MORPHOGENESIS	15	0.53258413	1.3894203	0.13529412	0.31911683	1	4667	tags=47%, list=27%, signal=64%
GO_GO:0045727_POSITIVE_REGULATION_OF_TRANSLATION	GO_GO:0045727_POSITIVE_REGULATION_OF_TRANSLATION	125	0.37064156	1.3894064	0.10420842	0.31880137	1	7506	tags=54%, list=43%, signal=95%
GO_GO:0045862_POSITIVE_REGULATION_OF_PROTEOLYSIS	GO_GO:0045862_POSITIVE_REGULATION_OF_PROTEOLYSIS	355	0.30820122	1.3893274	0.046421662	0.31856728	1	6648	tags=43%, list=38%, signal=69%
GO_GO:0006278_RNA-DEPENDENT_DNA_BIOSYNTHETIC_PROCESS	GO_GO:0006278_RNA-DEPENDENT_DNA_BIOSYNTHETIC_PROCESS	25	0.4811277	1.3890529	0.16363636	0.3186657	1	4844	tags=52%, list=28%, signal=72%
GO_GO:0045197_ESTABLISHMENT_OR_MAINTENANCE_OF_EPITHELIAL_CELL_APICAL|BASAL_POLARITY	GO_GO:0045197_ESTABLISHMENT_OR_MAINTENANCE_OF_EPITHELIAL_CELL_APICAL|BASAL_POLARITY	47	0.40737662	1.3889557	0.08982036	0.31846762	1	7643	tags=68%, list=44%, signal=122%
GO_GO:2000144_POSITIVE_REGULATION_OF_DNA-TEMPLATED_TRANSCRIPTION,_INITIATION	GO_GO:2000144_POSITIVE_REGULATION_OF_DNA-TEMPLATED_TRANSCRIPTION,_INITIATION	26	0.45442536	1.3888438	0.110887095	0.31830275	1	6706	tags=65%, list=39%, signal=107%
GO_GO:0061014_POSITIVE_REGULATION_OF_MRNA_CATABOLIC_PROCESS	GO_GO:0061014_POSITIVE_REGULATION_OF_MRNA_CATABOLIC_PROCESS	47	0.4346193	1.3888434	0.1392157	0.31796062	1	7069	tags=64%, list=41%, signal=108%
GO_GO:0033619_MEMBRANE_PROTEIN_PROTEOLYSIS	GO_GO:0033619_MEMBRANE_PROTEIN_PROTEOLYSIS	37	0.42141235	1.3888376	0.095703125	0.3176356	1	6510	tags=51%, list=38%, signal=82%
GO_GO:0048639_POSITIVE_REGULATION_OF_DEVELOPMENTAL_GROWTH	GO_GO:0048639_POSITIVE_REGULATION_OF_DEVELOPMENTAL_GROWTH	174	0.3376019	1.3885674	0.03937008	0.31773916	1	9284	tags=67%, list=54%, signal=142%
GO_GO:0051125_REGULATION_OF_ACTIN_NUCLEATION	GO_GO:0051125_REGULATION_OF_ACTIN_NUCLEATION	25	0.45698363	1.3884151	0.086	0.3176863	1	2880	tags=32%, list=17%, signal=38%
GO_GO:1902165_REGULATION_OF_INTRINSIC_APOPTOTIC_SIGNALING_PATHWAY_IN_RESPONSE_TO_DNA_DAMAGE_BY_P53_CLASS_MEDIATOR	GO_GO:1902165_REGULATION_OF_INTRINSIC_APOPTOTIC_SIGNALING_PATHWAY_IN_RESPONSE_TO_DNA_DAMAGE_BY_P53_CLASS_MEDIATOR	18	0.47826084	1.3878106	0.098265894	0.31839484	1	1801	tags=28%, list=10%, signal=31%
GO_GO:0050775_POSITIVE_REGULATION_OF_DENDRITE_MORPHOGENESIS	GO_GO:0050775_POSITIVE_REGULATION_OF_DENDRITE_MORPHOGENESIS	40	0.40309876	1.3877984	0.10700389	0.318068	1	3953	tags=35%, list=23%, signal=45%
GO_GO:0080182_HISTONE_H3-K4_TRIMETHYLATION	GO_GO:0080182_HISTONE_H3-K4_TRIMETHYLATION	16	0.52747416	1.3875504	0.12859885	0.31817147	1	7169	tags=75%, list=41%, signal=128%
GO_GO:0042177_NEGATIVE_REGULATION_OF_PROTEIN_CATABOLIC_PROCESS	GO_GO:0042177_NEGATIVE_REGULATION_OF_PROTEIN_CATABOLIC_PROCESS	131	0.3430335	1.387219	0.053784862	0.31840417	1	5917	tags=41%, list=34%, signal=62%
GO_GO:0008361_REGULATION_OF_CELL_SIZE	GO_GO:0008361_REGULATION_OF_CELL_SIZE	180	0.35274076	1.386927	0.07214429	0.31849396	1	4905	tags=37%, list=28%, signal=51%
GO_GO:0007623_CIRCADIAN_RHYTHM	GO_GO:0007623_CIRCADIAN_RHYTHM	138	0.3506309	1.3868521	0.067961164	0.31828165	1	6357	tags=49%, list=37%, signal=76%
GO_GO:0006450_REGULATION_OF_TRANSLATIONAL_FIDELITY	GO_GO:0006450_REGULATION_OF_TRANSLATIONAL_FIDELITY	21	0.4978745	1.3863258	0.12547529	0.3188726	1	3436	tags=33%, list=20%, signal=42%
GO_GO:0042326_NEGATIVE_REGULATION_OF_PHOSPHORYLATION	GO_GO:0042326_NEGATIVE_REGULATION_OF_PHOSPHORYLATION	434	0.31322163	1.3857552	0.037037037	0.31953907	1	6454	tags=41%, list=37%, signal=63%
GO_GO:0048858_CELL_PROJECTION_MORPHOGENESIS	GO_GO:0048858_CELL_PROJECTION_MORPHOGENESIS	485	0.3508457	1.3856832	0.059760958	0.31932715	1	6062	tags=44%, list=35%, signal=66%
GO_GO:0042058_REGULATION_OF_EPIDERMAL_GROWTH_FACTOR_RECEPTOR_SIGNALING_PATHWAY	GO_GO:0042058_REGULATION_OF_EPIDERMAL_GROWTH_FACTOR_RECEPTOR_SIGNALING_PATHWAY	81	0.39381737	1.3856077	0.11132438	0.3190965	1	5779	tags=51%, list=33%, signal=76%
GO_GO:0045844_POSITIVE_REGULATION_OF_STRIATED_MUSCLE_TISSUE_DEVELOPMENT	GO_GO:0045844_POSITIVE_REGULATION_OF_STRIATED_MUSCLE_TISSUE_DEVELOPMENT	67	0.37530142	1.3849174	0.082	0.31986418	1	4277	tags=30%, list=25%, signal=39%
GO_GO:0009267_CELLULAR_RESPONSE_TO_STARVATION	GO_GO:0009267_CELLULAR_RESPONSE_TO_STARVATION	146	0.33943853	1.3844839	0.08113591	0.32031453	1	3595	tags=29%, list=21%, signal=36%
GO_GO:0006906_VESICLE_FUSION	GO_GO:0006906_VESICLE_FUSION	72	0.4009558	1.3840281	0.11155379	0.32077065	1	6251	tags=46%, list=36%, signal=71%
GO_GO:0030100_REGULATION_OF_ENDOCYTOSIS	GO_GO:0030100_REGULATION_OF_ENDOCYTOSIS	205	0.32587388	1.3838989	0.041825093	0.32063285	1	5593	tags=40%, list=32%, signal=58%
GO_GO:0003222_VENTRICULAR_TRABECULA_MYOCARDIUM_MORPHOGENESIS	GO_GO:0003222_VENTRICULAR_TRABECULA_MYOCARDIUM_MORPHOGENESIS	16	0.5085352	1.3836117	0.13582677	0.32082832	1	4262	tags=50%, list=25%, signal=66%
GO_GO:0061512_PROTEIN_LOCALIZATION_TO_CILIUM	GO_GO:0061512_PROTEIN_LOCALIZATION_TO_CILIUM	45	0.45622405	1.3833328	0.12653062	0.32101116	1	5086	tags=49%, list=29%, signal=69%
GO_GO:0051148_NEGATIVE_REGULATION_OF_MUSCLE_CELL_DIFFERENTIATION	GO_GO:0051148_NEGATIVE_REGULATION_OF_MUSCLE_CELL_DIFFERENTIATION	56	0.40694588	1.3830316	0.07	0.32117814	1	4749	tags=43%, list=27%, signal=59%
GO_GO:0070050_NEURON_CELLULAR_HOMEOSTASIS	GO_GO:0070050_NEURON_CELLULAR_HOMEOSTASIS	33	0.4079311	1.3826565	0.07254902	0.32149407	1	6011	tags=45%, list=35%, signal=70%
GO_GO:0030516_REGULATION_OF_AXON_EXTENSION	GO_GO:0030516_REGULATION_OF_AXON_EXTENSION	96	0.3742334	1.3823787	0.08249497	0.32162946	1	8496	tags=68%, list=49%, signal=132%
GO_GO:0055013_CARDIAC_MUSCLE_CELL_DEVELOPMENT	GO_GO:0055013_CARDIAC_MUSCLE_CELL_DEVELOPMENT	57	0.3788091	1.3820362	0.08867925	0.32190505	1	3799	tags=32%, list=22%, signal=40%
GO_GO:0045185_MAINTENANCE_OF_PROTEIN_LOCATION	GO_GO:0045185_MAINTENANCE_OF_PROTEIN_LOCATION	105	0.36342433	1.3817208	0.09430256	0.32207087	1	8911	tags=63%, list=51%, signal=129%
GO_GO:0051571_POSITIVE_REGULATION_OF_HISTONE_H3-K4_METHYLATION	GO_GO:0051571_POSITIVE_REGULATION_OF_HISTONE_H3-K4_METHYLATION	17	0.529065	1.3803474	0.13465346	0.32412386	1	5999	tags=76%, list=35%, signal=117%
GO_GO:1902042_NEGATIVE_REGULATION_OF_EXTRINSIC_APOPTOTIC_SIGNALING_PATHWAY_VIA_DEATH_DOMAIN_RECEPTORS	GO_GO:1902042_NEGATIVE_REGULATION_OF_EXTRINSIC_APOPTOTIC_SIGNALING_PATHWAY_VIA_DEATH_DOMAIN_RECEPTORS	37	0.40763283	1.3801494	0.11683168	0.32411343	1	6534	tags=49%, list=38%, signal=78%
GO_GO:0001938_POSITIVE_REGULATION_OF_ENDOTHELIAL_CELL_PROLIFERATION	GO_GO:0001938_POSITIVE_REGULATION_OF_ENDOTHELIAL_CELL_PROLIFERATION	92	0.3694482	1.3795484	0.0967118	0.3248117	1	8233	tags=65%, list=48%, signal=124%
GO_GO:0009247_GLYCOLIPID_BIOSYNTHETIC_PROCESS	GO_GO:0009247_GLYCOLIPID_BIOSYNTHETIC_PROCESS	65	0.36044982	1.3792608	0.07474747	0.32497594	1	5816	tags=42%, list=34%, signal=62%
GO_GO:1903670_REGULATION_OF_SPROUTING_ANGIOGENESIS	GO_GO:1903670_REGULATION_OF_SPROUTING_ANGIOGENESIS	69	0.4091413	1.3792437	0.12698413	0.32467678	1	4544	tags=39%, list=26%, signal=53%
GO_GO:0045995_REGULATION_OF_EMBRYONIC_DEVELOPMENT	GO_GO:0045995_REGULATION_OF_EMBRYONIC_DEVELOPMENT	125	0.3730468	1.3791748	0.077689245	0.3244473	1	4735	tags=38%, list=27%, signal=51%
GO_GO:0071902_POSITIVE_REGULATION_OF_PROTEIN_SERINE|THREONINE_KINASE_ACTIVITY	GO_GO:0071902_POSITIVE_REGULATION_OF_PROTEIN_SERINE|THREONINE_KINASE_ACTIVITY	334	0.32801205	1.3788521	0.057581574	0.32472846	1	6493	tags=45%, list=38%, signal=70%
GO_GO:2000042_NEGATIVE_REGULATION_OF_DOUBLE-STRAND_BREAK_REPAIR_VIA_HOMOLOGOUS_RECOMBINATION	GO_GO:2000042_NEGATIVE_REGULATION_OF_DOUBLE-STRAND_BREAK_REPAIR_VIA_HOMOLOGOUS_RECOMBINATION	19	0.5244122	1.3788515	0.154	0.32438877	1	4079	tags=53%, list=24%, signal=69%
GO_GO:0006904_VESICLE_DOCKING_INVOLVED_IN_EXOCYTOSIS	GO_GO:0006904_VESICLE_DOCKING_INVOLVED_IN_EXOCYTOSIS	43	0.3998778	1.3787221	0.10546875	0.324286	1	4830	tags=40%, list=28%, signal=55%
GO_GO:0051648_VESICLE_LOCALIZATION	GO_GO:0051648_VESICLE_LOCALIZATION	187	0.34961668	1.3782417	0.10040161	0.32473826	1	6709	tags=48%, list=39%, signal=78%
GO_GO:0006895_GOLGI_TO_ENDOSOME_TRANSPORT	GO_GO:0006895_GOLGI_TO_ENDOSOME_TRANSPORT	18	0.5125112	1.3773041	0.14919356	0.32601583	1	6364	tags=61%, list=37%, signal=97%
GO_GO:0016525_NEGATIVE_REGULATION_OF_ANGIOGENESIS	GO_GO:0016525_NEGATIVE_REGULATION_OF_ANGIOGENESIS	102	0.37468177	1.377258	0.08216433	0.3257596	1	4473	tags=35%, list=26%, signal=47%
GO_GO:0006029_PROTEOGLYCAN_METABOLIC_PROCESS	GO_GO:0006029_PROTEOGLYCAN_METABOLIC_PROCESS	87	0.38066748	1.3772566	0.0831643	0.32542175	1	6530	tags=49%, list=38%, signal=79%
GO_GO:0072659_PROTEIN_LOCALIZATION_TO_PLASMA_MEMBRANE	GO_GO:0072659_PROTEIN_LOCALIZATION_TO_PLASMA_MEMBRANE	189	0.34691575	1.3767209	0.088932805	0.3260168	1	8253	tags=59%, list=48%, signal=111%
GO_GO:0048667_CELL_MORPHOGENESIS_INVOLVED_IN_NEURON_DIFFERENTIATION	GO_GO:0048667_CELL_MORPHOGENESIS_INVOLVED_IN_NEURON_DIFFERENTIATION	429	0.3490129	1.3761313	0.06938776	0.32665986	1	6846	tags=49%, list=40%, signal=80%
GO_GO:1905314_SEMI-LUNAR_VALVE_DEVELOPMENT	GO_GO:1905314_SEMI-LUNAR_VALVE_DEVELOPMENT	37	0.46048027	1.376037	0.15581854	0.32650167	1	4964	tags=46%, list=29%, signal=64%
GO_GO:0010762_REGULATION_OF_FIBROBLAST_MIGRATION	GO_GO:0010762_REGULATION_OF_FIBROBLAST_MIGRATION	30	0.42847472	1.3753417	0.11500975	0.32743138	1	6002	tags=53%, list=35%, signal=82%
GO_GO:1902532_NEGATIVE_REGULATION_OF_INTRACELLULAR_SIGNAL_TRANSDUCTION	GO_GO:1902532_NEGATIVE_REGULATION_OF_INTRACELLULAR_SIGNAL_TRANSDUCTION	493	0.31118995	1.3753123	0.051282052	0.32713798	1	6046	tags=39%, list=35%, signal=58%
GO_GO:0008347_GLIAL_CELL_MIGRATION	GO_GO:0008347_GLIAL_CELL_MIGRATION	38	0.4169692	1.3752451	0.1002004	0.32689425	1	5542	tags=47%, list=32%, signal=70%
GO_GO:0035304_REGULATION_OF_PROTEIN_DEPHOSPHORYLATION	GO_GO:0035304_REGULATION_OF_PROTEIN_DEPHOSPHORYLATION	139	0.35026205	1.3750335	0.0591716	0.32693425	1	7059	tags=50%, list=41%, signal=83%
GO_GO:0007548_SEX_DIFFERENTIATION	GO_GO:0007548_SEX_DIFFERENTIATION	262	0.3136408	1.3748691	0.04206501	0.32688084	1	5621	tags=40%, list=32%, signal=59%
GO_GO:0003177_PULMONARY_VALVE_DEVELOPMENT	GO_GO:0003177_PULMONARY_VALVE_DEVELOPMENT	21	0.5089898	1.374678	0.15459883	0.32687947	1	4511	tags=48%, list=26%, signal=64%
GO_GO:0051647_NUCLEUS_LOCALIZATION	GO_GO:0051647_NUCLEUS_LOCALIZATION	27	0.44936454	1.3745015	0.106177606	0.32684112	1	7252	tags=67%, list=42%, signal=115%
GO_GO:0061951_ESTABLISHMENT_OF_PROTEIN_LOCALIZATION_TO_PLASMA_MEMBRANE	GO_GO:0061951_ESTABLISHMENT_OF_PROTEIN_LOCALIZATION_TO_PLASMA_MEMBRANE	53	0.4088847	1.3741978	0.103792414	0.3270011	1	7878	tags=62%, list=46%, signal=114%
GO_GO:1900363_REGULATION_OF_MRNA_POLYADENYLATION	GO_GO:1900363_REGULATION_OF_MRNA_POLYADENYLATION	19	0.5110595	1.3739461	0.12072434	0.32706687	1	7783	tags=84%, list=45%, signal=153%
GO_GO:0000165_MAPK_CASCADE	GO_GO:0000165_MAPK_CASCADE	360	0.31738272	1.3735588	0.054474708	0.3273762	1	8631	tags=58%, list=50%, signal=113%
GO_GO:0070911_GLOBAL_GENOME_NUCLEOTIDE-EXCISION_REPAIR	GO_GO:0070911_GLOBAL_GENOME_NUCLEOTIDE-EXCISION_REPAIR	26	0.45034188	1.3734415	0.13944224	0.3272536	1	1637	tags=27%, list=9%, signal=30%
GO_GO:0021782_GLIAL_CELL_DEVELOPMENT	GO_GO:0021782_GLIAL_CELL_DEVELOPMENT	106	0.33330265	1.373403	0.0562249	0.32697412	1	7067	tags=46%, list=41%, signal=78%
GO_GO:0034405_RESPONSE_TO_FLUID_SHEAR_STRESS	GO_GO:0034405_RESPONSE_TO_FLUID_SHEAR_STRESS	33	0.44767627	1.3732975	0.13995942	0.3267859	1	6846	tags=61%, list=40%, signal=100%
GO_GO:0035089_ESTABLISHMENT_OF_APICAL|BASAL_CELL_POLARITY	GO_GO:0035089_ESTABLISHMENT_OF_APICAL|BASAL_CELL_POLARITY	20	0.46536624	1.3732537	0.14395393	0.3265266	1	2604	tags=40%, list=15%, signal=47%
GO_GO:1901984_NEGATIVE_REGULATION_OF_PROTEIN_ACETYLATION	GO_GO:1901984_NEGATIVE_REGULATION_OF_PROTEIN_ACETYLATION	21	0.45541045	1.3717306	0.109195404	0.3289749	1	2099	tags=33%, list=12%, signal=38%
GO_GO:0036498_IRE1-MEDIATED_UNFOLDED_PROTEIN_RESPONSE	GO_GO:0036498_IRE1-MEDIATED_UNFOLDED_PROTEIN_RESPONSE	55	0.41268447	1.3717023	0.11046512	0.32868704	1	4713	tags=38%, list=27%, signal=52%
GO_GO:0032479_REGULATION_OF_TYPE_I_INTERFERON_PRODUCTION	GO_GO:0032479_REGULATION_OF_TYPE_I_INTERFERON_PRODUCTION	126	0.37920263	1.3715212	0.12723657	0.32873967	1	5353	tags=40%, list=31%, signal=58%
GO_GO:0007041_LYSOSOMAL_TRANSPORT	GO_GO:0007041_LYSOSOMAL_TRANSPORT	103	0.37855324	1.371238	0.12877263	0.32885367	1	3514	tags=32%, list=20%, signal=40%
GO_GO:0044090_POSITIVE_REGULATION_OF_VACUOLE_ORGANIZATION	GO_GO:0044090_POSITIVE_REGULATION_OF_VACUOLE_ORGANIZATION	15	0.5400302	1.3711823	0.14285715	0.32860458	1	6724	tags=80%, list=39%, signal=131%
GO_GO:0008366_AXON_ENSHEATHMENT	GO_GO:0008366_AXON_ENSHEATHMENT	110	0.34404886	1.3710189	0.07489879	0.32862166	1	4438	tags=33%, list=26%, signal=44%
GO_GO:2000781_POSITIVE_REGULATION_OF_DOUBLE-STRAND_BREAK_REPAIR	GO_GO:2000781_POSITIVE_REGULATION_OF_DOUBLE-STRAND_BREAK_REPAIR	32	0.44773763	1.3703651	0.14398421	0.32939637	1	6369	tags=59%, list=37%, signal=94%
GO_GO:0006760_FOLIC_ACID-CONTAINING_COMPOUND_METABOLIC_PROCESS	GO_GO:0006760_FOLIC_ACID-CONTAINING_COMPOUND_METABOLIC_PROCESS	29	0.40047207	1.3702286	0.10192308	0.32930872	1	3455	tags=34%, list=20%, signal=43%
GO_GO:0006376_MRNA_SPLICE_SITE_SELECTION	GO_GO:0006376_MRNA_SPLICE_SITE_SELECTION	30	0.49212152	1.3700917	0.11324376	0.32926205	1	5030	tags=57%, list=29%, signal=80%
GO_GO:0030177_POSITIVE_REGULATION_OF_WNT_SIGNALING_PATHWAY	GO_GO:0030177_POSITIVE_REGULATION_OF_WNT_SIGNALING_PATHWAY	176	0.34463912	1.3700709	0.076771654	0.3289747	1	7067	tags=48%, list=41%, signal=81%
GO_GO:0006622_PROTEIN_TARGETING_TO_LYSOSOME	GO_GO:0006622_PROTEIN_TARGETING_TO_LYSOSOME	21	0.4768402	1.3700066	0.1402439	0.32874385	1	1878	tags=33%, list=11%, signal=37%
GO_GO:1905475_REGULATION_OF_PROTEIN_LOCALIZATION_TO_MEMBRANE	GO_GO:1905475_REGULATION_OF_PROTEIN_LOCALIZATION_TO_MEMBRANE	187	0.3314023	1.3695605	0.07474747	0.32921946	1	6503	tags=43%, list=38%, signal=68%
GO_GO:0032535_REGULATION_OF_CELLULAR_COMPONENT_SIZE	GO_GO:0032535_REGULATION_OF_CELLULAR_COMPONENT_SIZE	367	0.33285195	1.3690344	0.09607843	0.32978833	1	6811	tags=46%, list=39%, signal=74%
GO_GO:0001662_BEHAVIORAL_FEAR_RESPONSE	GO_GO:0001662_BEHAVIORAL_FEAR_RESPONSE	31	0.40607375	1.3687035	0.07505071	0.33000466	1	3164	tags=29%, list=18%, signal=35%
GO_GO:2000008_REGULATION_OF_PROTEIN_LOCALIZATION_TO_CELL_SURFACE	GO_GO:2000008_REGULATION_OF_PROTEIN_LOCALIZATION_TO_CELL_SURFACE	39	0.41131184	1.3686049	0.08118812	0.32984334	1	6573	tags=56%, list=38%, signal=91%
GO_GO:0032781_POSITIVE_REGULATION_OF_ATPASE_ACTIVITY	GO_GO:0032781_POSITIVE_REGULATION_OF_ATPASE_ACTIVITY	58	0.38666254	1.3685578	0.10934394	0.3295987	1	4852	tags=38%, list=28%, signal=53%
GO_GO:2001235_POSITIVE_REGULATION_OF_APOPTOTIC_SIGNALING_PATHWAY	GO_GO:2001235_POSITIVE_REGULATION_OF_APOPTOTIC_SIGNALING_PATHWAY	171	0.33535188	1.3685081	0.08414873	0.32935354	1	6454	tags=41%, list=37%, signal=65%
GO_GO:0034614_CELLULAR_RESPONSE_TO_REACTIVE_OXYGEN_SPECIES	GO_GO:0034614_CELLULAR_RESPONSE_TO_REACTIVE_OXYGEN_SPECIES	130	0.32884035	1.3679944	0.07554672	0.32989594	1	3671	tags=30%, list=21%, signal=38%
GO_GO:0071108_PROTEIN_K48-LINKED_DEUBIQUITINATION	GO_GO:0071108_PROTEIN_K48-LINKED_DEUBIQUITINATION	33	0.4434319	1.3678505	0.14	0.32980993	1	5085	tags=52%, list=29%, signal=73%
GO_GO:0046486_GLYCEROLIPID_METABOLIC_PROCESS	GO_GO:0046486_GLYCEROLIPID_METABOLIC_PROCESS	373	0.28603882	1.3673581	0.038	0.33034858	1	6004	tags=39%, list=35%, signal=59%
GO_GO:1902373_NEGATIVE_REGULATION_OF_MRNA_CATABOLIC_PROCESS	GO_GO:1902373_NEGATIVE_REGULATION_OF_MRNA_CATABOLIC_PROCESS	54	0.40198442	1.3669703	0.132	0.33065975	1	6939	tags=56%, list=40%, signal=92%
GO_GO:0097421_LIVER_REGENERATION	GO_GO:0097421_LIVER_REGENERATION	29	0.410478	1.3667752	0.08565737	0.3306599	1	5996	tags=62%, list=35%, signal=95%
GO_GO:0038061_NIK|NF-KAPPAB_SIGNALING	GO_GO:0038061_NIK|NF-KAPPAB_SIGNALING	81	0.40090522	1.3666655	0.15280464	0.33050254	1	6594	tags=53%, list=38%, signal=85%
GO_GO:0009299_MRNA_TRANSCRIPTION	GO_GO:0009299_MRNA_TRANSCRIPTION	25	0.4621939	1.3665819	0.11530815	0.3303163	1	8052	tags=72%, list=47%, signal=134%
GO_GO:0031293_MEMBRANE_PROTEIN_INTRACELLULAR_DOMAIN_PROTEOLYSIS	GO_GO:0031293_MEMBRANE_PROTEIN_INTRACELLULAR_DOMAIN_PROTEOLYSIS	20	0.4822238	1.3665434	0.132	0.33005178	1	6188	tags=50%, list=36%, signal=78%
GO_GO:0001933_NEGATIVE_REGULATION_OF_PROTEIN_PHOSPHORYLATION	GO_GO:0001933_NEGATIVE_REGULATION_OF_PROTEIN_PHOSPHORYLATION	397	0.31570524	1.366403	0.0627451	0.32996142	1	6815	tags=43%, list=39%, signal=70%
GO_GO:0048259_REGULATION_OF_RECEPTOR-MEDIATED_ENDOCYTOSIS	GO_GO:0048259_REGULATION_OF_RECEPTOR-MEDIATED_ENDOCYTOSIS	103	0.33466938	1.3663683	0.0655106	0.32970244	1	4318	tags=34%, list=25%, signal=45%
GO_GO:0007097_NUCLEAR_MIGRATION	GO_GO:0007097_NUCLEAR_MIGRATION	23	0.47609985	1.3660493	0.12209302	0.32990804	1	7685	tags=78%, list=44%, signal=141%
GO_GO:0043087_REGULATION_OF_GTPASE_ACTIVITY	GO_GO:0043087_REGULATION_OF_GTPASE_ACTIVITY	471	0.33125713	1.3645856	0.09143969	0.3320411	1	5302	tags=36%, list=31%, signal=51%
GO_GO:2001222_REGULATION_OF_NEURON_MIGRATION	GO_GO:2001222_REGULATION_OF_NEURON_MIGRATION	43	0.4066384	1.364545	0.09037328	0.3317744	1	4644	tags=37%, list=27%, signal=51%
GO_GO:0033169_HISTONE_H3-K9_DEMETHYLATION	GO_GO:0033169_HISTONE_H3-K9_DEMETHYLATION	16	0.5073879	1.3643488	0.12145749	0.33178908	1	6219	tags=63%, list=36%, signal=97%
GO_GO:0016233_TELOMERE_CAPPING	GO_GO:0016233_TELOMERE_CAPPING	18	0.50850797	1.364216	0.1497006	0.3317235	1	5782	tags=61%, list=33%, signal=92%
GO_GO:0048812_NEURON_PROJECTION_MORPHOGENESIS	GO_GO:0048812_NEURON_PROJECTION_MORPHOGENESIS	477	0.34864542	1.3641456	0.06748466	0.33151087	1	6062	tags=44%, list=35%, signal=66%
GO_GO:0071363_CELLULAR_RESPONSE_TO_GROWTH_FACTOR_STIMULUS	GO_GO:0071363_CELLULAR_RESPONSE_TO_GROWTH_FACTOR_STIMULUS	493	0.32617146	1.363909	0.06809338	0.33160543	1	7014	tags=46%, list=41%, signal=76%
GO_GO:0071901_NEGATIVE_REGULATION_OF_PROTEIN_SERINE|THREONINE_KINASE_ACTIVITY	GO_GO:0071901_NEGATIVE_REGULATION_OF_PROTEIN_SERINE|THREONINE_KINASE_ACTIVITY	132	0.34104297	1.3638214	0.08565737	0.33137643	1	7869	tags=52%, list=45%, signal=94%
GO_GO:0043124_NEGATIVE_REGULATION_OF_I-KAPPAB_KINASE|NF-KAPPAB_SIGNALING	GO_GO:0043124_NEGATIVE_REGULATION_OF_I-KAPPAB_KINASE|NF-KAPPAB_SIGNALING	43	0.39969566	1.3637278	0.13359529	0.33121246	1	2920	tags=28%, list=17%, signal=33%
GO_GO:0051650_ESTABLISHMENT_OF_VESICLE_LOCALIZATION	GO_GO:0051650_ESTABLISHMENT_OF_VESICLE_LOCALIZATION	177	0.34959784	1.3632911	0.115079366	0.33162078	1	6709	tags=48%, list=39%, signal=78%
GO_GO:0032387_NEGATIVE_REGULATION_OF_INTRACELLULAR_TRANSPORT	GO_GO:0032387_NEGATIVE_REGULATION_OF_INTRACELLULAR_TRANSPORT	60	0.37190425	1.3632184	0.084886126	0.3314225	1	3756	tags=30%, list=22%, signal=38%
GO_GO:1900225_REGULATION_OF_NLRP3_INFLAMMASOME_COMPLEX_ASSEMBLY	GO_GO:1900225_REGULATION_OF_NLRP3_INFLAMMASOME_COMPLEX_ASSEMBLY	15	0.46383905	1.3631386	0.11025145	0.33121997	1	3222	tags=40%, list=19%, signal=49%
GO_GO:0007205_PROTEIN_KINASE_C-ACTIVATING_G_PROTEIN-COUPLED_RECEPTOR_SIGNALING_PATHWAY	GO_GO:0007205_PROTEIN_KINASE_C-ACTIVATING_G_PROTEIN-COUPLED_RECEPTOR_SIGNALING_PATHWAY	28	0.40445897	1.3629457	0.09430256	0.33120134	1	2620	tags=29%, list=15%, signal=34%
GO_GO:0098693_REGULATION_OF_SYNAPTIC_VESICLE_CYCLE	GO_GO:0098693_REGULATION_OF_SYNAPTIC_VESICLE_CYCLE	111	0.34858006	1.3624839	0.08023483	0.33166015	1	6584	tags=45%, list=38%, signal=72%
GO_GO:0006506_GPI_ANCHOR_BIOSYNTHETIC_PROCESS	GO_GO:0006506_GPI_ANCHOR_BIOSYNTHETIC_PROCESS	31	0.42707947	1.3618782	0.12138728	0.3322849	1	7399	tags=58%, list=43%, signal=101%
GO_GO:0001738_MORPHOGENESIS_OF_A_POLARIZED_EPITHELIUM	GO_GO:0001738_MORPHOGENESIS_OF_A_POLARIZED_EPITHELIUM	43	0.41422924	1.3617536	0.1199187	0.33213374	1	8153	tags=74%, list=47%, signal=140%
GO_GO:0010810_REGULATION_OF_CELL-SUBSTRATE_ADHESION	GO_GO:0010810_REGULATION_OF_CELL-SUBSTRATE_ADHESION	203	0.3551932	1.361507	0.08367347	0.33219916	1	6003	tags=44%, list=35%, signal=67%
GO_GO:0061458_REPRODUCTIVE_SYSTEM_DEVELOPMENT	GO_GO:0061458_REPRODUCTIVE_SYSTEM_DEVELOPMENT	424	0.31482562	1.3603135	0.049701788	0.33405018	1	5621	tags=39%, list=32%, signal=56%
GO_GO:0045773_POSITIVE_REGULATION_OF_AXON_EXTENSION	GO_GO:0045773_POSITIVE_REGULATION_OF_AXON_EXTENSION	45	0.4154073	1.3600676	0.105675146	0.33413765	1	4657	tags=42%, list=27%, signal=58%
GO_GO:0051492_REGULATION_OF_STRESS_FIBER_ASSEMBLY	GO_GO:0051492_REGULATION_OF_STRESS_FIBER_ASSEMBLY	79	0.38704965	1.3599064	0.12185687	0.3340696	1	3904	tags=35%, list=23%, signal=46%
GO_GO:0071230_CELLULAR_RESPONSE_TO_AMINO_ACID_STIMULUS	GO_GO:0071230_CELLULAR_RESPONSE_TO_AMINO_ACID_STIMULUS	68	0.38264358	1.3599038	0.0998004	0.33374602	1	4887	tags=41%, list=28%, signal=57%
GO_GO:0042462_EYE_PHOTORECEPTOR_CELL_DEVELOPMENT	GO_GO:0042462_EYE_PHOTORECEPTOR_CELL_DEVELOPMENT	34	0.384051	1.3598695	0.08300395	0.33346358	1	7597	tags=56%, list=44%, signal=99%
GO_GO:0010862_POSITIVE_REGULATION_OF_PATHWAY-RESTRICTED_SMAD_PROTEIN_PHOSPHORYLATION	GO_GO:0010862_POSITIVE_REGULATION_OF_PATHWAY-RESTRICTED_SMAD_PROTEIN_PHOSPHORYLATION	48	0.39334145	1.3596056	0.08793456	0.3336121	1	6898	tags=54%, list=40%, signal=90%
GO_GO:0042596_FEAR_RESPONSE	GO_GO:0042596_FEAR_RESPONSE	33	0.38939857	1.3595111	0.077380955	0.33342624	1	3164	tags=27%, list=18%, signal=33%
GO_GO:0006383_TRANSCRIPTION_BY_RNA_POLYMERASE_III	GO_GO:0006383_TRANSCRIPTION_BY_RNA_POLYMERASE_III	43	0.4463771	1.3592376	0.1434263	0.3335559	1	7060	tags=63%, list=41%, signal=106%
GO_GO:0045445_MYOBLAST_DIFFERENTIATION	GO_GO:0045445_MYOBLAST_DIFFERENTIATION	36	0.40274325	1.3591651	0.09126984	0.33334038	1	5870	tags=53%, list=34%, signal=80%
GO_GO:0032273_POSITIVE_REGULATION_OF_PROTEIN_POLYMERIZATION	GO_GO:0032273_POSITIVE_REGULATION_OF_PROTEIN_POLYMERIZATION	123	0.35778394	1.3589216	0.07613169	0.3334648	1	6775	tags=47%, list=39%, signal=77%
GO_GO:0031668_CELLULAR_RESPONSE_TO_EXTRACELLULAR_STIMULUS	GO_GO:0031668_CELLULAR_RESPONSE_TO_EXTRACELLULAR_STIMULUS	256	0.30858177	1.3582745	0.060240965	0.33428773	1	4166	tags=29%, list=24%, signal=38%
GO_GO:0060674_PLACENTA_BLOOD_VESSEL_DEVELOPMENT	GO_GO:0060674_PLACENTA_BLOOD_VESSEL_DEVELOPMENT	33	0.42811996	1.358235	0.11478599	0.33402827	1	7188	tags=64%, list=42%, signal=109%
GO_GO:0045663_POSITIVE_REGULATION_OF_MYOBLAST_DIFFERENTIATION	GO_GO:0045663_POSITIVE_REGULATION_OF_MYOBLAST_DIFFERENTIATION	23	0.42372397	1.3580115	0.11328125	0.3340762	1	4821	tags=35%, list=28%, signal=48%
GO_GO:0050770_REGULATION_OF_AXONOGENESIS	GO_GO:0050770_REGULATION_OF_AXONOGENESIS	184	0.35258293	1.3578546	0.07692308	0.33406344	1	8408	tags=62%, list=49%, signal=119%
GO_GO:0070885_NEGATIVE_REGULATION_OF_CALCINEURIN-NFAT_SIGNALING_CASCADE	GO_GO:0070885_NEGATIVE_REGULATION_OF_CALCINEURIN-NFAT_SIGNALING_CASCADE	15	0.49304095	1.3577256	0.11867704	0.3339293	1	3738	tags=40%, list=22%, signal=51%
GO_GO:0048490_ANTEROGRADE_SYNAPTIC_VESICLE_TRANSPORT	GO_GO:0048490_ANTEROGRADE_SYNAPTIC_VESICLE_TRANSPORT	16	0.4962834	1.3573945	0.13627255	0.3342205	1	6053	tags=63%, list=35%, signal=96%
GO_GO:0051651_MAINTENANCE_OF_LOCATION_IN_CELL	GO_GO:0051651_MAINTENANCE_OF_LOCATION_IN_CELL	94	0.34298903	1.35674	0.1021611	0.3349617	1	7222	tags=47%, list=42%, signal=80%
GO_GO:2001237_NEGATIVE_REGULATION_OF_EXTRINSIC_APOPTOTIC_SIGNALING_PATHWAY	GO_GO:2001237_NEGATIVE_REGULATION_OF_EXTRINSIC_APOPTOTIC_SIGNALING_PATHWAY	101	0.344084	1.3567265	0.08102767	0.33465028	1	6534	tags=45%, list=38%, signal=71%
GO_GO:0008630_INTRINSIC_APOPTOTIC_SIGNALING_PATHWAY_IN_RESPONSE_TO_DNA_DAMAGE	GO_GO:0008630_INTRINSIC_APOPTOTIC_SIGNALING_PATHWAY_IN_RESPONSE_TO_DNA_DAMAGE	68	0.3671943	1.3556162	0.11500975	0.33623654	1	8145	tags=60%, list=47%, signal=113%
GO_GO:0097435_SUPRAMOLECULAR_FIBER_ORGANIZATION	GO_GO:0097435_SUPRAMOLECULAR_FIBER_ORGANIZATION	445	0.33535796	1.3554239	0.083333336	0.33623844	1	7305	tags=48%, list=42%, signal=81%
GO_GO:1903392_NEGATIVE_REGULATION_OF_ADHERENS_JUNCTION_ORGANIZATION	GO_GO:1903392_NEGATIVE_REGULATION_OF_ADHERENS_JUNCTION_ORGANIZATION	21	0.47133532	1.3552707	0.1124498	0.33615568	1	6846	tags=62%, list=40%, signal=102%
GO_GO:0021846_CELL_PROLIFERATION_IN_FOREBRAIN	GO_GO:0021846_CELL_PROLIFERATION_IN_FOREBRAIN	28	0.46867248	1.3552402	0.103950106	0.33587065	1	7258	tags=64%, list=42%, signal=111%
GO_GO:0036003_POSITIVE_REGULATION_OF_TRANSCRIPTION_FROM_RNA_POLYMERASE_II_PROMOTER_IN_RESPONSE_TO_STRESS	GO_GO:0036003_POSITIVE_REGULATION_OF_TRANSCRIPTION_FROM_RNA_POLYMERASE_II_PROMOTER_IN_RESPONSE_TO_STRESS	29	0.4090835	1.3548263	0.11089494	0.3362696	1	4111	tags=38%, list=24%, signal=50%
GO_GO:0042772_DNA_DAMAGE_RESPONSE,_SIGNAL_TRANSDUCTION_RESULTING_IN_TRANSCRIPTION	GO_GO:0042772_DNA_DAMAGE_RESPONSE,_SIGNAL_TRANSDUCTION_RESULTING_IN_TRANSCRIPTION	15	0.4766232	1.3546337	0.1392157	0.33622783	1	2521	tags=33%, list=15%, signal=39%
GO_GO:0043928_EXONUCLEOLYTIC_CATABOLISM_OF_DEADENYLATED_MRNA	GO_GO:0043928_EXONUCLEOLYTIC_CATABOLISM_OF_DEADENYLATED_MRNA	33	0.45834652	1.3543975	0.16	0.3362913	1	4205	tags=39%, list=24%, signal=52%
GO_GO:0032801_RECEPTOR_CATABOLIC_PROCESS	GO_GO:0032801_RECEPTOR_CATABOLIC_PROCESS	27	0.45516792	1.3543324	0.1244898	0.3360913	1	4381	tags=44%, list=25%, signal=59%
GO_GO:0009791_POST-EMBRYONIC_DEVELOPMENT	GO_GO:0009791_POST-EMBRYONIC_DEVELOPMENT	88	0.35829803	1.3542084	0.08382066	0.3360007	1	5436	tags=44%, list=31%, signal=64%
GO_GO:0071711_BASEMENT_MEMBRANE_ORGANIZATION	GO_GO:0071711_BASEMENT_MEMBRANE_ORGANIZATION	25	0.44422358	1.3536503	0.10358566	0.33667022	1	4866	tags=44%, list=28%, signal=61%
GO_GO:0048608_REPRODUCTIVE_STRUCTURE_DEVELOPMENT	GO_GO:0048608_REPRODUCTIVE_STRUCTURE_DEVELOPMENT	420	0.31321487	1.3535742	0.05168986	0.33647314	1	7550	tags=51%, list=44%, signal=89%
GO_GO:0043281_REGULATION_OF_CYSTEINE-TYPE_ENDOPEPTIDASE_ACTIVITY_INVOLVED_IN_APOPTOTIC_PROCESS	GO_GO:0043281_REGULATION_OF_CYSTEINE-TYPE_ENDOPEPTIDASE_ACTIVITY_INVOLVED_IN_APOPTOTIC_PROCESS	210	0.31213608	1.353281	0.06614786	0.33667636	1	7482	tags=52%, list=43%, signal=90%
GO_GO:0042771_INTRINSIC_APOPTOTIC_SIGNALING_PATHWAY_IN_RESPONSE_TO_DNA_DAMAGE_BY_P53_CLASS_MEDIATOR	GO_GO:0042771_INTRINSIC_APOPTOTIC_SIGNALING_PATHWAY_IN_RESPONSE_TO_DNA_DAMAGE_BY_P53_CLASS_MEDIATOR	29	0.42056367	1.3528023	0.13333334	0.33711725	1	3715	tags=34%, list=21%, signal=44%
GO_GO:1905515_NON-MOTILE_CILIUM_ASSEMBLY	GO_GO:1905515_NON-MOTILE_CILIUM_ASSEMBLY	45	0.46913603	1.35215	0.15226337	0.33789256	1	4576	tags=51%, list=26%, signal=69%
GO_GO:0003176_AORTIC_VALVE_DEVELOPMENT	GO_GO:0003176_AORTIC_VALVE_DEVELOPMENT	32	0.45165965	1.3519005	0.17097415	0.33797136	1	4964	tags=44%, list=29%, signal=61%
GO_GO:1901184_REGULATION_OF_ERBB_SIGNALING_PATHWAY	GO_GO:1901184_REGULATION_OF_ERBB_SIGNALING_PATHWAY	88	0.37861708	1.3514404	0.11673152	0.3384407	1	5779	tags=48%, list=33%, signal=71%
GO_GO:0008593_REGULATION_OF_NOTCH_SIGNALING_PATHWAY	GO_GO:0008593_REGULATION_OF_NOTCH_SIGNALING_PATHWAY	101	0.3567697	1.3513371	0.10176125	0.3383243	1	5511	tags=38%, list=32%, signal=55%
GO_GO:0007281_GERM_CELL_DEVELOPMENT	GO_GO:0007281_GERM_CELL_DEVELOPMENT	242	0.3151998	1.3513118	0.06534653	0.3380481	1	5690	tags=38%, list=33%, signal=55%
GO_GO:0043280_POSITIVE_REGULATION_OF_CYSTEINE-TYPE_ENDOPEPTIDASE_ACTIVITY_INVOLVED_IN_APOPTOTIC_PROCESS	GO_GO:0043280_POSITIVE_REGULATION_OF_CYSTEINE-TYPE_ENDOPEPTIDASE_ACTIVITY_INVOLVED_IN_APOPTOTIC_PROCESS	132	0.32915673	1.3498244	0.08840864	0.3402079	1	6764	tags=48%, list=39%, signal=78%
GO_GO:0007157_HETEROPHILIC_CELL-CELL_ADHESION_VIA_PLASMA_MEMBRANE_CELL_ADHESION_MOLECULES	GO_GO:0007157_HETEROPHILIC_CELL-CELL_ADHESION_VIA_PLASMA_MEMBRANE_CELL_ADHESION_MOLECULES	46	0.37789392	1.3493149	0.1030303	0.34080562	1	3878	tags=30%, list=22%, signal=39%
GO_GO:0002758_INNATE_IMMUNE_RESPONSE-ACTIVATING_SIGNAL_TRANSDUCTION	GO_GO:0002758_INNATE_IMMUNE_RESPONSE-ACTIVATING_SIGNAL_TRANSDUCTION	232	0.33394718	1.3489376	0.1166348	0.34120733	1	6594	tags=43%, list=38%, signal=69%
GO_GO:0006206_PYRIMIDINE_NUCLEOBASE_METABOLIC_PROCESS	GO_GO:0006206_PYRIMIDINE_NUCLEOBASE_METABOLIC_PROCESS	21	0.44543427	1.3484602	0.12568305	0.34165075	1	3403	tags=33%, list=20%, signal=41%
GO_GO:0051098_REGULATION_OF_BINDING	GO_GO:0051098_REGULATION_OF_BINDING	377	0.3139511	1.347701	0.058708414	0.3426647	1	7167	tags=47%, list=41%, signal=78%
GO_GO:0036258_MULTIVESICULAR_BODY_ASSEMBLY	GO_GO:0036258_MULTIVESICULAR_BODY_ASSEMBLY	30	0.44576287	1.3472676	0.15631263	0.34313154	1	6296	tags=57%, list=36%, signal=89%
GO_GO:1903828_NEGATIVE_REGULATION_OF_CELLULAR_PROTEIN_LOCALIZATION	GO_GO:1903828_NEGATIVE_REGULATION_OF_CELLULAR_PROTEIN_LOCALIZATION	113	0.34023893	1.3470266	0.09619238	0.34325048	1	8260	tags=55%, list=48%, signal=104%
GO_GO:0051100_NEGATIVE_REGULATION_OF_BINDING	GO_GO:0051100_NEGATIVE_REGULATION_OF_BINDING	167	0.3242765	1.3469571	0.08237548	0.34302157	1	6070	tags=40%, list=35%, signal=61%
GO_GO:0048143_ASTROCYTE_ACTIVATION	GO_GO:0048143_ASTROCYTE_ACTIVATION	19	0.45084643	1.3468647	0.13387424	0.342861	1	6582	tags=58%, list=38%, signal=93%
GO_GO:0021915_NEURAL_TUBE_DEVELOPMENT	GO_GO:0021915_NEURAL_TUBE_DEVELOPMENT	158	0.372674	1.3463597	0.1124498	0.34344634	1	7736	tags=61%, list=45%, signal=109%
GO_GO:0090049_REGULATION_OF_CELL_MIGRATION_INVOLVED_IN_SPROUTING_ANGIOGENESIS	GO_GO:0090049_REGULATION_OF_CELL_MIGRATION_INVOLVED_IN_SPROUTING_ANGIOGENESIS	38	0.4518555	1.3462261	0.15264188	0.34335572	1	4529	tags=42%, list=26%, signal=57%
GO_GO:1904951_POSITIVE_REGULATION_OF_ESTABLISHMENT_OF_PROTEIN_LOCALIZATION	GO_GO:1904951_POSITIVE_REGULATION_OF_ESTABLISHMENT_OF_PROTEIN_LOCALIZATION	456	0.299948	1.3459795	0.048484847	0.3435294	1	6503	tags=41%, list=38%, signal=65%
GO_GO:0045947_NEGATIVE_REGULATION_OF_TRANSLATIONAL_INITIATION	GO_GO:0045947_NEGATIVE_REGULATION_OF_TRANSLATIONAL_INITIATION	19	0.4538407	1.3453256	0.13441955	0.34430933	1	4602	tags=47%, list=27%, signal=64%
GO_GO:1901863_POSITIVE_REGULATION_OF_MUSCLE_TISSUE_DEVELOPMENT	GO_GO:1901863_POSITIVE_REGULATION_OF_MUSCLE_TISSUE_DEVELOPMENT	68	0.360828	1.3451458	0.0970297	0.34426364	1	4277	tags=29%, list=25%, signal=39%
GO_GO:0031333_NEGATIVE_REGULATION_OF_PROTEIN_COMPLEX_ASSEMBLY	GO_GO:0031333_NEGATIVE_REGULATION_OF_PROTEIN_COMPLEX_ASSEMBLY	129	0.3355844	1.3443617	0.057086613	0.3453108	1	7139	tags=49%, list=41%, signal=83%
GO_GO:0010977_NEGATIVE_REGULATION_OF_NEURON_PROJECTION_DEVELOPMENT	GO_GO:0010977_NEGATIVE_REGULATION_OF_NEURON_PROJECTION_DEVELOPMENT	149	0.34877047	1.343847	0.1027668	0.34586862	1	8631	tags=66%, list=50%, signal=130%
GO_GO:0061025_MEMBRANE_FUSION	GO_GO:0061025_MEMBRANE_FUSION	125	0.3528029	1.3438364	0.12673268	0.34556714	1	4891	tags=36%, list=28%, signal=50%
GO_GO:0007178_TRANSMEMBRANE_RECEPTOR_PROTEIN_SERINE|THREONINE_KINASE_SIGNALING_PATHWAY	GO_GO:0007178_TRANSMEMBRANE_RECEPTOR_PROTEIN_SERINE|THREONINE_KINASE_SIGNALING_PATHWAY	196	0.33023086	1.3436792	0.086444005	0.34553164	1	7067	tags=49%, list=41%, signal=83%
GO_GO:0030148_SPHINGOLIPID_BIOSYNTHETIC_PROCESS	GO_GO:0030148_SPHINGOLIPID_BIOSYNTHETIC_PROCESS	90	0.34708893	1.3434755	0.1003937	0.34558728	1	7364	tags=52%, list=43%, signal=90%
GO_GO:2000036_REGULATION_OF_STEM_CELL_POPULATION_MAINTENANCE	GO_GO:2000036_REGULATION_OF_STEM_CELL_POPULATION_MAINTENANCE	31	0.43012726	1.3431456	0.1459566	0.3458399	1	7619	tags=61%, list=44%, signal=109%
GO_GO:0031281_POSITIVE_REGULATION_OF_CYCLASE_ACTIVITY	GO_GO:0031281_POSITIVE_REGULATION_OF_CYCLASE_ACTIVITY	22	0.43907347	1.3430663	0.10429448	0.3456603	1	7579	tags=64%, list=44%, signal=113%
GO_GO:0010921_REGULATION_OF_PHOSPHATASE_ACTIVITY	GO_GO:0010921_REGULATION_OF_PHOSPHATASE_ACTIVITY	175	0.33581072	1.342959	0.07269155	0.34551102	1	7011	tags=47%, list=41%, signal=79%
GO_GO:1901216_POSITIVE_REGULATION_OF_NEURON_DEATH	GO_GO:1901216_POSITIVE_REGULATION_OF_NEURON_DEATH	93	0.34186223	1.3429527	0.09311741	0.3451997	1	6685	tags=47%, list=39%, signal=77%
GO_GO:0060071_WNT_SIGNALING_PATHWAY,_PLANAR_CELL_POLARITY_PATHWAY	GO_GO:0060071_WNT_SIGNALING_PATHWAY,_PLANAR_CELL_POLARITY_PATHWAY	95	0.3844	1.3427848	0.15559772	0.3452024	1	8154	tags=62%, list=47%, signal=117%
GO_GO:1990776_RESPONSE_TO_ANGIOTENSIN	GO_GO:1990776_RESPONSE_TO_ANGIOTENSIN	26	0.4262788	1.3423502	0.11201629	0.34565416	1	5783	tags=54%, list=33%, signal=81%
GO_GO:0097305_RESPONSE_TO_ALCOHOL	GO_GO:0097305_RESPONSE_TO_ALCOHOL	234	0.29086357	1.3419485	0.030800821	0.34599197	1	3665	tags=26%, list=21%, signal=33%
GO_GO:0017157_REGULATION_OF_EXOCYTOSIS	GO_GO:0017157_REGULATION_OF_EXOCYTOSIS	217	0.3101081	1.3418412	0.062378168	0.34587032	1	6586	tags=42%, list=38%, signal=68%
GO_GO:0098901_REGULATION_OF_CARDIAC_MUSCLE_CELL_ACTION_POTENTIAL	GO_GO:0098901_REGULATION_OF_CARDIAC_MUSCLE_CELL_ACTION_POTENTIAL	28	0.44675934	1.3418093	0.12280702	0.34558374	1	2460	tags=25%, list=14%, signal=29%
GO_GO:0030859_POLARIZED_EPITHELIAL_CELL_DIFFERENTIATION	GO_GO:0030859_POLARIZED_EPITHELIAL_CELL_DIFFERENTIATION	19	0.44795477	1.341789	0.14872798	0.34528533	1	5952	tags=63%, list=34%, signal=96%
GO_GO:0048738_CARDIAC_MUSCLE_TISSUE_DEVELOPMENT	GO_GO:0048738_CARDIAC_MUSCLE_TISSUE_DEVELOPMENT	158	0.3387023	1.3410212	0.09386973	0.3461893	1	4636	tags=32%, list=27%, signal=44%
GO_GO:0006294_NUCLEOTIDE-EXCISION_REPAIR,_PREINCISION_COMPLEX_ASSEMBLY	GO_GO:0006294_NUCLEOTIDE-EXCISION_REPAIR,_PREINCISION_COMPLEX_ASSEMBLY	29	0.44095927	1.34099	0.13333334	0.34591332	1	3732	tags=34%, list=22%, signal=44%
GO_GO:0006541_GLUTAMINE_METABOLIC_PROCESS	GO_GO:0006541_GLUTAMINE_METABOLIC_PROCESS	23	0.4063868	1.3405266	0.0967118	0.3463971	1	929	tags=22%, list=5%, signal=23%
GO_GO:0046578_REGULATION_OF_RAS_PROTEIN_SIGNAL_TRANSDUCTION	GO_GO:0046578_REGULATION_OF_RAS_PROTEIN_SIGNAL_TRANSDUCTION	237	0.34756964	1.3402667	0.12524085	0.3465268	1	5532	tags=40%, list=32%, signal=58%
GO_GO:0043518_NEGATIVE_REGULATION_OF_DNA_DAMAGE_RESPONSE,_SIGNAL_TRANSDUCTION_BY_P53_CLASS_MEDIATOR	GO_GO:0043518_NEGATIVE_REGULATION_OF_DNA_DAMAGE_RESPONSE,_SIGNAL_TRANSDUCTION_BY_P53_CLASS_MEDIATOR	15	0.4891975	1.3402616	0.12323232	0.34622258	1	7014	tags=67%, list=41%, signal=112%
GO_GO:0007413_AXONAL_FASCICULATION	GO_GO:0007413_AXONAL_FASCICULATION	23	0.4531657	1.3395318	0.12922466	0.347157	1	8693	tags=87%, list=50%, signal=174%
GO_GO:0106030_NEURON_PROJECTION_FASCICULATION	GO_GO:0106030_NEURON_PROJECTION_FASCICULATION	23	0.4531657	1.3395318	0.12922466	0.34683967	1	8693	tags=87%, list=50%, signal=174%
GO_GO:0043388_POSITIVE_REGULATION_OF_DNA_BINDING	GO_GO:0043388_POSITIVE_REGULATION_OF_DNA_BINDING	55	0.37800598	1.3392278	0.09920635	0.3470939	1	7400	tags=58%, list=43%, signal=101%
GO_GO:0002183_CYTOPLASMIC_TRANSLATIONAL_INITIATION	GO_GO:0002183_CYTOPLASMIC_TRANSLATIONAL_INITIATION	26	0.48322532	1.338877	0.15551181	0.34740305	1	6311	tags=62%, list=36%, signal=97%
GO_GO:0035308_NEGATIVE_REGULATION_OF_PROTEIN_DEPHOSPHORYLATION	GO_GO:0035308_NEGATIVE_REGULATION_OF_PROTEIN_DEPHOSPHORYLATION	65	0.3635738	1.3383337	0.103174604	0.3480374	1	4717	tags=37%, list=27%, signal=51%
GO_GO:0048536_SPLEEN_DEVELOPMENT	GO_GO:0048536_SPLEEN_DEVELOPMENT	34	0.41522264	1.3382677	0.108216435	0.34783554	1	2090	tags=29%, list=12%, signal=33%
GO_GO:0033032_REGULATION_OF_MYELOID_CELL_APOPTOTIC_PROCESS	GO_GO:0033032_REGULATION_OF_MYELOID_CELL_APOPTOTIC_PROCESS	29	0.42078635	1.3377674	0.13306452	0.3483862	1	7091	tags=62%, list=41%, signal=105%
GO_GO:0001843_NEURAL_TUBE_CLOSURE	GO_GO:0001843_NEURAL_TUBE_CLOSURE	89	0.3952376	1.3375803	0.13043478	0.34843022	1	4806	tags=44%, list=28%, signal=60%
GO_GO:0034109_HOMOTYPIC_CELL-CELL_ADHESION	GO_GO:0034109_HOMOTYPIC_CELL-CELL_ADHESION	58	0.38585573	1.3374218	0.14229248	0.3484108	1	4236	tags=34%, list=24%, signal=46%
GO_GO:0095500_ACETYLCHOLINE_RECEPTOR_SIGNALING_PATHWAY	GO_GO:0095500_ACETYLCHOLINE_RECEPTOR_SIGNALING_PATHWAY	28	0.41155308	1.3371899	0.109311745	0.34847155	1	7365	tags=57%, list=43%, signal=99%
GO_GO:0032984_PROTEIN-CONTAINING_COMPLEX_DISASSEMBLY	GO_GO:0032984_PROTEIN-CONTAINING_COMPLEX_DISASSEMBLY	231	0.34628525	1.3371136	0.15430862	0.34829703	1	3830	tags=30%, list=22%, signal=38%
GO_GO:0097327_RESPONSE_TO_ANTINEOPLASTIC_AGENT	GO_GO:0097327_RESPONSE_TO_ANTINEOPLASTIC_AGENT	96	0.33718178	1.3370765	0.09411765	0.34803867	1	3328	tags=29%, list=19%, signal=36%
GO_GO:1901186_POSITIVE_REGULATION_OF_ERBB_SIGNALING_PATHWAY	GO_GO:1901186_POSITIVE_REGULATION_OF_ERBB_SIGNALING_PATHWAY	31	0.43774253	1.3340752	0.13292433	0.35282212	1	5719	tags=52%, list=33%, signal=77%
GO_GO:0000737_DNA_CATABOLIC_PROCESS,_ENDONUCLEOLYTIC	GO_GO:0000737_DNA_CATABOLIC_PROCESS,_ENDONUCLEOLYTIC	24	0.42974058	1.333608	0.15625	0.35346493	1	4973	tags=50%, list=29%, signal=70%
GO_GO:0045992_NEGATIVE_REGULATION_OF_EMBRYONIC_DEVELOPMENT	GO_GO:0045992_NEGATIVE_REGULATION_OF_EMBRYONIC_DEVELOPMENT	25	0.4565909	1.3331205	0.158	0.35395038	1	4735	tags=44%, list=27%, signal=60%
GO_GO:0048747_MUSCLE_FIBER_DEVELOPMENT	GO_GO:0048747_MUSCLE_FIBER_DEVELOPMENT	54	0.3629557	1.3327941	0.10172745	0.35420486	1	4607	tags=35%, list=27%, signal=48%
GO_GO:0048634_REGULATION_OF_MUSCLE_ORGAN_DEVELOPMENT	GO_GO:0048634_REGULATION_OF_MUSCLE_ORGAN_DEVELOPMENT	134	0.3450694	1.332037	0.086419754	0.35519552	1	6014	tags=40%, list=35%, signal=61%
GO_GO:0043524_NEGATIVE_REGULATION_OF_NEURON_APOPTOTIC_PROCESS	GO_GO:0043524_NEGATIVE_REGULATION_OF_NEURON_APOPTOTIC_PROCESS	146	0.33458287	1.3319787	0.09418838	0.35500205	1	6739	tags=45%, list=39%, signal=73%
GO_GO:0034695_RESPONSE_TO_PROSTAGLANDIN_E	GO_GO:0034695_RESPONSE_TO_PROSTAGLANDIN_E	24	0.47080994	1.3319274	0.112474434	0.35476238	1	3125	tags=38%, list=18%, signal=46%
GO_GO:0060070_CANONICAL_WNT_SIGNALING_PATHWAY	GO_GO:0060070_CANONICAL_WNT_SIGNALING_PATHWAY	82	0.36497834	1.3318454	0.092843324	0.35460085	1	4032	tags=33%, list=23%, signal=43%
GO_GO:1905477_POSITIVE_REGULATION_OF_PROTEIN_LOCALIZATION_TO_MEMBRANE	GO_GO:1905477_POSITIVE_REGULATION_OF_PROTEIN_LOCALIZATION_TO_MEMBRANE	121	0.34244058	1.3317424	0.10743801	0.35448325	1	6503	tags=44%, list=38%, signal=70%
GO_GO:0007043_CELL-CELL_JUNCTION_ASSEMBLY	GO_GO:0007043_CELL-CELL_JUNCTION_ASSEMBLY	104	0.35012916	1.3305887	0.12992126	0.3560973	1	7546	tags=50%, list=44%, signal=88%
GO_GO:0051693_ACTIN_FILAMENT_CAPPING	GO_GO:0051693_ACTIN_FILAMENT_CAPPING	33	0.3954275	1.3302467	0.11332008	0.35636142	1	7139	tags=52%, list=41%, signal=88%
GO_GO:0048708_ASTROCYTE_DIFFERENTIATION	GO_GO:0048708_ASTROCYTE_DIFFERENTIATION	53	0.37457344	1.3300169	0.112676054	0.35642305	1	7158	tags=55%, list=41%, signal=93%
GO_GO:0031468_NUCLEAR_ENVELOPE_REASSEMBLY	GO_GO:0031468_NUCLEAR_ENVELOPE_REASSEMBLY	18	0.48873812	1.3292142	0.18217054	0.35754597	1	3157	tags=39%, list=18%, signal=48%
GO_GO:0061564_AXON_DEVELOPMENT	GO_GO:0061564_AXON_DEVELOPMENT	407	0.33849317	1.3289921	0.08997955	0.35760862	1	7376	tags=52%, list=43%, signal=88%
GO_GO:0043433_NEGATIVE_REGULATION_OF_DNA-BINDING_TRANSCRIPTION_FACTOR_ACTIVITY	GO_GO:0043433_NEGATIVE_REGULATION_OF_DNA-BINDING_TRANSCRIPTION_FACTOR_ACTIVITY	159	0.3221336	1.3288414	0.10159363	0.35755822	1	6753	tags=40%, list=39%, signal=65%
GO_GO:0032091_NEGATIVE_REGULATION_OF_PROTEIN_BINDING	GO_GO:0032091_NEGATIVE_REGULATION_OF_PROTEIN_BINDING	103	0.32724935	1.3287463	0.08015267	0.35739088	1	6070	tags=42%, list=35%, signal=64%
GO_GO:0090175_REGULATION_OF_ESTABLISHMENT_OF_PLANAR_POLARITY	GO_GO:0090175_REGULATION_OF_ESTABLISHMENT_OF_PLANAR_POLARITY	110	0.3660398	1.3287394	0.15839694	0.35709152	1	8554	tags=65%, list=49%, signal=127%
GO_GO:0032957_INOSITOL_TRISPHOSPHATE_METABOLIC_PROCESS	GO_GO:0032957_INOSITOL_TRISPHOSPHATE_METABOLIC_PROCESS	19	0.45895797	1.3286628	0.1492248	0.35688934	1	4954	tags=42%, list=29%, signal=59%
GO_GO:0003281_VENTRICULAR_SEPTUM_DEVELOPMENT	GO_GO:0003281_VENTRICULAR_SEPTUM_DEVELOPMENT	72	0.39764416	1.3276095	0.165692	0.35831776	1	5988	tags=50%, list=35%, signal=76%
GO_GO:0031098_STRESS-ACTIVATED_PROTEIN_KINASE_SIGNALING_CASCADE	GO_GO:0031098_STRESS-ACTIVATED_PROTEIN_KINASE_SIGNALING_CASCADE	109	0.35882592	1.3262662	0.12133072	0.3602577	1	6493	tags=50%, list=38%, signal=79%
GO_GO:0014065_PHOSPHATIDYLINOSITOL_3-KINASE_SIGNALING	GO_GO:0014065_PHOSPHATIDYLINOSITOL_3-KINASE_SIGNALING	33	0.39410934	1.3256578	0.13733076	0.36106864	1	1385	tags=21%, list=8%, signal=23%
GO_GO:0001841_NEURAL_TUBE_FORMATION	GO_GO:0001841_NEURAL_TUBE_FORMATION	104	0.39164492	1.3256357	0.13465346	0.36078933	1	4806	tags=43%, list=28%, signal=60%
GO_GO:0048489_SYNAPTIC_VESICLE_TRANSPORT	GO_GO:0048489_SYNAPTIC_VESICLE_TRANSPORT	38	0.40084052	1.3252791	0.148	0.36111158	1	6053	tags=47%, list=35%, signal=73%
GO_GO:1902410_MITOTIC_CYTOKINETIC_PROCESS	GO_GO:1902410_MITOTIC_CYTOKINETIC_PROCESS	21	0.48316938	1.3250668	0.15975104	0.36110714	1	6056	tags=62%, list=35%, signal=95%
GO_GO:0045137_DEVELOPMENT_OF_PRIMARY_SEXUAL_CHARACTERISTICS	GO_GO:0045137_DEVELOPMENT_OF_PRIMARY_SEXUAL_CHARACTERISTICS	214	0.30758032	1.3248569	0.06923077	0.36119676	1	5248	tags=37%, list=30%, signal=53%
GO_GO:0033692_CELLULAR_POLYSACCHARIDE_BIOSYNTHETIC_PROCESS	GO_GO:0033692_CELLULAR_POLYSACCHARIDE_BIOSYNTHETIC_PROCESS	41	0.37304386	1.3244636	0.108481266	0.36156884	1	8895	tags=80%, list=51%, signal=165%
GO_GO:0048025_NEGATIVE_REGULATION_OF_MRNA_SPLICING,_VIA_SPLICEOSOME	GO_GO:0048025_NEGATIVE_REGULATION_OF_MRNA_SPLICING,_VIA_SPLICEOSOME	21	0.5406746	1.3243669	0.18689787	0.36142516	1	6288	tags=76%, list=36%, signal=120%
GO_GO:0032956_REGULATION_OF_ACTIN_CYTOSKELETON_ORGANIZATION	GO_GO:0032956_REGULATION_OF_ACTIN_CYTOSKELETON_ORGANIZATION	336	0.32836118	1.324323	0.11089109	0.36121717	1	6775	tags=46%, list=39%, signal=73%
GO_GO:0008625_EXTRINSIC_APOPTOTIC_SIGNALING_PATHWAY_VIA_DEATH_DOMAIN_RECEPTORS	GO_GO:0008625_EXTRINSIC_APOPTOTIC_SIGNALING_PATHWAY_VIA_DEATH_DOMAIN_RECEPTORS	34	0.40269613	1.3235353	0.14257029	0.36234903	1	6451	tags=41%, list=37%, signal=66%
GO_GO:0097150_NEURONAL_STEM_CELL_POPULATION_MAINTENANCE	GO_GO:0097150_NEURONAL_STEM_CELL_POPULATION_MAINTENANCE	21	0.47181576	1.3226285	0.16798419	0.36353445	1	4525	tags=48%, list=26%, signal=64%
GO_GO:0010812_NEGATIVE_REGULATION_OF_CELL-SUBSTRATE_ADHESION	GO_GO:0010812_NEGATIVE_REGULATION_OF_CELL-SUBSTRATE_ADHESION	62	0.37559372	1.3225447	0.13709678	0.36336166	1	8779	tags=66%, list=51%, signal=134%
GO_GO:0046426_NEGATIVE_REGULATION_OF_RECEPTOR_SIGNALING_PATHWAY_VIA_JAK-STAT	GO_GO:0046426_NEGATIVE_REGULATION_OF_RECEPTOR_SIGNALING_PATHWAY_VIA_JAK-STAT	20	0.4485682	1.3223072	0.14716981	0.3634692	1	6728	tags=70%, list=39%, signal=114%
GO_GO:1901890_POSITIVE_REGULATION_OF_CELL_JUNCTION_ASSEMBLY	GO_GO:1901890_POSITIVE_REGULATION_OF_CELL_JUNCTION_ASSEMBLY	36	0.39641002	1.322226	0.14423077	0.3632714	1	5314	tags=47%, list=31%, signal=68%
GO_GO:0030832_REGULATION_OF_ACTIN_FILAMENT_LENGTH	GO_GO:0030832_REGULATION_OF_ACTIN_FILAMENT_LENGTH	178	0.34768263	1.322152	0.14028056	0.36308178	1	7272	tags=50%, list=42%, signal=85%
GO_GO:0060547_NEGATIVE_REGULATION_OF_NECROTIC_CELL_DEATH	GO_GO:0060547_NEGATIVE_REGULATION_OF_NECROTIC_CELL_DEATH	15	0.44117445	1.3219728	0.14889336	0.36303723	1	6534	tags=53%, list=38%, signal=86%
GO_GO:0006505_GPI_ANCHOR_METABOLIC_PROCESS	GO_GO:0006505_GPI_ANCHOR_METABOLIC_PROCESS	32	0.41216844	1.3219295	0.13359529	0.36279207	1	7399	tags=56%, list=43%, signal=98%
GO_GO:0022405_HAIR_CYCLE_PROCESS	GO_GO:0022405_HAIR_CYCLE_PROCESS	75	0.36608002	1.3218008	0.10453649	0.36270404	1	6200	tags=43%, list=36%, signal=66%
GO_GO:0110053_REGULATION_OF_ACTIN_FILAMENT_ORGANIZATION	GO_GO:0110053_REGULATION_OF_ACTIN_FILAMENT_ORGANIZATION	254	0.33964938	1.3217617	0.11001965	0.36246517	1	6775	tags=46%, list=39%, signal=75%
GO_GO:0001921_POSITIVE_REGULATION_OF_RECEPTOR_RECYCLING	GO_GO:0001921_POSITIVE_REGULATION_OF_RECEPTOR_RECYCLING	16	0.48786804	1.3217534	0.15991902	0.36216778	1	6250	tags=69%, list=36%, signal=108%
GO_GO:0045637_REGULATION_OF_MYELOID_CELL_DIFFERENTIATION	GO_GO:0045637_REGULATION_OF_MYELOID_CELL_DIFFERENTIATION	223	0.32469326	1.3215444	0.118236475	0.3622071	1	7167	tags=50%, list=41%, signal=85%
GO_GO:0010508_POSITIVE_REGULATION_OF_AUTOPHAGY	GO_GO:0010508_POSITIVE_REGULATION_OF_AUTOPHAGY	120	0.3411383	1.3212118	0.13976377	0.36249268	1	5339	tags=38%, list=31%, signal=54%
GO_GO:0030224_MONOCYTE_DIFFERENTIATION	GO_GO:0030224_MONOCYTE_DIFFERENTIATION	17	0.46872824	1.3210881	0.14669421	0.36238226	1	6739	tags=65%, list=39%, signal=106%
GO_GO:0035690_CELLULAR_RESPONSE_TO_DRUG	GO_GO:0035690_CELLULAR_RESPONSE_TO_DRUG	397	0.2908136	1.3210547	0.043650795	0.36213243	1	7433	tags=48%, list=43%, signal=82%
GO_GO:1905208_NEGATIVE_REGULATION_OF_CARDIOCYTE_DIFFERENTIATION	GO_GO:1905208_NEGATIVE_REGULATION_OF_CARDIOCYTE_DIFFERENTIATION	21	0.44165072	1.3209438	0.1307847	0.36202556	1	4170	tags=38%, list=24%, signal=50%
GO_GO:0045742_POSITIVE_REGULATION_OF_EPIDERMAL_GROWTH_FACTOR_RECEPTOR_SIGNALING_PATHWAY	GO_GO:0045742_POSITIVE_REGULATION_OF_EPIDERMAL_GROWTH_FACTOR_RECEPTOR_SIGNALING_PATHWAY	29	0.43644312	1.3207961	0.14717741	0.36197972	1	5719	tags=52%, list=33%, signal=77%
GO_GO:0030168_PLATELET_ACTIVATION	GO_GO:0030168_PLATELET_ACTIVATION	137	0.36531112	1.3205465	0.1482966	0.36206493	1	4287	tags=33%, list=25%, signal=43%
GO_GO:0032515_NEGATIVE_REGULATION_OF_PHOSPHOPROTEIN_PHOSPHATASE_ACTIVITY	GO_GO:0032515_NEGATIVE_REGULATION_OF_PHOSPHOPROTEIN_PHOSPHATASE_ACTIVITY	60	0.35858887	1.3199087	0.108481266	0.36295825	1	4717	tags=37%, list=27%, signal=50%
GO_GO:0150063_VISUAL_SYSTEM_DEVELOPMENT	GO_GO:0150063_VISUAL_SYSTEM_DEVELOPMENT	355	0.32814318	1.3198484	0.08134921	0.36275443	1	7163	tags=50%, list=41%, signal=84%
GO_GO:0050679_POSITIVE_REGULATION_OF_EPITHELIAL_CELL_PROLIFERATION	GO_GO:0050679_POSITIVE_REGULATION_OF_EPITHELIAL_CELL_PROLIFERATION	187	0.31718457	1.3197762	0.092885375	0.36257187	1	8233	tags=57%, list=48%, signal=107%
GO_GO:0061647_HISTONE_H3-K9_MODIFICATION	GO_GO:0061647_HISTONE_H3-K9_MODIFICATION	19	0.5114567	1.3197149	0.19880715	0.36236805	1	4427	tags=53%, list=26%, signal=71%
GO_GO:0048477_OOGENESIS	GO_GO:0048477_OOGENESIS	76	0.34842998	1.3194796	0.115234375	0.3624862	1	5666	tags=38%, list=33%, signal=56%
GO_GO:0071300_CELLULAR_RESPONSE_TO_RETINOIC_ACID	GO_GO:0071300_CELLULAR_RESPONSE_TO_RETINOIC_ACID	69	0.35406855	1.3192831	0.103515625	0.36250722	1	7511	tags=55%, list=43%, signal=97%
GO_GO:0032970_REGULATION_OF_ACTIN_FILAMENT-BASED_PROCESS	GO_GO:0032970_REGULATION_OF_ACTIN_FILAMENT-BASED_PROCESS	378	0.32949185	1.319282	0.11	0.3621939	1	6775	tags=45%, list=39%, signal=72%
GO_GO:0021955_CENTRAL_NERVOUS_SYSTEM_NEURON_AXONOGENESIS	GO_GO:0021955_CENTRAL_NERVOUS_SYSTEM_NEURON_AXONOGENESIS	35	0.40010414	1.319274	0.14658634	0.36189866	1	6238	tags=57%, list=36%, signal=89%
GO_GO:0061515_MYELOID_CELL_DEVELOPMENT	GO_GO:0061515_MYELOID_CELL_DEVELOPMENT	60	0.3920183	1.3188646	0.14075631	0.3622801	1	7401	tags=55%, list=43%, signal=96%
GO_GO:0051099_POSITIVE_REGULATION_OF_BINDING	GO_GO:0051099_POSITIVE_REGULATION_OF_BINDING	178	0.32613745	1.3182912	0.11066398	0.36300966	1	7167	tags=48%, list=41%, signal=81%
GO_GO:0043547_POSITIVE_REGULATION_OF_GTPASE_ACTIVITY	GO_GO:0043547_POSITIVE_REGULATION_OF_GTPASE_ACTIVITY	399	0.3233438	1.3181219	0.11220472	0.36299294	1	5466	tags=36%, list=32%, signal=51%
GO_GO:0006304_DNA_MODIFICATION	GO_GO:0006304_DNA_MODIFICATION	88	0.35485473	1.317967	0.12871288	0.3629627	1	6474	tags=50%, list=37%, signal=79%
GO_GO:0071044_HISTONE_MRNA_CATABOLIC_PROCESS	GO_GO:0071044_HISTONE_MRNA_CATABOLIC_PROCESS	16	0.4894194	1.3177836	0.18712273	0.36297426	1	2751	tags=44%, list=16%, signal=52%
GO_GO:0006388_TRNA_SPLICING,_VIA_ENDONUCLEOLYTIC_CLEAVAGE_AND_LIGATION	GO_GO:0006388_TRNA_SPLICING,_VIA_ENDONUCLEOLYTIC_CLEAVAGE_AND_LIGATION	15	0.5279682	1.3177352	0.18897638	0.3627519	1	4074	tags=47%, list=24%, signal=61%
GO_GO:0071774_RESPONSE_TO_FIBROBLAST_GROWTH_FACTOR	GO_GO:0071774_RESPONSE_TO_FIBROBLAST_GROWTH_FACTOR	116	0.3408555	1.3176951	0.10515873	0.36253184	1	6619	tags=41%, list=38%, signal=65%
GO_GO:0007040_LYSOSOME_ORGANIZATION	GO_GO:0007040_LYSOSOME_ORGANIZATION	60	0.3641556	1.3169822	0.13582677	0.36347416	1	8512	tags=63%, list=49%, signal=124%
GO_GO:0051057_POSITIVE_REGULATION_OF_SMALL_GTPASE_MEDIATED_SIGNAL_TRANSDUCTION	GO_GO:0051057_POSITIVE_REGULATION_OF_SMALL_GTPASE_MEDIATED_SIGNAL_TRANSDUCTION	72	0.3754803	1.3169084	0.15019763	0.36328226	1	7074	tags=54%, list=41%, signal=91%
GO_GO:0051702_INTERACTION_WITH_SYMBIONT	GO_GO:0051702_INTERACTION_WITH_SYMBIONT	74	0.3302374	1.3167021	0.11637081	0.36335257	1	5743	tags=45%, list=33%, signal=66%
GO_GO:0001654_EYE_DEVELOPMENT	GO_GO:0001654_EYE_DEVELOPMENT	351	0.3285414	1.3167019	0.08531746	0.36304176	1	7163	tags=50%, list=41%, signal=84%
GO_GO:0009566_FERTILIZATION	GO_GO:0009566_FERTILIZATION	165	0.29804817	1.3162801	0.060240965	0.3634937	1	6584	tags=41%, list=38%, signal=65%
GO_GO:0007409_AXONOGENESIS	GO_GO:0007409_AXONOGENESIS	372	0.33733425	1.316236	0.10493827	0.36324057	1	6846	tags=48%, list=40%, signal=78%
GO_GO:1902905_POSITIVE_REGULATION_OF_SUPRAMOLECULAR_FIBER_ORGANIZATION	GO_GO:1902905_POSITIVE_REGULATION_OF_SUPRAMOLECULAR_FIBER_ORGANIZATION	191	0.33500862	1.316116	0.11332008	0.36314595	1	3878	tags=30%, list=22%, signal=38%
GO_GO:0006949_SYNCYTIUM_FORMATION	GO_GO:0006949_SYNCYTIUM_FORMATION	32	0.40076014	1.3160595	0.10465116	0.3629275	1	4604	tags=44%, list=27%, signal=59%
GO_GO:0048146_POSITIVE_REGULATION_OF_FIBROBLAST_PROLIFERATION	GO_GO:0048146_POSITIVE_REGULATION_OF_FIBROBLAST_PROLIFERATION	50	0.3763219	1.3156914	0.12403101	0.36329153	1	4716	tags=38%, list=27%, signal=52%
GO_GO:1903363_NEGATIVE_REGULATION_OF_CELLULAR_PROTEIN_CATABOLIC_PROCESS	GO_GO:1903363_NEGATIVE_REGULATION_OF_CELLULAR_PROTEIN_CATABOLIC_PROCESS	85	0.35095152	1.3156703	0.13173653	0.3630165	1	6238	tags=42%, list=36%, signal=66%
GO_GO:0140253_CELL-CELL_FUSION	GO_GO:0140253_CELL-CELL_FUSION	30	0.40642348	1.3155361	0.10404624	0.36293837	1	5775	tags=50%, list=33%, signal=75%
GO_GO:0000768_SYNCYTIUM_FORMATION_BY_PLASMA_MEMBRANE_FUSION	GO_GO:0000768_SYNCYTIUM_FORMATION_BY_PLASMA_MEMBRANE_FUSION	30	0.40642348	1.3155361	0.10404624	0.36263004	1	5775	tags=50%, list=33%, signal=75%
GO_GO:0043149_STRESS_FIBER_ASSEMBLY	GO_GO:0043149_STRESS_FIBER_ASSEMBLY	17	0.48893943	1.3152853	0.15415822	0.36274147	1	7227	tags=71%, list=42%, signal=121%
GO_GO:0008064_REGULATION_OF_ACTIN_POLYMERIZATION_OR_DEPOLYMERIZATION	GO_GO:0008064_REGULATION_OF_ACTIN_POLYMERIZATION_OR_DEPOLYMERIZATION	177	0.34567735	1.3150973	0.14171657	0.36280727	1	7272	tags=50%, list=42%, signal=85%
GO_GO:0008053_MITOCHONDRIAL_FUSION	GO_GO:0008053_MITOCHONDRIAL_FUSION	17	0.48229632	1.3150544	0.16468254	0.36257914	1	4180	tags=47%, list=24%, signal=62%
GO_GO:0061462_PROTEIN_LOCALIZATION_TO_LYSOSOME	GO_GO:0061462_PROTEIN_LOCALIZATION_TO_LYSOSOME	36	0.39493906	1.314229	0.13265306	0.3637417	1	2079	tags=25%, list=12%, signal=28%
GO_GO:0048569_POST-EMBRYONIC_ANIMAL_ORGAN_DEVELOPMENT	GO_GO:0048569_POST-EMBRYONIC_ANIMAL_ORGAN_DEVELOPMENT	15	0.48183236	1.3140522	0.15961538	0.3637362	1	7756	tags=80%, list=45%, signal=145%
GO_GO:2001236_REGULATION_OF_EXTRINSIC_APOPTOTIC_SIGNALING_PATHWAY	GO_GO:2001236_REGULATION_OF_EXTRINSIC_APOPTOTIC_SIGNALING_PATHWAY	151	0.32582417	1.3138653	0.08924949	0.36375284	1	6534	tags=40%, list=38%, signal=63%
GO_GO:0009409_RESPONSE_TO_COLD	GO_GO:0009409_RESPONSE_TO_COLD	48	0.35542053	1.3137621	0.10364683	0.36362556	1	5289	tags=42%, list=31%, signal=60%
GO_GO:0001508_ACTION_POTENTIAL	GO_GO:0001508_ACTION_POTENTIAL	94	0.347573	1.3129213	0.113131315	0.36474857	1	7792	tags=54%, list=45%, signal=98%
GO_GO:0030036_ACTIN_CYTOSKELETON_ORGANIZATION	GO_GO:0030036_ACTIN_CYTOSKELETON_ORGANIZATION	487	0.321758	1.3126208	0.12548262	0.36497268	1	7371	tags=48%, list=43%, signal=82%
GO_GO:0090559_REGULATION_OF_MEMBRANE_PERMEABILITY	GO_GO:0090559_REGULATION_OF_MEMBRANE_PERMEABILITY	82	0.33812195	1.3118312	0.12151395	0.3660104	1	7932	tags=56%, list=46%, signal=103%
GO_GO:0034329_CELL_JUNCTION_ASSEMBLY	GO_GO:0034329_CELL_JUNCTION_ASSEMBLY	167	0.34391287	1.3117839	0.1611002	0.36578685	1	4720	tags=35%, list=27%, signal=47%
GO_GO:0051259_PROTEIN_COMPLEX_OLIGOMERIZATION	GO_GO:0051259_PROTEIN_COMPLEX_OLIGOMERIZATION	445	0.2783341	1.3116189	0.060606062	0.36577478	1	4324	tags=28%, list=25%, signal=36%
GO_GO:0007266_RHO_PROTEIN_SIGNAL_TRANSDUCTION	GO_GO:0007266_RHO_PROTEIN_SIGNAL_TRANSDUCTION	77	0.36149982	1.3113315	0.138	0.36600453	1	5326	tags=42%, list=31%, signal=60%
GO_GO:0006986_RESPONSE_TO_UNFOLDED_PROTEIN	GO_GO:0006986_RESPONSE_TO_UNFOLDED_PROTEIN	164	0.32279927	1.311131	0.1326923	0.36603585	1	5599	tags=35%, list=32%, signal=51%
GO_GO:0032366_INTRACELLULAR_STEROL_TRANSPORT	GO_GO:0032366_INTRACELLULAR_STEROL_TRANSPORT	17	0.44386286	1.3110622	0.146	0.36585104	1	2720	tags=29%, list=16%, signal=35%
GO_GO:0022011_MYELINATION_IN_PERIPHERAL_NERVOUS_SYSTEM	GO_GO:0022011_MYELINATION_IN_PERIPHERAL_NERVOUS_SYSTEM	26	0.39384007	1.3108263	0.15353535	0.3659243	1	4085	tags=38%, list=24%, signal=50%
GO_GO:1903429_REGULATION_OF_CELL_MATURATION	GO_GO:1903429_REGULATION_OF_CELL_MATURATION	22	0.41538495	1.3107225	0.1254902	0.36576384	1	6380	tags=50%, list=37%, signal=79%
GO_GO:0050771_NEGATIVE_REGULATION_OF_AXONOGENESIS	GO_GO:0050771_NEGATIVE_REGULATION_OF_AXONOGENESIS	68	0.35220462	1.3107053	0.11001965	0.36548656	1	8779	tags=66%, list=51%, signal=134%
GO_GO:0036257_MULTIVESICULAR_BODY_ORGANIZATION	GO_GO:0036257_MULTIVESICULAR_BODY_ORGANIZATION	31	0.42835853	1.3106556	0.17849898	0.3652627	1	6296	tags=55%, list=36%, signal=86%
GO_GO:0045648_POSITIVE_REGULATION_OF_ERYTHROCYTE_DIFFERENTIATION	GO_GO:0045648_POSITIVE_REGULATION_OF_ERYTHROCYTE_DIFFERENTIATION	30	0.39858344	1.3105594	0.13009709	0.36511636	1	2931	tags=33%, list=17%, signal=40%
GO_GO:0009124_NUCLEOSIDE_MONOPHOSPHATE_BIOSYNTHETIC_PROCESS	GO_GO:0009124_NUCLEOSIDE_MONOPHOSPHATE_BIOSYNTHETIC_PROCESS	43	0.36953583	1.3104653	0.13916501	0.3649682	1	3604	tags=33%, list=21%, signal=41%
GO_GO:0048873_HOMEOSTASIS_OF_NUMBER_OF_CELLS_WITHIN_A_TISSUE	GO_GO:0048873_HOMEOSTASIS_OF_NUMBER_OF_CELLS_WITHIN_A_TISSUE	29	0.4012952	1.3104061	0.12695312	0.36477715	1	6648	tags=48%, list=38%, signal=78%
GO_GO:0051403_STRESS-ACTIVATED_MAPK_CASCADE	GO_GO:0051403_STRESS-ACTIVATED_MAPK_CASCADE	104	0.35548323	1.3103995	0.1539961	0.36448333	1	7947	tags=60%, list=46%, signal=110%
GO_GO:0032727_POSITIVE_REGULATION_OF_INTERFERON-ALPHA_PRODUCTION	GO_GO:0032727_POSITIVE_REGULATION_OF_INTERFERON-ALPHA_PRODUCTION	23	0.4369764	1.3097149	0.18253969	0.3653414	1	5310	tags=48%, list=31%, signal=69%
GO_GO:0030949_POSITIVE_REGULATION_OF_VASCULAR_ENDOTHELIAL_GROWTH_FACTOR_RECEPTOR_SIGNALING_PATHWAY	GO_GO:0030949_POSITIVE_REGULATION_OF_VASCULAR_ENDOTHELIAL_GROWTH_FACTOR_RECEPTOR_SIGNALING_PATHWAY	15	0.4672972	1.3096721	0.16448598	0.36511576	1	5651	tags=53%, list=33%, signal=79%
GO_GO:0021695_CEREBELLAR_CORTEX_DEVELOPMENT	GO_GO:0021695_CEREBELLAR_CORTEX_DEVELOPMENT	47	0.37223107	1.3095591	0.106589146	0.36502892	1	4482	tags=38%, list=26%, signal=52%
GO_GO:0010718_POSITIVE_REGULATION_OF_EPITHELIAL_TO_MESENCHYMAL_TRANSITION	GO_GO:0010718_POSITIVE_REGULATION_OF_EPITHELIAL_TO_MESENCHYMAL_TRANSITION	47	0.4256232	1.309556	0.16862746	0.36473343	1	5594	tags=55%, list=32%, signal=82%
GO_GO:0034260_NEGATIVE_REGULATION_OF_GTPASE_ACTIVITY	GO_GO:0034260_NEGATIVE_REGULATION_OF_GTPASE_ACTIVITY	46	0.36588773	1.3091888	0.13051823	0.36508563	1	6223	tags=46%, list=36%, signal=71%
GO_GO:0001953_NEGATIVE_REGULATION_OF_CELL-MATRIX_ADHESION	GO_GO:0001953_NEGATIVE_REGULATION_OF_CELL-MATRIX_ADHESION	38	0.39511096	1.3089783	0.16898608	0.36517096	1	9396	tags=76%, list=54%, signal=167%
GO_GO:0016202_REGULATION_OF_STRIATED_MUSCLE_TISSUE_DEVELOPMENT	GO_GO:0016202_REGULATION_OF_STRIATED_MUSCLE_TISSUE_DEVELOPMENT	130	0.34136766	1.3087109	0.108606555	0.36530906	1	6014	tags=40%, list=35%, signal=61%
GO_GO:1901222_REGULATION_OF_NIK|NF-KAPPAB_SIGNALING	GO_GO:1901222_REGULATION_OF_NIK|NF-KAPPAB_SIGNALING	108	0.35568842	1.3084333	0.17425743	0.3654985	1	7023	tags=48%, list=41%, signal=81%
GO_GO:0060421_POSITIVE_REGULATION_OF_HEART_GROWTH	GO_GO:0060421_POSITIVE_REGULATION_OF_HEART_GROWTH	37	0.39868942	1.3081524	0.15705766	0.36569047	1	4277	tags=32%, list=25%, signal=43%
GO_GO:0045089_POSITIVE_REGULATION_OF_INNATE_IMMUNE_RESPONSE	GO_GO:0045089_POSITIVE_REGULATION_OF_INNATE_IMMUNE_RESPONSE	335	0.32797977	1.3079499	0.14285715	0.36573216	1	6594	tags=43%, list=38%, signal=68%
GO_GO:0051123_RNA_POLYMERASE_II_PREINITIATION_COMPLEX_ASSEMBLY	GO_GO:0051123_RNA_POLYMERASE_II_PREINITIATION_COMPLEX_ASSEMBLY	16	0.46704164	1.3074815	0.16435644	0.3662708	1	4105	tags=38%, list=24%, signal=49%
GO_GO:0006672_CERAMIDE_METABOLIC_PROCESS	GO_GO:0006672_CERAMIDE_METABOLIC_PROCESS	82	0.33572066	1.3074036	0.13121273	0.36609772	1	8658	tags=60%, list=50%, signal=119%
GO_GO:0044344_CELLULAR_RESPONSE_TO_FIBROBLAST_GROWTH_FACTOR_STIMULUS	GO_GO:0044344_CELLULAR_RESPONSE_TO_FIBROBLAST_GROWTH_FACTOR_STIMULUS	109	0.34292182	1.3073093	0.10040161	0.36596063	1	3979	tags=28%, list=23%, signal=36%
GO_GO:0032922_CIRCADIAN_REGULATION_OF_GENE_EXPRESSION	GO_GO:0032922_CIRCADIAN_REGULATION_OF_GENE_EXPRESSION	61	0.37688175	1.3067747	0.152	0.36665148	1	6006	tags=54%, list=35%, signal=83%
GO_GO:0035418_PROTEIN_LOCALIZATION_TO_SYNAPSE	GO_GO:0035418_PROTEIN_LOCALIZATION_TO_SYNAPSE	63	0.3689122	1.3066266	0.13061224	0.36660856	1	6628	tags=48%, list=38%, signal=77%
GO_GO:0006979_RESPONSE_TO_OXIDATIVE_STRESS	GO_GO:0006979_RESPONSE_TO_OXIDATIVE_STRESS	383	0.2724442	1.3065189	0.05532787	0.36648026	1	6579	tags=41%, list=38%, signal=65%
GO_GO:0038179_NEUROTROPHIN_SIGNALING_PATHWAY	GO_GO:0038179_NEUROTROPHIN_SIGNALING_PATHWAY	28	0.42625922	1.3062136	0.14147286	0.36668622	1	6909	tags=57%, list=40%, signal=95%
GO_GO:0098911_REGULATION_OF_VENTRICULAR_CARDIAC_MUSCLE_CELL_ACTION_POTENTIAL	GO_GO:0098911_REGULATION_OF_VENTRICULAR_CARDIAC_MUSCLE_CELL_ACTION_POTENTIAL	15	0.48095685	1.3058686	0.16765286	0.36703202	1	1870	tags=20%, list=11%, signal=22%
GO_GO:0006903_VESICLE_TARGETING	GO_GO:0006903_VESICLE_TARGETING	90	0.3630729	1.3057084	0.16194332	0.3670065	1	6540	tags=51%, list=38%, signal=82%
GO_GO:1903202_NEGATIVE_REGULATION_OF_OXIDATIVE_STRESS-INDUCED_CELL_DEATH	GO_GO:1903202_NEGATIVE_REGULATION_OF_OXIDATIVE_STRESS-INDUCED_CELL_DEATH	45	0.3522315	1.3055189	0.12277228	0.36703882	1	3751	tags=29%, list=22%, signal=37%
GO_GO:0048103_SOMATIC_STEM_CELL_DIVISION	GO_GO:0048103_SOMATIC_STEM_CELL_DIVISION	23	0.4553236	1.3052042	0.1602434	0.36737505	1	5893	tags=52%, list=34%, signal=79%
GO_GO:0050807_REGULATION_OF_SYNAPSE_ORGANIZATION	GO_GO:0050807_REGULATION_OF_SYNAPSE_ORGANIZATION	219	0.33174855	1.3051807	0.096114516	0.36711574	1	5421	tags=38%, list=31%, signal=55%
GO_GO:0042908_XENOBIOTIC_TRANSPORT	GO_GO:0042908_XENOBIOTIC_TRANSPORT	27	0.39433512	1.3050979	0.14424951	0.36697832	1	6436	tags=56%, list=37%, signal=88%
GO_GO:0031032_ACTOMYOSIN_STRUCTURE_ORGANIZATION	GO_GO:0031032_ACTOMYOSIN_STRUCTURE_ORGANIZATION	108	0.34658536	1.3047618	0.13409962	0.3672563	1	5029	tags=35%, list=29%, signal=49%
GO_GO:1904893_NEGATIVE_REGULATION_OF_RECEPTOR_SIGNALING_PATHWAY_VIA_STAT	GO_GO:1904893_NEGATIVE_REGULATION_OF_RECEPTOR_SIGNALING_PATHWAY_VIA_STAT	21	0.43491143	1.3043436	0.14700194	0.36768994	1	6728	tags=67%, list=39%, signal=109%
GO_GO:0055001_MUSCLE_CELL_DEVELOPMENT	GO_GO:0055001_MUSCLE_CELL_DEVELOPMENT	144	0.31901285	1.3033996	0.075	0.36904803	1	4661	tags=31%, list=27%, signal=41%
GO_GO:0048145_REGULATION_OF_FIBROBLAST_PROLIFERATION	GO_GO:0048145_REGULATION_OF_FIBROBLAST_PROLIFERATION	81	0.3500366	1.302899	0.1211499	0.36971202	1	4716	tags=32%, list=27%, signal=44%
GO_GO:0000715_NUCLEOTIDE-EXCISION_REPAIR,_DNA_DAMAGE_RECOGNITION	GO_GO:0000715_NUCLEOTIDE-EXCISION_REPAIR,_DNA_DAMAGE_RECOGNITION	23	0.4451539	1.3021609	0.18965517	0.37068278	1	5897	tags=52%, list=34%, signal=79%
GO_GO:0043666_REGULATION_OF_PHOSPHOPROTEIN_PHOSPHATASE_ACTIVITY	GO_GO:0043666_REGULATION_OF_PHOSPHOPROTEIN_PHOSPHATASE_ACTIVITY	117	0.3346021	1.3021572	0.115686275	0.37038597	1	7011	tags=48%, list=41%, signal=80%
GO_GO:0042733_EMBRYONIC_DIGIT_MORPHOGENESIS	GO_GO:0042733_EMBRYONIC_DIGIT_MORPHOGENESIS	60	0.39895713	1.3021343	0.15090543	0.3701174	1	5399	tags=47%, list=31%, signal=68%
GO_GO:0060359_RESPONSE_TO_AMMONIUM_ION	GO_GO:0060359_RESPONSE_TO_AMMONIUM_ION	178	0.29437205	1.3017586	0.054263566	0.37051064	1	7265	tags=46%, list=42%, signal=78%
GO_GO:0071545_INOSITOL_PHOSPHATE_CATABOLIC_PROCESS	GO_GO:0071545_INOSITOL_PHOSPHATE_CATABOLIC_PROCESS	16	0.4690025	1.3016182	0.13995942	0.37043202	1	6999	tags=63%, list=40%, signal=105%
GO_GO:0048638_REGULATION_OF_DEVELOPMENTAL_GROWTH	GO_GO:0048638_REGULATION_OF_DEVELOPMENTAL_GROWTH	326	0.307848	1.3014421	0.09127789	0.37043768	1	8715	tags=60%, list=50%, signal=119%
GO_GO:0032507_MAINTENANCE_OF_PROTEIN_LOCATION_IN_CELL	GO_GO:0032507_MAINTENANCE_OF_PROTEIN_LOCATION_IN_CELL	74	0.33958098	1.3009722	0.1456693	0.37091643	1	8888	tags=59%, list=51%, signal=122%
GO_GO:1904888_CRANIAL_SKELETAL_SYSTEM_DEVELOPMENT	GO_GO:1904888_CRANIAL_SKELETAL_SYSTEM_DEVELOPMENT	66	0.37985852	1.3009428	0.14574899	0.3706653	1	5813	tags=47%, list=34%, signal=70%
GO_GO:0008542_VISUAL_LEARNING	GO_GO:0008542_VISUAL_LEARNING	47	0.38937703	1.3005898	0.137577	0.37096834	1	4580	tags=38%, list=26%, signal=52%
GO_GO:0090162_ESTABLISHMENT_OF_EPITHELIAL_CELL_POLARITY	GO_GO:0090162_ESTABLISHMENT_OF_EPITHELIAL_CELL_POLARITY	31	0.4084439	1.3002422	0.16141732	0.3712356	1	4718	tags=48%, list=27%, signal=66%
GO_GO:0033119_NEGATIVE_REGULATION_OF_RNA_SPLICING	GO_GO:0033119_NEGATIVE_REGULATION_OF_RNA_SPLICING	26	0.4911318	1.3001399	0.2003891	0.37109616	1	6288	tags=73%, list=36%, signal=115%
GO_GO:0032728_POSITIVE_REGULATION_OF_INTERFERON-BETA_PRODUCTION	GO_GO:0032728_POSITIVE_REGULATION_OF_INTERFERON-BETA_PRODUCTION	30	0.41985577	1.2997599	0.16039604	0.37146956	1	7118	tags=60%, list=41%, signal=102%
GO_GO:0032367_INTRACELLULAR_CHOLESTEROL_TRANSPORT	GO_GO:0032367_INTRACELLULAR_CHOLESTEROL_TRANSPORT	16	0.44452873	1.2992936	0.16465864	0.37197256	1	2720	tags=31%, list=16%, signal=37%
GO_GO:0001835_BLASTOCYST_HATCHING	GO_GO:0001835_BLASTOCYST_HATCHING	27	0.39130533	1.2984889	0.1391129	0.37306455	1	3562	tags=33%, list=21%, signal=42%
GO_GO:2000757_NEGATIVE_REGULATION_OF_PEPTIDYL-LYSINE_ACETYLATION	GO_GO:2000757_NEGATIVE_REGULATION_OF_PEPTIDYL-LYSINE_ACETYLATION	18	0.447025	1.2982463	0.14203455	0.37320328	1	3209	tags=39%, list=19%, signal=48%
GO_GO:0051570_REGULATION_OF_HISTONE_H3-K9_METHYLATION	GO_GO:0051570_REGULATION_OF_HISTONE_H3-K9_METHYLATION	24	0.4426802	1.298244	0.16374269	0.3729047	1	5120	tags=50%, list=30%, signal=71%
GO_GO:1902473_REGULATION_OF_PROTEIN_LOCALIZATION_TO_SYNAPSE	GO_GO:1902473_REGULATION_OF_PROTEIN_LOCALIZATION_TO_SYNAPSE	26	0.41010764	1.2982104	0.13827655	0.3726559	1	5211	tags=46%, list=30%, signal=66%
GO_GO:0007569_CELL_AGING	GO_GO:0007569_CELL_AGING	64	0.35708967	1.2979609	0.13265306	0.37277445	1	7756	tags=61%, list=45%, signal=110%
GO_GO:1903523_NEGATIVE_REGULATION_OF_BLOOD_CIRCULATION	GO_GO:1903523_NEGATIVE_REGULATION_OF_BLOOD_CIRCULATION	33	0.39419296	1.2973677	0.11919192	0.3736173	1	6993	tags=48%, list=40%, signal=81%
GO_GO:0018200_PEPTIDYL-GLUTAMIC_ACID_MODIFICATION	GO_GO:0018200_PEPTIDYL-GLUTAMIC_ACID_MODIFICATION	29	0.37746656	1.2971612	0.1539961	0.37370542	1	4411	tags=34%, list=25%, signal=46%
GO_GO:0048643_POSITIVE_REGULATION_OF_SKELETAL_MUSCLE_TISSUE_DEVELOPMENT	GO_GO:0048643_POSITIVE_REGULATION_OF_SKELETAL_MUSCLE_TISSUE_DEVELOPMENT	24	0.39740413	1.2969581	0.14344262	0.3737598	1	1680	tags=21%, list=10%, signal=23%
GO_GO:0097193_INTRINSIC_APOPTOTIC_SIGNALING_PATHWAY	GO_GO:0097193_INTRINSIC_APOPTOTIC_SIGNALING_PATHWAY	143	0.31758532	1.2964314	0.13872832	0.37432095	1	6246	tags=43%, list=36%, signal=66%
GO_GO:0035305_NEGATIVE_REGULATION_OF_DEPHOSPHORYLATION	GO_GO:0035305_NEGATIVE_REGULATION_OF_DEPHOSPHORYLATION	111	0.339846	1.2962843	0.120792076	0.37429324	1	4733	tags=34%, list=27%, signal=47%
GO_GO:0050690_REGULATION_OF_DEFENSE_RESPONSE_TO_VIRUS_BY_VIRUS	GO_GO:0050690_REGULATION_OF_DEFENSE_RESPONSE_TO_VIRUS_BY_VIRUS	30	0.45684314	1.2961832	0.212	0.37416825	1	4682	tags=43%, list=27%, signal=59%
GO_GO:1902110_POSITIVE_REGULATION_OF_MITOCHONDRIAL_MEMBRANE_PERMEABILITY_INVOLVED_IN_APOPTOTIC_PROCESS	GO_GO:1902110_POSITIVE_REGULATION_OF_MITOCHONDRIAL_MEMBRANE_PERMEABILITY_INVOLVED_IN_APOPTOTIC_PROCESS	16	0.44315565	1.2960266	0.15120968	0.37417963	1	1831	tags=25%, list=11%, signal=28%
GO_GO:0035268_PROTEIN_MANNOSYLATION	GO_GO:0035268_PROTEIN_MANNOSYLATION	25	0.4198084	1.2952596	0.16666667	0.37522793	1	4808	tags=44%, list=28%, signal=61%
GO_GO:0001837_EPITHELIAL_TO_MESENCHYMAL_TRANSITION	GO_GO:0001837_EPITHELIAL_TO_MESENCHYMAL_TRANSITION	70	0.37476832	1.2951403	0.16232465	0.37513715	1	8101	tags=60%, list=47%, signal=112%
GO_GO:0055075_POTASSIUM_ION_HOMEOSTASIS	GO_GO:0055075_POTASSIUM_ION_HOMEOSTASIS	29	0.40696418	1.2950208	0.13085938	0.37506446	1	4852	tags=38%, list=28%, signal=53%
GO_GO:0030218_ERYTHROCYTE_DIFFERENTIATION	GO_GO:0030218_ERYTHROCYTE_DIFFERENTIATION	81	0.34226158	1.2945489	0.1523046	0.3755721	1	3651	tags=28%, list=21%, signal=36%
GO_GO:0032006_REGULATION_OF_TOR_SIGNALING	GO_GO:0032006_REGULATION_OF_TOR_SIGNALING	95	0.34269312	1.2942153	0.15748031	0.3758512	1	3511	tags=26%, list=20%, signal=33%
GO_GO:0030214_HYALURONAN_CATABOLIC_PROCESS	GO_GO:0030214_HYALURONAN_CATABOLIC_PROCESS	16	0.44569972	1.294031	0.18253969	0.37585092	1	6333	tags=56%, list=37%, signal=89%
GO_GO:0030326_EMBRYONIC_LIMB_MORPHOGENESIS	GO_GO:0030326_EMBRYONIC_LIMB_MORPHOGENESIS	126	0.36893773	1.2937434	0.16938776	0.3760153	1	8037	tags=61%, list=46%, signal=113%
GO_GO:0010225_RESPONSE_TO_UV-C	GO_GO:0010225_RESPONSE_TO_UV-C	16	0.46302506	1.2933807	0.17303823	0.376364	1	6149	tags=63%, list=36%, signal=97%
GO_GO:0035066_POSITIVE_REGULATION_OF_HISTONE_ACETYLATION	GO_GO:0035066_POSITIVE_REGULATION_OF_HISTONE_ACETYLATION	30	0.40080112	1.2930462	0.1552063	0.37664837	1	7506	tags=63%, list=43%, signal=112%
GO_GO:0060828_REGULATION_OF_CANONICAL_WNT_SIGNALING_PATHWAY	GO_GO:0060828_REGULATION_OF_CANONICAL_WNT_SIGNALING_PATHWAY	282	0.30938986	1.2917597	0.10671937	0.37861896	1	5835	tags=37%, list=34%, signal=55%
GO_GO:0060560_DEVELOPMENTAL_GROWTH_INVOLVED_IN_MORPHOGENESIS	GO_GO:0060560_DEVELOPMENTAL_GROWTH_INVOLVED_IN_MORPHOGENESIS	111	0.35155722	1.2917538	0.15459883	0.37832868	1	7659	tags=54%, list=44%, signal=96%
GO_GO:0007140_MALE_MEIOTIC_NUCLEAR_DIVISION	GO_GO:0007140_MALE_MEIOTIC_NUCLEAR_DIVISION	47	0.38858807	1.29138	0.1627451	0.37873304	1	6608	tags=51%, list=38%, signal=82%
GO_GO:0034333_ADHERENS_JUNCTION_ASSEMBLY	GO_GO:0034333_ADHERENS_JUNCTION_ASSEMBLY	37	0.41391602	1.2912338	0.20809248	0.37869304	1	5594	tags=46%, list=32%, signal=68%
GO_GO:0043010_CAMERA-TYPE_EYE_DEVELOPMENT	GO_GO:0043010_CAMERA-TYPE_EYE_DEVELOPMENT	312	0.32351843	1.2906668	0.11462451	0.3793666	1	7163	tags=50%, list=41%, signal=83%
GO_GO:2001238_POSITIVE_REGULATION_OF_EXTRINSIC_APOPTOTIC_SIGNALING_PATHWAY	GO_GO:2001238_POSITIVE_REGULATION_OF_EXTRINSIC_APOPTOTIC_SIGNALING_PATHWAY	48	0.37411565	1.2902976	0.14723927	0.37975213	1	8948	tags=58%, list=52%, signal=120%
GO_GO:0001890_PLACENTA_DEVELOPMENT	GO_GO:0001890_PLACENTA_DEVELOPMENT	153	0.3269255	1.2902349	0.11382114	0.37959385	1	7274	tags=51%, list=42%, signal=87%
GO_GO:0018126_PROTEIN_HYDROXYLATION	GO_GO:0018126_PROTEIN_HYDROXYLATION	24	0.42913324	1.2902081	0.18661258	0.3793403	1	8315	tags=71%, list=48%, signal=136%
GO_GO:1900181_NEGATIVE_REGULATION_OF_PROTEIN_LOCALIZATION_TO_NUCLEUS	GO_GO:1900181_NEGATIVE_REGULATION_OF_PROTEIN_LOCALIZATION_TO_NUCLEUS	30	0.40551153	1.2899506	0.167002	0.37950087	1	7236	tags=57%, list=42%, signal=97%
GO_GO:0071559_RESPONSE_TO_TRANSFORMING_GROWTH_FACTOR_BETA	GO_GO:0071559_RESPONSE_TO_TRANSFORMING_GROWTH_FACTOR_BETA	156	0.34546638	1.28958	0.162	0.37990588	1	8074	tags=60%, list=47%, signal=111%
GO_GO:1905114_CELL_SURFACE_RECEPTOR_SIGNALING_PATHWAY_INVOLVED_IN_CELL-CELL_SIGNALING	GO_GO:1905114_CELL_SURFACE_RECEPTOR_SIGNALING_PATHWAY_INVOLVED_IN_CELL-CELL_SIGNALING	452	0.295362	1.2892425	0.083984375	0.3801965	1	8105	tags=50%, list=47%, signal=92%
GO_GO:0031345_NEGATIVE_REGULATION_OF_CELL_PROJECTION_ORGANIZATION	GO_GO:0031345_NEGATIVE_REGULATION_OF_CELL_PROJECTION_ORGANIZATION	177	0.33360195	1.2892312	0.12277228	0.37991357	1	8631	tags=64%, list=50%, signal=127%
GO_GO:0051895_NEGATIVE_REGULATION_OF_FOCAL_ADHESION_ASSEMBLY	GO_GO:0051895_NEGATIVE_REGULATION_OF_FOCAL_ADHESION_ASSEMBLY	18	0.46018052	1.2887397	0.17102616	0.380449	1	9008	tags=78%, list=52%, signal=162%
GO_GO:0050792_REGULATION_OF_VIRAL_PROCESS	GO_GO:0050792_REGULATION_OF_VIRAL_PROCESS	200	0.33109578	1.2881469	0.156	0.38115525	1	5304	tags=38%, list=31%, signal=53%
GO_GO:0045088_REGULATION_OF_INNATE_IMMUNE_RESPONSE	GO_GO:0045088_REGULATION_OF_INNATE_IMMUNE_RESPONSE	446	0.3187741	1.2877703	0.15524194	0.3815495	1	6594	tags=42%, list=38%, signal=67%
GO_GO:0007584_RESPONSE_TO_NUTRIENT	GO_GO:0007584_RESPONSE_TO_NUTRIENT	213	0.27400517	1.2877305	0.05212355	0.38132074	1	6801	tags=41%, list=39%, signal=67%
GO_GO:0045840_POSITIVE_REGULATION_OF_MITOTIC_NUCLEAR_DIVISION	GO_GO:0045840_POSITIVE_REGULATION_OF_MITOTIC_NUCLEAR_DIVISION	51	0.37882408	1.287663	0.14750957	0.38111654	1	5820	tags=49%, list=34%, signal=74%
GO_GO:0051489_REGULATION_OF_FILOPODIUM_ASSEMBLY	GO_GO:0051489_REGULATION_OF_FILOPODIUM_ASSEMBLY	46	0.3882772	1.2874628	0.138	0.38114578	1	7005	tags=59%, list=40%, signal=98%
GO_GO:0003170_HEART_VALVE_DEVELOPMENT	GO_GO:0003170_HEART_VALVE_DEVELOPMENT	61	0.39719814	1.2874562	0.21135029	0.38085824	1	4511	tags=43%, list=26%, signal=57%
GO_GO:2000679_POSITIVE_REGULATION_OF_TRANSCRIPTION_REGULATORY_REGION_DNA_BINDING	GO_GO:2000679_POSITIVE_REGULATION_OF_TRANSCRIPTION_REGULATORY_REGION_DNA_BINDING	24	0.41001564	1.2873627	0.15490197	0.38070938	1	7400	tags=67%, list=43%, signal=116%
GO_GO:0015693_MAGNESIUM_ION_TRANSPORT	GO_GO:0015693_MAGNESIUM_ION_TRANSPORT	17	0.48011628	1.2869656	0.2173913	0.38115075	1	5906	tags=65%, list=34%, signal=98%
GO_GO:0051149_POSITIVE_REGULATION_OF_MUSCLE_CELL_DIFFERENTIATION	GO_GO:0051149_POSITIVE_REGULATION_OF_MUSCLE_CELL_DIFFERENTIATION	85	0.31635648	1.2869458	0.13944224	0.3808916	1	6399	tags=39%, list=37%, signal=61%
GO_GO:1901028_REGULATION_OF_MITOCHONDRIAL_OUTER_MEMBRANE_PERMEABILIZATION_INVOLVED_IN_APOPTOTIC_SIGNALING_PATHWAY	GO_GO:1901028_REGULATION_OF_MITOCHONDRIAL_OUTER_MEMBRANE_PERMEABILIZATION_INVOLVED_IN_APOPTOTIC_SIGNALING_PATHWAY	45	0.36835676	1.2868986	0.182	0.38068715	1	4180	tags=33%, list=24%, signal=44%
GO_GO:0086004_REGULATION_OF_CARDIAC_MUSCLE_CELL_CONTRACTION	GO_GO:0086004_REGULATION_OF_CARDIAC_MUSCLE_CELL_CONTRACTION	38	0.3997567	1.2868901	0.14822134	0.38040075	1	4491	tags=32%, list=26%, signal=43%
GO_GO:0003279_CARDIAC_SEPTUM_DEVELOPMENT	GO_GO:0003279_CARDIAC_SEPTUM_DEVELOPMENT	110	0.3696046	1.2858036	0.18554688	0.38201147	1	4636	tags=40%, list=27%, signal=54%
GO_GO:0050779_RNA_DESTABILIZATION	GO_GO:0050779_RNA_DESTABILIZATION	31	0.42381752	1.2851205	0.21083172	0.38296828	1	2828	tags=32%, list=16%, signal=38%
GO_GO:0000291_NUCLEAR-TRANSCRIBED_MRNA_CATABOLIC_PROCESS,_EXONUCLEOLYTIC	GO_GO:0000291_NUCLEAR-TRANSCRIBED_MRNA_CATABOLIC_PROCESS,_EXONUCLEOLYTIC	35	0.43974733	1.2848865	0.18992248	0.38306034	1	4205	tags=37%, list=24%, signal=49%
GO_GO:0043525_POSITIVE_REGULATION_OF_NEURON_APOPTOTIC_PROCESS	GO_GO:0043525_POSITIVE_REGULATION_OF_NEURON_APOPTOTIC_PROCESS	56	0.35467118	1.2846497	0.1503006	0.38316515	1	6685	tags=52%, list=39%, signal=84%
GO_GO:0090311_REGULATION_OF_PROTEIN_DEACETYLATION	GO_GO:0090311_REGULATION_OF_PROTEIN_DEACETYLATION	42	0.3779782	1.2843547	0.16293278	0.38344494	1	3469	tags=33%, list=20%, signal=42%
GO_GO:0030947_REGULATION_OF_VASCULAR_ENDOTHELIAL_GROWTH_FACTOR_RECEPTOR_SIGNALING_PATHWAY	GO_GO:0030947_REGULATION_OF_VASCULAR_ENDOTHELIAL_GROWTH_FACTOR_RECEPTOR_SIGNALING_PATHWAY	31	0.3930052	1.2840362	0.14738806	0.3837041	1	5775	tags=42%, list=33%, signal=63%
GO_GO:0048880_SENSORY_SYSTEM_DEVELOPMENT	GO_GO:0048880_SENSORY_SYSTEM_DEVELOPMENT	360	0.3202996	1.2837958	0.11576846	0.3838541	1	7163	tags=50%, list=41%, signal=83%
GO_GO:0071470_CELLULAR_RESPONSE_TO_OSMOTIC_STRESS	GO_GO:0071470_CELLULAR_RESPONSE_TO_OSMOTIC_STRESS	35	0.39638418	1.283652	0.18089432	0.3838027	1	6691	tags=49%, list=39%, signal=79%
GO_GO:0043954_CELLULAR_COMPONENT_MAINTENANCE	GO_GO:0043954_CELLULAR_COMPONENT_MAINTENANCE	47	0.37132195	1.2831057	0.18832392	0.3844324	1	6917	tags=47%, list=40%, signal=78%
GO_GO:1903543_POSITIVE_REGULATION_OF_EXOSOMAL_SECRETION	GO_GO:1903543_POSITIVE_REGULATION_OF_EXOSOMAL_SECRETION	15	0.44700727	1.2828118	0.20781893	0.3846368	1	3656	tags=40%, list=21%, signal=51%
GO_GO:0001942_HAIR_FOLLICLE_DEVELOPMENT	GO_GO:0001942_HAIR_FOLLICLE_DEVELOPMENT	72	0.352396	1.282779	0.13980582	0.38439533	1	6200	tags=42%, list=36%, signal=65%
GO_GO:0007528_NEUROMUSCULAR_JUNCTION_DEVELOPMENT	GO_GO:0007528_NEUROMUSCULAR_JUNCTION_DEVELOPMENT	45	0.3777877	1.2827736	0.14486921	0.38411933	1	4526	tags=31%, list=26%, signal=42%
GO_GO:0071887_LEUKOCYTE_APOPTOTIC_PROCESS	GO_GO:0071887_LEUKOCYTE_APOPTOTIC_PROCESS	25	0.42010084	1.2819561	0.15625	0.3852478	1	7696	tags=60%, list=44%, signal=108%
GO_GO:0032233_POSITIVE_REGULATION_OF_ACTIN_FILAMENT_BUNDLE_ASSEMBLY	GO_GO:0032233_POSITIVE_REGULATION_OF_ACTIN_FILAMENT_BUNDLE_ASSEMBLY	61	0.38259786	1.2815235	0.15841584	0.3857777	1	3756	tags=36%, list=22%, signal=46%
GO_GO:2001056_POSITIVE_REGULATION_OF_CYSTEINE-TYPE_ENDOPEPTIDASE_ACTIVITY	GO_GO:2001056_POSITIVE_REGULATION_OF_CYSTEINE-TYPE_ENDOPEPTIDASE_ACTIVITY	148	0.3095247	1.28141	0.1388889	0.3856567	1	6764	tags=46%, list=39%, signal=75%
GO_GO:0045807_POSITIVE_REGULATION_OF_ENDOCYTOSIS	GO_GO:0045807_POSITIVE_REGULATION_OF_ENDOCYTOSIS	102	0.31936187	1.2812107	0.11637081	0.38571826	1	6677	tags=48%, list=39%, signal=78%
GO_GO:0001675_ACROSOME_ASSEMBLY	GO_GO:0001675_ACROSOME_ASSEMBLY	17	0.42979813	1.281069	0.15953307	0.38571116	1	5503	tags=53%, list=32%, signal=78%
GO_GO:0045665_NEGATIVE_REGULATION_OF_NEURON_DIFFERENTIATION	GO_GO:0045665_NEGATIVE_REGULATION_OF_NEURON_DIFFERENTIATION	220	0.3232699	1.2810224	0.15506959	0.3854953	1	8408	tags=61%, list=49%, signal=118%
GO_GO:1902175_REGULATION_OF_OXIDATIVE_STRESS-INDUCED_INTRINSIC_APOPTOTIC_SIGNALING_PATHWAY	GO_GO:1902175_REGULATION_OF_OXIDATIVE_STRESS-INDUCED_INTRINSIC_APOPTOTIC_SIGNALING_PATHWAY	26	0.38996884	1.2809234	0.17964073	0.38536918	1	6046	tags=50%, list=35%, signal=77%
GO_GO:0060325_FACE_MORPHOGENESIS	GO_GO:0060325_FACE_MORPHOGENESIS	31	0.42830265	1.2809206	0.20121951	0.38508767	1	5248	tags=48%, list=30%, signal=69%
GO_GO:0031667_RESPONSE_TO_NUTRIENT_LEVELS	GO_GO:0031667_RESPONSE_TO_NUTRIENT_LEVELS	484	0.26039514	1.2808535	0.058939096	0.38493466	1	6925	tags=41%, list=40%, signal=66%
GO_GO:2000010_POSITIVE_REGULATION_OF_PROTEIN_LOCALIZATION_TO_CELL_SURFACE	GO_GO:2000010_POSITIVE_REGULATION_OF_PROTEIN_LOCALIZATION_TO_CELL_SURFACE	17	0.472045	1.2805676	0.18871595	0.38515356	1	6573	tags=65%, list=38%, signal=104%
GO_GO:0001649_OSTEOBLAST_DIFFERENTIATION	GO_GO:0001649_OSTEOBLAST_DIFFERENTIATION	122	0.33554143	1.2804807	0.15694165	0.38503355	1	6995	tags=49%, list=40%, signal=82%
GO_GO:1900024_REGULATION_OF_SUBSTRATE_ADHESION-DEPENDENT_CELL_SPREADING	GO_GO:1900024_REGULATION_OF_SUBSTRATE_ADHESION-DEPENDENT_CELL_SPREADING	52	0.36608997	1.2798837	0.17261904	0.38579828	1	5548	tags=44%, list=32%, signal=65%
GO_GO:0001522_PSEUDOURIDINE_SYNTHESIS	GO_GO:0001522_PSEUDOURIDINE_SYNTHESIS	17	0.48045117	1.2798389	0.20669292	0.38557538	1	2499	tags=29%, list=14%, signal=34%
GO_GO:0034976_RESPONSE_TO_ENDOPLASMIC_RETICULUM_STRESS	GO_GO:0034976_RESPONSE_TO_ENDOPLASMIC_RETICULUM_STRESS	252	0.30893478	1.2794029	0.14424951	0.38600275	1	5490	tags=36%, list=32%, signal=52%
GO_GO:1904375_REGULATION_OF_PROTEIN_LOCALIZATION_TO_CELL_PERIPHERY	GO_GO:1904375_REGULATION_OF_PROTEIN_LOCALIZATION_TO_CELL_PERIPHERY	116	0.3265573	1.2790701	0.14889336	0.38630068	1	5432	tags=36%, list=31%, signal=52%
GO_GO:0071806_PROTEIN_TRANSMEMBRANE_TRANSPORT	GO_GO:0071806_PROTEIN_TRANSMEMBRANE_TRANSPORT	58	0.34397	1.2789704	0.18110237	0.38616055	1	5148	tags=40%, list=30%, signal=56%
GO_GO:0032092_POSITIVE_REGULATION_OF_PROTEIN_BINDING	GO_GO:0032092_POSITIVE_REGULATION_OF_PROTEIN_BINDING	95	0.32403967	1.2785804	0.16632444	0.38654512	1	8683	tags=57%, list=50%, signal=113%
GO_GO:0007034_VACUOLAR_TRANSPORT	GO_GO:0007034_VACUOLAR_TRANSPORT	140	0.33899936	1.2782512	0.18145162	0.38682184	1	7694	tags=54%, list=44%, signal=97%
GO_GO:1902236_NEGATIVE_REGULATION_OF_ENDOPLASMIC_RETICULUM_STRESS-INDUCED_INTRINSIC_APOPTOTIC_SIGNALING_PATHWAY	GO_GO:1902236_NEGATIVE_REGULATION_OF_ENDOPLASMIC_RETICULUM_STRESS-INDUCED_INTRINSIC_APOPTOTIC_SIGNALING_PATHWAY	20	0.40737545	1.2777982	0.17357002	0.38736787	1	2520	tags=25%, list=15%, signal=29%
GO_GO:1902253_REGULATION_OF_INTRINSIC_APOPTOTIC_SIGNALING_PATHWAY_BY_P53_CLASS_MEDIATOR	GO_GO:1902253_REGULATION_OF_INTRINSIC_APOPTOTIC_SIGNALING_PATHWAY_BY_P53_CLASS_MEDIATOR	30	0.38805997	1.276905	0.16194332	0.38860786	1	8813	tags=70%, list=51%, signal=142%
GO_GO:0001919_REGULATION_OF_RECEPTOR_RECYCLING	GO_GO:0001919_REGULATION_OF_RECEPTOR_RECYCLING	25	0.42428628	1.2768081	0.1594203	0.38846478	1	6250	tags=60%, list=36%, signal=94%
GO_GO:1902686_MITOCHONDRIAL_OUTER_MEMBRANE_PERMEABILIZATION_INVOLVED_IN_PROGRAMMED_CELL_DEATH	GO_GO:1902686_MITOCHONDRIAL_OUTER_MEMBRANE_PERMEABILIZATION_INVOLVED_IN_PROGRAMMED_CELL_DEATH	18	0.42172885	1.2766657	0.1736527	0.38842544	1	1831	tags=22%, list=11%, signal=25%
GO_GO:0086065_CELL_COMMUNICATION_INVOLVED_IN_CARDIAC_CONDUCTION	GO_GO:0086065_CELL_COMMUNICATION_INVOLVED_IN_CARDIAC_CONDUCTION	44	0.38063604	1.276491	0.15039062	0.38843185	1	7792	tags=48%, list=45%, signal=87%
GO_GO:0032481_POSITIVE_REGULATION_OF_TYPE_I_INTERFERON_PRODUCTION	GO_GO:0032481_POSITIVE_REGULATION_OF_TYPE_I_INTERFERON_PRODUCTION	78	0.36134374	1.2763134	0.192	0.38847494	1	5525	tags=42%, list=32%, signal=62%
GO_GO:1903533_REGULATION_OF_PROTEIN_TARGETING	GO_GO:1903533_REGULATION_OF_PROTEIN_TARGETING	80	0.32708403	1.2762625	0.13717695	0.38826892	1	7631	tags=54%, list=44%, signal=96%
GO_GO:0001838_EMBRYONIC_EPITHELIAL_TUBE_FORMATION	GO_GO:0001838_EMBRYONIC_EPITHELIAL_TUBE_FORMATION	123	0.36481747	1.2762493	0.17408907	0.38799867	1	7511	tags=59%, list=43%, signal=104%
GO_GO:0007176_REGULATION_OF_EPIDERMAL_GROWTH_FACTOR-ACTIVATED_RECEPTOR_ACTIVITY	GO_GO:0007176_REGULATION_OF_EPIDERMAL_GROWTH_FACTOR-ACTIVATED_RECEPTOR_ACTIVITY	27	0.4212283	1.2759988	0.1755424	0.38811857	1	4122	tags=41%, list=24%, signal=53%
GO_GO:0001892_EMBRYONIC_PLACENTA_DEVELOPMENT	GO_GO:0001892_EMBRYONIC_PLACENTA_DEVELOPMENT	88	0.35406145	1.275799	0.16007905	0.3882121	1	4561	tags=36%, list=26%, signal=49%
GO_GO:0070584_MITOCHONDRION_MORPHOGENESIS	GO_GO:0070584_MITOCHONDRION_MORPHOGENESIS	21	0.4242975	1.2756262	0.19132149	0.38824385	1	1976	tags=24%, list=11%, signal=27%
GO_GO:0035909_AORTA_MORPHOGENESIS	GO_GO:0035909_AORTA_MORPHOGENESIS	28	0.43626007	1.2748705	0.18962076	0.38930014	1	8554	tags=71%, list=49%, signal=141%
GO_GO:0043122_REGULATION_OF_I-KAPPAB_KINASE|NF-KAPPAB_SIGNALING	GO_GO:0043122_REGULATION_OF_I-KAPPAB_KINASE|NF-KAPPAB_SIGNALING	231	0.3239578	1.2748467	0.14837398	0.38904226	1	7111	tags=48%, list=41%, signal=80%
GO_GO:0070527_PLATELET_AGGREGATION	GO_GO:0070527_PLATELET_AGGREGATION	44	0.39693347	1.2748462	0.19367589	0.3887515	1	4236	tags=36%, list=24%, signal=48%
GO_GO:0030902_HINDBRAIN_DEVELOPMENT	GO_GO:0030902_HINDBRAIN_DEVELOPMENT	148	0.3230273	1.274829	0.1374502	0.388477	1	4923	tags=36%, list=28%, signal=50%
GO_GO:1900027_REGULATION_OF_RUFFLE_ASSEMBLY	GO_GO:1900027_REGULATION_OF_RUFFLE_ASSEMBLY	30	0.41406143	1.2748094	0.18404908	0.38821444	1	6103	tags=50%, list=35%, signal=77%
GO_GO:0050881_MUSCULOSKELETAL_MOVEMENT	GO_GO:0050881_MUSCULOSKELETAL_MOVEMENT	45	0.36922786	1.2746296	0.13555992	0.38821852	1	3922	tags=33%, list=23%, signal=43%
GO_GO:0001732_FORMATION_OF_CYTOPLASMIC_TRANSLATION_INITIATION_COMPLEX	GO_GO:0001732_FORMATION_OF_CYTOPLASMIC_TRANSLATION_INITIATION_COMPLEX	16	0.51890796	1.2742618	0.19960475	0.38849944	1	4649	tags=56%, list=27%, signal=77%
GO_GO:0001959_REGULATION_OF_CYTOKINE-MEDIATED_SIGNALING_PATHWAY	GO_GO:0001959_REGULATION_OF_CYTOKINE-MEDIATED_SIGNALING_PATHWAY	162	0.32989585	1.2738867	0.15983607	0.38892147	1	6784	tags=44%, list=39%, signal=71%
GO_GO:0051899_MEMBRANE_DEPOLARIZATION	GO_GO:0051899_MEMBRANE_DEPOLARIZATION	51	0.36423647	1.2738398	0.15714286	0.38870078	1	7792	tags=53%, list=45%, signal=96%
GO_GO:0035329_HIPPO_SIGNALING	GO_GO:0035329_HIPPO_SIGNALING	27	0.46403918	1.273615	0.21400778	0.3887965	1	7274	tags=67%, list=42%, signal=115%
GO_GO:0048147_NEGATIVE_REGULATION_OF_FIBROBLAST_PROLIFERATION	GO_GO:0048147_NEGATIVE_REGULATION_OF_FIBROBLAST_PROLIFERATION	29	0.39546254	1.2734262	0.15652174	0.38886663	1	910	tags=14%, list=5%, signal=15%
GO_GO:2000378_NEGATIVE_REGULATION_OF_REACTIVE_OXYGEN_SPECIES_METABOLIC_PROCESS	GO_GO:2000378_NEGATIVE_REGULATION_OF_REACTIVE_OXYGEN_SPECIES_METABOLIC_PROCESS	55	0.33087566	1.2732661	0.1494024	0.38886136	1	4458	tags=33%, list=26%, signal=44%
GO_GO:0008360_REGULATION_OF_CELL_SHAPE	GO_GO:0008360_REGULATION_OF_CELL_SHAPE	154	0.33106264	1.2730676	0.16039604	0.3889161	1	5426	tags=39%, list=31%, signal=56%
GO_GO:0090317_NEGATIVE_REGULATION_OF_INTRACELLULAR_PROTEIN_TRANSPORT	GO_GO:0090317_NEGATIVE_REGULATION_OF_INTRACELLULAR_PROTEIN_TRANSPORT	41	0.34932256	1.2729597	0.15481171	0.3888126	1	8229	tags=54%, list=48%, signal=102%
GO_GO:0048485_SYMPATHETIC_NERVOUS_SYSTEM_DEVELOPMENT	GO_GO:0048485_SYMPATHETIC_NERVOUS_SYSTEM_DEVELOPMENT	21	0.4516634	1.2725457	0.15060242	0.38931757	1	7400	tags=71%, list=43%, signal=125%
GO_GO:0010923_NEGATIVE_REGULATION_OF_PHOSPHATASE_ACTIVITY	GO_GO:0010923_NEGATIVE_REGULATION_OF_PHOSPHATASE_ACTIVITY	104	0.33058348	1.2725167	0.14202334	0.38907725	1	4733	tags=34%, list=27%, signal=46%
GO_GO:0030206_CHONDROITIN_SULFATE_BIOSYNTHETIC_PROCESS	GO_GO:0030206_CHONDROITIN_SULFATE_BIOSYNTHETIC_PROCESS	26	0.43492663	1.2723839	0.19175258	0.38903996	1	4787	tags=46%, list=28%, signal=64%
GO_GO:0010800_POSITIVE_REGULATION_OF_PEPTIDYL-THREONINE_PHOSPHORYLATION	GO_GO:0010800_POSITIVE_REGULATION_OF_PEPTIDYL-THREONINE_PHOSPHORYLATION	30	0.38676527	1.272369	0.14257812	0.3887826	1	2911	tags=30%, list=17%, signal=36%
GO_GO:0071322_CELLULAR_RESPONSE_TO_CARBOHYDRATE_STIMULUS	GO_GO:0071322_CELLULAR_RESPONSE_TO_CARBOHYDRATE_STIMULUS	79	0.30606583	1.2722676	0.09351145	0.38868156	1	7413	tags=53%, list=43%, signal=93%
GO_GO:0021510_SPINAL_CORD_DEVELOPMENT	GO_GO:0021510_SPINAL_CORD_DEVELOPMENT	107	0.35752404	1.2720011	0.12915851	0.38885817	1	6146	tags=44%, list=36%, signal=68%
GO_GO:0046655_FOLIC_ACID_METABOLIC_PROCESS	GO_GO:0046655_FOLIC_ACID_METABOLIC_PROCESS	20	0.40053686	1.271996	0.14506769	0.3885769	1	5842	tags=50%, list=34%, signal=75%
GO_GO:0008406_GONAD_DEVELOPMENT	GO_GO:0008406_GONAD_DEVELOPMENT	208	0.2968585	1.2718302	0.10763209	0.38858488	1	5248	tags=37%, list=30%, signal=52%
GO_GO:0043123_POSITIVE_REGULATION_OF_I-KAPPAB_KINASE|NF-KAPPAB_SIGNALING	GO_GO:0043123_POSITIVE_REGULATION_OF_I-KAPPAB_KINASE|NF-KAPPAB_SIGNALING	183	0.33212775	1.2712846	0.18072289	0.38925657	1	6931	tags=48%, list=40%, signal=79%
GO_GO:0036158_OUTER_DYNEIN_ARM_ASSEMBLY	GO_GO:0036158_OUTER_DYNEIN_ARM_ASSEMBLY	16	0.46324557	1.2712595	0.2027027	0.3890049	1	2542	tags=25%, list=15%, signal=29%
GO_GO:0043162_UBIQUITIN-DEPENDENT_PROTEIN_CATABOLIC_PROCESS_VIA_THE_MULTIVESICULAR_BODY_SORTING_PATHWAY	GO_GO:0043162_UBIQUITIN-DEPENDENT_PROTEIN_CATABOLIC_PROCESS_VIA_THE_MULTIVESICULAR_BODY_SORTING_PATHWAY	21	0.40561175	1.270897	0.19165085	0.38934255	1	6438	tags=52%, list=37%, signal=83%
GO_GO:0030203_GLYCOSAMINOGLYCAN_METABOLIC_PROCESS	GO_GO:0030203_GLYCOSAMINOGLYCAN_METABOLIC_PROCESS	153	0.31706563	1.2708424	0.14717741	0.38913122	1	7767	tags=54%, list=45%, signal=98%
GO_GO:0042789_MRNA_TRANSCRIPTION_BY_RNA_POLYMERASE_II	GO_GO:0042789_MRNA_TRANSCRIPTION_BY_RNA_POLYMERASE_II	19	0.44649407	1.2705482	0.1764706	0.38933292	1	8563	tags=74%, list=49%, signal=146%
GO_GO:0061099_NEGATIVE_REGULATION_OF_PROTEIN_TYROSINE_KINASE_ACTIVITY	GO_GO:0061099_NEGATIVE_REGULATION_OF_PROTEIN_TYROSINE_KINASE_ACTIVITY	29	0.39811814	1.2704284	0.1523046	0.3892582	1	3648	tags=31%, list=21%, signal=39%
GO_GO:0034389_LIPID_DROPLET_ORGANIZATION	GO_GO:0034389_LIPID_DROPLET_ORGANIZATION	21	0.40137613	1.2702805	0.16370809	0.38923213	1	6177	tags=52%, list=36%, signal=81%
GO_GO:0035821_MODIFICATION_OF_MORPHOLOGY_OR_PHYSIOLOGY_OF_OTHER_ORGANISM	GO_GO:0035821_MODIFICATION_OF_MORPHOLOGY_OR_PHYSIOLOGY_OF_OTHER_ORGANISM	152	0.2927543	1.2699434	0.09143969	0.38951063	1	6045	tags=40%, list=35%, signal=61%
GO_GO:0051154_NEGATIVE_REGULATION_OF_STRIATED_MUSCLE_CELL_DIFFERENTIATION	GO_GO:0051154_NEGATIVE_REGULATION_OF_STRIATED_MUSCLE_CELL_DIFFERENTIATION	39	0.39123687	1.2693082	0.158	0.3903477	1	4749	tags=44%, list=27%, signal=60%
GO_GO:0006487_PROTEIN_N-LINKED_GLYCOSYLATION	GO_GO:0006487_PROTEIN_N-LINKED_GLYCOSYLATION	78	0.3278391	1.2691722	0.16699411	0.39028874	1	6767	tags=45%, list=39%, signal=73%
GO_GO:0002756_MYD88-INDEPENDENT_TOLL-LIKE_RECEPTOR_SIGNALING_PATHWAY	GO_GO:0002756_MYD88-INDEPENDENT_TOLL-LIKE_RECEPTOR_SIGNALING_PATHWAY	32	0.38483033	1.2689388	0.18126273	0.39042172	1	6996	tags=56%, list=40%, signal=94%
GO_GO:0014706_STRIATED_MUSCLE_TISSUE_DEVELOPMENT	GO_GO:0014706_STRIATED_MUSCLE_TISSUE_DEVELOPMENT	277	0.3030626	1.2685648	0.12062257	0.3907595	1	4660	tags=30%, list=27%, signal=41%
GO_GO:0072175_EPITHELIAL_TUBE_FORMATION	GO_GO:0072175_EPITHELIAL_TUBE_FORMATION	131	0.35835433	1.2685287	0.15306123	0.39054918	1	7511	tags=58%, list=43%, signal=102%
GO_GO:0042273_RIBOSOMAL_LARGE_SUBUNIT_BIOGENESIS	GO_GO:0042273_RIBOSOMAL_LARGE_SUBUNIT_BIOGENESIS	68	0.44780532	1.2683063	0.251938	0.39063475	1	5053	tags=38%, list=29%, signal=54%
GO_GO:0021700_DEVELOPMENTAL_MATURATION	GO_GO:0021700_DEVELOPMENTAL_MATURATION	232	0.29552504	1.2670119	0.08383234	0.3927302	1	8198	tags=53%, list=47%, signal=99%
GO_GO:1902108_REGULATION_OF_MITOCHONDRIAL_MEMBRANE_PERMEABILITY_INVOLVED_IN_APOPTOTIC_PROCESS	GO_GO:1902108_REGULATION_OF_MITOCHONDRIAL_MEMBRANE_PERMEABILITY_INVOLVED_IN_APOPTOTIC_PROCESS	22	0.38381052	1.2668161	0.19385797	0.39277372	1	6243	tags=45%, list=36%, signal=71%
GO_GO:0030517_NEGATIVE_REGULATION_OF_AXON_EXTENSION	GO_GO:0030517_NEGATIVE_REGULATION_OF_AXON_EXTENSION	41	0.3570168	1.2665322	0.15944882	0.39300278	1	8496	tags=66%, list=49%, signal=129%
GO_GO:0002092_POSITIVE_REGULATION_OF_RECEPTOR_INTERNALIZATION	GO_GO:0002092_POSITIVE_REGULATION_OF_RECEPTOR_INTERNALIZATION	25	0.39161384	1.2664284	0.15490197	0.39291722	1	6917	tags=60%, list=40%, signal=100%
GO_GO:0060065_UTERUS_DEVELOPMENT	GO_GO:0060065_UTERUS_DEVELOPMENT	22	0.42199078	1.2662731	0.1870229	0.39289474	1	5523	tags=59%, list=32%, signal=87%
GO_GO:0043405_REGULATION_OF_MAP_KINASE_ACTIVITY	GO_GO:0043405_REGULATION_OF_MAP_KINASE_ACTIVITY	336	0.3003194	1.2660843	0.1409002	0.39295247	1	8350	tags=55%, list=48%, signal=104%
GO_GO:0051497_NEGATIVE_REGULATION_OF_STRESS_FIBER_ASSEMBLY	GO_GO:0051497_NEGATIVE_REGULATION_OF_STRESS_FIBER_ASSEMBLY	21	0.41971865	1.2657793	0.16666667	0.39322948	1	6423	tags=43%, list=37%, signal=68%
GO_GO:0035307_POSITIVE_REGULATION_OF_PROTEIN_DEPHOSPHORYLATION	GO_GO:0035307_POSITIVE_REGULATION_OF_PROTEIN_DEPHOSPHORYLATION	44	0.37020278	1.2657275	0.18023255	0.39301953	1	6524	tags=45%, list=38%, signal=73%
GO_GO:0048194_GOLGI_VESICLE_BUDDING	GO_GO:0048194_GOLGI_VESICLE_BUDDING	78	0.35393897	1.2644492	0.19094488	0.3949305	1	4560	tags=38%, list=26%, signal=52%
GO_GO:0003179_HEART_VALVE_MORPHOGENESIS	GO_GO:0003179_HEART_VALVE_MORPHOGENESIS	52	0.40340754	1.264425	0.22310758	0.39468536	1	8186	tags=69%, list=47%, signal=131%
GO_GO:0035148_TUBE_FORMATION	GO_GO:0035148_TUBE_FORMATION	146	0.35235396	1.2640305	0.16869919	0.39512452	1	7511	tags=58%, list=43%, signal=101%
GO_GO:0060039_PERICARDIUM_DEVELOPMENT	GO_GO:0060039_PERICARDIUM_DEVELOPMENT	20	0.45012766	1.2636046	0.1920792	0.39562574	1	7897	tags=75%, list=46%, signal=138%
GO_GO:0070102_INTERLEUKIN-6-MEDIATED_SIGNALING_PATHWAY	GO_GO:0070102_INTERLEUKIN-6-MEDIATED_SIGNALING_PATHWAY	16	0.46666124	1.2631685	0.22111554	0.39607498	1	6496	tags=63%, list=38%, signal=100%
GO_GO:0046039_GTP_METABOLIC_PROCESS	GO_GO:0046039_GTP_METABOLIC_PROCESS	25	0.42973432	1.262893	0.197065	0.39626542	1	8556	tags=76%, list=49%, signal=150%
GO_GO:0051646_MITOCHONDRION_LOCALIZATION	GO_GO:0051646_MITOCHONDRION_LOCALIZATION	44	0.3592601	1.2618873	0.19769673	0.39784133	1	5795	tags=43%, list=33%, signal=65%
GO_GO:0010631_EPITHELIAL_CELL_MIGRATION	GO_GO:0010631_EPITHELIAL_CELL_MIGRATION	83	0.35170755	1.261756	0.1980198	0.39777112	1	5808	tags=41%, list=34%, signal=61%
GO_GO:0071242_CELLULAR_RESPONSE_TO_AMMONIUM_ION	GO_GO:0071242_CELLULAR_RESPONSE_TO_AMMONIUM_ION	127	0.299699	1.2615739	0.097222224	0.39780167	1	7365	tags=46%, list=43%, signal=80%
GO_GO:0007612_LEARNING	GO_GO:0007612_LEARNING	145	0.32917035	1.2613469	0.12298387	0.3979465	1	4580	tags=33%, list=26%, signal=45%
GO_GO:0071560_CELLULAR_RESPONSE_TO_TRANSFORMING_GROWTH_FACTOR_BETA_STIMULUS	GO_GO:0071560_CELLULAR_RESPONSE_TO_TRANSFORMING_GROWTH_FACTOR_BETA_STIMULUS	148	0.33900842	1.2608587	0.1904762	0.3984696	1	8074	tags=59%, list=47%, signal=109%
GO_GO:0021680_CEREBELLAR_PURKINJE_CELL_LAYER_DEVELOPMENT	GO_GO:0021680_CEREBELLAR_PURKINJE_CELL_LAYER_DEVELOPMENT	25	0.404119	1.2606779	0.15927419	0.39846757	1	3884	tags=40%, list=22%, signal=52%
GO_GO:2000116_REGULATION_OF_CYSTEINE-TYPE_ENDOPEPTIDASE_ACTIVITY	GO_GO:2000116_REGULATION_OF_CYSTEINE-TYPE_ENDOPEPTIDASE_ACTIVITY	233	0.29155326	1.260566	0.13333334	0.39838737	1	7482	tags=49%, list=43%, signal=86%
GO_GO:0042157_LIPOPROTEIN_METABOLIC_PROCESS	GO_GO:0042157_LIPOPROTEIN_METABOLIC_PROCESS	118	0.29098132	1.2603393	0.13018867	0.398467	1	5768	tags=36%, list=33%, signal=53%
GO_GO:0030575_NUCLEAR_BODY_ORGANIZATION	GO_GO:0030575_NUCLEAR_BODY_ORGANIZATION	17	0.44437456	1.2602398	0.16763006	0.39837497	1	3293	tags=35%, list=19%, signal=44%
GO_GO:0014857_REGULATION_OF_SKELETAL_MUSCLE_CELL_PROLIFERATION	GO_GO:0014857_REGULATION_OF_SKELETAL_MUSCLE_CELL_PROLIFERATION	15	0.44809794	1.260225	0.1934236	0.39811468	1	7183	tags=73%, list=42%, signal=125%
GO_GO:0016973_POLY(A)+_MRNA_EXPORT_FROM_NUCLEUS	GO_GO:0016973_POLY(A)+_MRNA_EXPORT_FROM_NUCLEUS	19	0.4500973	1.2600359	0.1954023	0.39818373	1	5124	tags=47%, list=30%, signal=67%
GO_GO:1900015_REGULATION_OF_CYTOKINE_PRODUCTION_INVOLVED_IN_INFLAMMATORY_RESPONSE	GO_GO:1900015_REGULATION_OF_CYTOKINE_PRODUCTION_INVOLVED_IN_INFLAMMATORY_RESPONSE	39	0.37734023	1.2596965	0.20634921	0.39852193	1	3502	tags=28%, list=20%, signal=35%
GO_GO:0048844_ARTERY_MORPHOGENESIS	GO_GO:0048844_ARTERY_MORPHOGENESIS	61	0.39098763	1.2594789	0.20898438	0.39860043	1	7400	tags=56%, list=43%, signal=97%
GO_GO:1903146_REGULATION_OF_AUTOPHAGY_OF_MITOCHONDRION	GO_GO:1903146_REGULATION_OF_AUTOPHAGY_OF_MITOCHONDRION	40	0.36969677	1.2594368	0.18687873	0.39839202	1	7552	tags=58%, list=44%, signal=102%
GO_GO:0090132_EPITHELIUM_MIGRATION	GO_GO:0090132_EPITHELIUM_MIGRATION	86	0.34728286	1.2592309	0.19569471	0.39844522	1	5808	tags=41%, list=34%, signal=61%
GO_GO:0030833_REGULATION_OF_ACTIN_FILAMENT_POLYMERIZATION	GO_GO:0030833_REGULATION_OF_ACTIN_FILAMENT_POLYMERIZATION	160	0.3351265	1.2589958	0.18951613	0.39858836	1	7272	tags=49%, list=42%, signal=83%
GO_GO:0045143_HOMOLOGOUS_CHROMOSOME_SEGREGATION	GO_GO:0045143_HOMOLOGOUS_CHROMOSOME_SEGREGATION	57	0.35999906	1.2589655	0.20669292	0.39836836	1	2928	tags=28%, list=17%, signal=34%
GO_GO:0016075_RRNA_CATABOLIC_PROCESS	GO_GO:0016075_RRNA_CATABOLIC_PROCESS	19	0.444641	1.2588565	0.20532319	0.39828783	1	2386	tags=32%, list=14%, signal=37%
GO_GO:0043462_REGULATION_OF_ATPASE_ACTIVITY	GO_GO:0043462_REGULATION_OF_ATPASE_ACTIVITY	83	0.33308893	1.2588124	0.15267175	0.39807048	1	4852	tags=35%, list=28%, signal=48%
GO_GO:0061157_MRNA_DESTABILIZATION	GO_GO:0061157_MRNA_DESTABILIZATION	29	0.42985645	1.2582936	0.23818898	0.39871392	1	2828	tags=34%, list=16%, signal=41%
GO_GO:0048872_HOMEOSTASIS_OF_NUMBER_OF_CELLS	GO_GO:0048872_HOMEOSTASIS_OF_NUMBER_OF_CELLS	196	0.31609586	1.2578156	0.15913557	0.3992685	1	7392	tags=48%, list=43%, signal=84%
GO_GO:0048013_EPHRIN_RECEPTOR_SIGNALING_PATHWAY	GO_GO:0048013_EPHRIN_RECEPTOR_SIGNALING_PATHWAY	84	0.35978276	1.2576294	0.18712273	0.3993031	1	7272	tags=52%, list=42%, signal=90%
GO_GO:0031670_CELLULAR_RESPONSE_TO_NUTRIENT	GO_GO:0031670_CELLULAR_RESPONSE_TO_NUTRIENT	65	0.33428162	1.2576118	0.121031746	0.39905033	1	6801	tags=45%, list=39%, signal=73%
GO_GO:0031146_SCF-DEPENDENT_PROTEASOMAL_UBIQUITIN-DEPENDENT_PROTEIN_CATABOLIC_PROCESS	GO_GO:0031146_SCF-DEPENDENT_PROTEASOMAL_UBIQUITIN-DEPENDENT_PROTEIN_CATABOLIC_PROCESS	93	0.35497192	1.2574955	0.1882353	0.39896053	1	5081	tags=39%, list=29%, signal=55%
GO_GO:0060260_REGULATION_OF_TRANSCRIPTION_INITIATION_FROM_RNA_POLYMERASE_II_PROMOTER	GO_GO:0060260_REGULATION_OF_TRANSCRIPTION_INITIATION_FROM_RNA_POLYMERASE_II_PROMOTER	27	0.41419247	1.2573217	0.19631901	0.3990016	1	1861	tags=26%, list=11%, signal=29%
GO_GO:2000726_NEGATIVE_REGULATION_OF_CARDIAC_MUSCLE_CELL_DIFFERENTIATION	GO_GO:2000726_NEGATIVE_REGULATION_OF_CARDIAC_MUSCLE_CELL_DIFFERENTIATION	17	0.43913248	1.2570171	0.19132149	0.39921197	1	4170	tags=41%, list=24%, signal=54%
GO_GO:0048011_NEUROTROPHIN_TRK_RECEPTOR_SIGNALING_PATHWAY	GO_GO:0048011_NEUROTROPHIN_TRK_RECEPTOR_SIGNALING_PATHWAY	20	0.4240318	1.2567451	0.1889313	0.39939514	1	6846	tags=60%, list=40%, signal=99%
GO_GO:0000717_NUCLEOTIDE-EXCISION_REPAIR,_DNA_DUPLEX_UNWINDING	GO_GO:0000717_NUCLEOTIDE-EXCISION_REPAIR,_DNA_DUPLEX_UNWINDING	22	0.42733505	1.2565001	0.21428572	0.39956638	1	5897	tags=45%, list=34%, signal=69%
GO_GO:0002090_REGULATION_OF_RECEPTOR_INTERNALIZATION	GO_GO:0002090_REGULATION_OF_RECEPTOR_INTERNALIZATION	55	0.34222406	1.25626	0.1521739	0.3996985	1	6917	tags=51%, list=40%, signal=85%
GO_GO:0050768_NEGATIVE_REGULATION_OF_NEUROGENESIS	GO_GO:0050768_NEGATIVE_REGULATION_OF_NEUROGENESIS	282	0.3109862	1.2560794	0.16732283	0.3997267	1	8408	tags=58%, list=49%, signal=111%
GO_GO:0007498_MESODERM_DEVELOPMENT	GO_GO:0007498_MESODERM_DEVELOPMENT	123	0.3253092	1.2559489	0.13193117	0.3996483	1	7020	tags=49%, list=41%, signal=81%
GO_GO:2000059_NEGATIVE_REGULATION_OF_UBIQUITIN-DEPENDENT_PROTEIN_CATABOLIC_PROCESS	GO_GO:2000059_NEGATIVE_REGULATION_OF_UBIQUITIN-DEPENDENT_PROTEIN_CATABOLIC_PROCESS	48	0.37228566	1.2557425	0.20408164	0.39973983	1	6238	tags=48%, list=36%, signal=75%
GO_GO:0051090_REGULATION_OF_DNA-BINDING_TRANSCRIPTION_FACTOR_ACTIVITY	GO_GO:0051090_REGULATION_OF_DNA-BINDING_TRANSCRIPTION_FACTOR_ACTIVITY	418	0.2971219	1.2556142	0.16435644	0.39967382	1	6764	tags=41%, list=39%, signal=66%
GO_GO:0035108_LIMB_MORPHOGENESIS	GO_GO:0035108_LIMB_MORPHOGENESIS	149	0.34964257	1.2555709	0.2	0.39947665	1	8109	tags=60%, list=47%, signal=111%
GO_GO:1904036_NEGATIVE_REGULATION_OF_EPITHELIAL_CELL_APOPTOTIC_PROCESS	GO_GO:1904036_NEGATIVE_REGULATION_OF_EPITHELIAL_CELL_APOPTOTIC_PROCESS	42	0.36251035	1.2554681	0.15294118	0.399386	1	5410	tags=43%, list=31%, signal=62%
GO_GO:0070932_HISTONE_H3_DEACETYLATION	GO_GO:0070932_HISTONE_H3_DEACETYLATION	18	0.45841154	1.2551711	0.20641282	0.39963508	1	3991	tags=44%, list=23%, signal=58%
GO_GO:0009408_RESPONSE_TO_HEAT	GO_GO:0009408_RESPONSE_TO_HEAT	114	0.30360743	1.2548192	0.14522822	0.3999191	1	6238	tags=39%, list=36%, signal=60%
GO_GO:0060972_LEFT|RIGHT_PATTERN_FORMATION	GO_GO:0060972_LEFT|RIGHT_PATTERN_FORMATION	22	0.41483387	1.2546047	0.20604914	0.4000223	1	4111	tags=41%, list=24%, signal=54%
GO_GO:0007254_JNK_CASCADE	GO_GO:0007254_JNK_CASCADE	81	0.34616503	1.2545531	0.18532819	0.399822	1	8076	tags=62%, list=47%, signal=115%
GO_GO:0051782_NEGATIVE_REGULATION_OF_CELL_DIVISION	GO_GO:0051782_NEGATIVE_REGULATION_OF_CELL_DIVISION	16	0.44387406	1.2541692	0.22701688	0.40020612	1	1135	tags=25%, list=7%, signal=27%
GO_GO:0050803_REGULATION_OF_SYNAPSE_STRUCTURE_OR_ACTIVITY	GO_GO:0050803_REGULATION_OF_SYNAPSE_STRUCTURE_OR_ACTIVITY	230	0.3187336	1.2540543	0.14344262	0.4001226	1	5449	tags=37%, list=31%, signal=54%
GO_GO:2000377_REGULATION_OF_REACTIVE_OXYGEN_SPECIES_METABOLIC_PROCESS	GO_GO:2000377_REGULATION_OF_REACTIVE_OXYGEN_SPECIES_METABOLIC_PROCESS	177	0.28044906	1.2539749	0.14486921	0.3999891	1	5468	tags=34%, list=32%, signal=49%
GO_GO:0001822_KIDNEY_DEVELOPMENT	GO_GO:0001822_KIDNEY_DEVELOPMENT	267	0.31121296	1.2536852	0.17058824	0.40021038	1	5562	tags=38%, list=32%, signal=55%
GO_GO:0031532_ACTIN_CYTOSKELETON_REORGANIZATION	GO_GO:0031532_ACTIN_CYTOSKELETON_REORGANIZATION	64	0.3873303	1.2534015	0.20162933	0.40044218	1	4998	tags=41%, list=29%, signal=57%
GO_GO:0060537_MUSCLE_TISSUE_DEVELOPMENT	GO_GO:0060537_MUSCLE_TISSUE_DEVELOPMENT	290	0.2998386	1.253273	0.13127413	0.40039122	1	4660	tags=30%, list=27%, signal=41%
GO_GO:1901224_POSITIVE_REGULATION_OF_NIK|NF-KAPPAB_SIGNALING	GO_GO:1901224_POSITIVE_REGULATION_OF_NIK|NF-KAPPAB_SIGNALING	77	0.36058837	1.2529747	0.20883535	0.40065697	1	6493	tags=44%, list=38%, signal=70%
GO_GO:0034331_CELL_JUNCTION_MAINTENANCE	GO_GO:0034331_CELL_JUNCTION_MAINTENANCE	16	0.44415933	1.2529005	0.20428015	0.4005017	1	6648	tags=56%, list=38%, signal=91%
GO_GO:0072091_REGULATION_OF_STEM_CELL_PROLIFERATION	GO_GO:0072091_REGULATION_OF_STEM_CELL_PROLIFERATION	64	0.35688087	1.2528249	0.1765873	0.40034485	1	4292	tags=33%, list=25%, signal=43%
GO_GO:0048592_EYE_MORPHOGENESIS	GO_GO:0048592_EYE_MORPHOGENESIS	147	0.32934156	1.252608	0.15895373	0.40043545	1	7230	tags=52%, list=42%, signal=89%
GO_GO:0060479_LUNG_CELL_DIFFERENTIATION	GO_GO:0060479_LUNG_CELL_DIFFERENTIATION	21	0.42840287	1.2525821	0.17964073	0.4002053	1	1680	tags=24%, list=10%, signal=26%
GO_GO:0051016_BARBED-END_ACTIN_FILAMENT_CAPPING	GO_GO:0051016_BARBED-END_ACTIN_FILAMENT_CAPPING	15	0.44685537	1.2524375	0.20766129	0.40020293	1	7084	tags=60%, list=41%, signal=101%
GO_GO:0045736_NEGATIVE_REGULATION_OF_CYCLIN-DEPENDENT_PROTEIN_SERINE|THREONINE_KINASE_ACTIVITY	GO_GO:0045736_NEGATIVE_REGULATION_OF_CYCLIN-DEPENDENT_PROTEIN_SERINE|THREONINE_KINASE_ACTIVITY	29	0.40959758	1.2524114	0.2122449	0.39996073	1	6165	tags=41%, list=36%, signal=64%
GO_GO:0048701_EMBRYONIC_CRANIAL_SKELETON_MORPHOGENESIS	GO_GO:0048701_EMBRYONIC_CRANIAL_SKELETON_MORPHOGENESIS	46	0.38973564	1.2521913	0.194	0.4000267	1	7736	tags=61%, list=45%, signal=110%
GO_GO:0010803_REGULATION_OF_TUMOR_NECROSIS_FACTOR-MEDIATED_SIGNALING_PATHWAY	GO_GO:0010803_REGULATION_OF_TUMOR_NECROSIS_FACTOR-MEDIATED_SIGNALING_PATHWAY	57	0.34372804	1.251889	0.17857143	0.40027323	1	6588	tags=44%, list=38%, signal=71%
GO_GO:0050808_SYNAPSE_ORGANIZATION	GO_GO:0050808_SYNAPSE_ORGANIZATION	274	0.30626616	1.251835	0.15831663	0.40010124	1	6932	tags=42%, list=40%, signal=70%
GO_GO:0000963_MITOCHONDRIAL_RNA_PROCESSING	GO_GO:0000963_MITOCHONDRIAL_RNA_PROCESSING	16	0.4803667	1.2508136	0.23874755	0.4016244	1	7730	tags=75%, list=45%, signal=135%
GO_GO:0001935_ENDOTHELIAL_CELL_PROLIFERATION	GO_GO:0001935_ENDOTHELIAL_CELL_PROLIFERATION	23	0.41233727	1.2507098	0.18637274	0.40152767	1	8167	tags=65%, list=47%, signal=123%
GO_GO:0007015_ACTIN_FILAMENT_ORGANIZATION	GO_GO:0007015_ACTIN_FILAMENT_ORGANIZATION	227	0.30995584	1.250641	0.17588933	0.40136573	1	7299	tags=47%, list=42%, signal=80%
GO_GO:2000677_REGULATION_OF_TRANSCRIPTION_REGULATORY_REGION_DNA_BINDING	GO_GO:2000677_REGULATION_OF_TRANSCRIPTION_REGULATORY_REGION_DNA_BINDING	51	0.34316215	1.250367	0.15234375	0.40156853	1	7400	tags=55%, list=43%, signal=96%
GO_GO:0030262_APOPTOTIC_NUCLEAR_CHANGES	GO_GO:0030262_APOPTOTIC_NUCLEAR_CHANGES	25	0.38981697	1.2499754	0.19569471	0.4019855	1	5945	tags=56%, list=34%, signal=85%
GO_GO:0042698_OVULATION_CYCLE	GO_GO:0042698_OVULATION_CYCLE	66	0.35658187	1.2497392	0.17786561	0.4020909	1	5463	tags=39%, list=32%, signal=57%
GO_GO:0010721_NEGATIVE_REGULATION_OF_CELL_DEVELOPMENT	GO_GO:0010721_NEGATIVE_REGULATION_OF_CELL_DEVELOPMENT	324	0.30812567	1.2495338	0.15882353	0.40214354	1	8371	tags=57%, list=48%, signal=109%
GO_GO:0000187_ACTIVATION_OF_MAPK_ACTIVITY	GO_GO:0000187_ACTIVATION_OF_MAPK_ACTIVITY	150	0.30378634	1.2493052	0.12623274	0.40224844	1	6819	tags=45%, list=39%, signal=74%
GO_GO:0043406_POSITIVE_REGULATION_OF_MAP_KINASE_ACTIVITY	GO_GO:0043406_POSITIVE_REGULATION_OF_MAP_KINASE_ACTIVITY	257	0.30164605	1.2488387	0.1618497	0.4027827	1	8238	tags=55%, list=48%, signal=104%
GO_GO:0099072_REGULATION_OF_POSTSYNAPTIC_MEMBRANE_NEUROTRANSMITTER_RECEPTOR_LEVELS	GO_GO:0099072_REGULATION_OF_POSTSYNAPTIC_MEMBRANE_NEUROTRANSMITTER_RECEPTOR_LEVELS	49	0.37328988	1.2488381	0.1755424	0.4025051	1	7356	tags=57%, list=43%, signal=99%
GO_GO:0045198_ESTABLISHMENT_OF_EPITHELIAL_CELL_APICAL|BASAL_POLARITY	GO_GO:0045198_ESTABLISHMENT_OF_EPITHELIAL_CELL_APICAL|BASAL_POLARITY	16	0.4438231	1.2487223	0.21956088	0.40241188	1	5952	tags=63%, list=34%, signal=95%
GO_GO:0009168_PURINE_RIBONUCLEOSIDE_MONOPHOSPHATE_BIOSYNTHETIC_PROCESS	GO_GO:0009168_PURINE_RIBONUCLEOSIDE_MONOPHOSPHATE_BIOSYNTHETIC_PROCESS	20	0.41755527	1.24866	0.21995927	0.40221736	1	929	tags=25%, list=5%, signal=26%
GO_GO:0048384_RETINOIC_ACID_RECEPTOR_SIGNALING_PATHWAY	GO_GO:0048384_RETINOIC_ACID_RECEPTOR_SIGNALING_PATHWAY	17	0.42673987	1.2485772	0.18436874	0.40207806	1	4727	tags=41%, list=27%, signal=57%
GO_GO:1902041_REGULATION_OF_EXTRINSIC_APOPTOTIC_SIGNALING_PATHWAY_VIA_DEATH_DOMAIN_RECEPTORS	GO_GO:1902041_REGULATION_OF_EXTRINSIC_APOPTOTIC_SIGNALING_PATHWAY_VIA_DEATH_DOMAIN_RECEPTORS	56	0.35715508	1.2484039	0.19348268	0.40208924	1	3878	tags=29%, list=22%, signal=37%
GO_GO:0006929_SUBSTRATE-DEPENDENT_CELL_MIGRATION	GO_GO:0006929_SUBSTRATE-DEPENDENT_CELL_MIGRATION	27	0.43725637	1.248356	0.20440882	0.40190047	1	6799	tags=59%, list=39%, signal=97%
GO_GO:0021761_LIMBIC_SYSTEM_DEVELOPMENT	GO_GO:0021761_LIMBIC_SYSTEM_DEVELOPMENT	109	0.3415618	1.2481514	0.194	0.40198007	1	7427	tags=55%, list=43%, signal=96%
GO_GO:0009156_RIBONUCLEOSIDE_MONOPHOSPHATE_BIOSYNTHETIC_PROCESS	GO_GO:0009156_RIBONUCLEOSIDE_MONOPHOSPHATE_BIOSYNTHETIC_PROCESS	33	0.37692335	1.2479153	0.21703854	0.40209156	1	929	tags=21%, list=5%, signal=22%
GO_GO:1902166_NEGATIVE_REGULATION_OF_INTRINSIC_APOPTOTIC_SIGNALING_PATHWAY_IN_RESPONSE_TO_DNA_DAMAGE_BY_P53_CLASS_MEDIATOR	GO_GO:1902166_NEGATIVE_REGULATION_OF_INTRINSIC_APOPTOTIC_SIGNALING_PATHWAY_IN_RESPONSE_TO_DNA_DAMAGE_BY_P53_CLASS_MEDIATOR	16	0.43954042	1.2478989	0.18446602	0.40184212	1	8813	tags=75%, list=51%, signal=153%
GO_GO:0042551_NEURON_MATURATION	GO_GO:0042551_NEURON_MATURATION	39	0.35171235	1.2476326	0.15087041	0.402017	1	7446	tags=54%, list=43%, signal=94%
GO_GO:2000001_REGULATION_OF_DNA_DAMAGE_CHECKPOINT	GO_GO:2000001_REGULATION_OF_DNA_DAMAGE_CHECKPOINT	16	0.49919525	1.2474897	0.2407045	0.40198126	1	6800	tags=69%, list=39%, signal=113%
GO_GO:0099003_VESICLE-MEDIATED_TRANSPORT_IN_SYNAPSE	GO_GO:0099003_VESICLE-MEDIATED_TRANSPORT_IN_SYNAPSE	127	0.32269728	1.2471547	0.15537849	0.40230542	1	6584	tags=45%, list=38%, signal=72%
GO_GO:0046856_PHOSPHATIDYLINOSITOL_DEPHOSPHORYLATION	GO_GO:0046856_PHOSPHATIDYLINOSITOL_DEPHOSPHORYLATION	22	0.46007273	1.246937	0.24212599	0.40238792	1	7055	tags=64%, list=41%, signal=107%
GO_GO:0019226_TRANSMISSION_OF_NERVE_IMPULSE	GO_GO:0019226_TRANSMISSION_OF_NERVE_IMPULSE	53	0.37714556	1.2468672	0.1659919	0.40222767	1	7879	tags=57%, list=46%, signal=104%
GO_GO:0009743_RESPONSE_TO_CARBOHYDRATE	GO_GO:0009743_RESPONSE_TO_CARBOHYDRATE	170	0.2736098	1.2467865	0.08237548	0.40211192	1	7609	tags=49%, list=44%, signal=87%
GO_GO:0014037_SCHWANN_CELL_DIFFERENTIATION	GO_GO:0014037_SCHWANN_CELL_DIFFERENTIATION	35	0.36186397	1.2467321	0.16839917	0.40192327	1	3451	tags=31%, list=20%, signal=39%
GO_GO:0009954_PROXIMAL|DISTAL_PATTERN_FORMATION	GO_GO:0009954_PROXIMAL|DISTAL_PATTERN_FORMATION	32	0.41648063	1.2466334	0.199187	0.40181395	1	6764	tags=56%, list=39%, signal=92%
GO_GO:1903706_REGULATION_OF_HEMOPOIESIS	GO_GO:1903706_REGULATION_OF_HEMOPOIESIS	446	0.30206072	1.2463598	0.16962525	0.40199935	1	7360	tags=47%, list=43%, signal=79%
GO_GO:0060323_HEAD_MORPHOGENESIS	GO_GO:0060323_HEAD_MORPHOGENESIS	36	0.3939041	1.2461056	0.21912351	0.4021386	1	5248	tags=44%, list=30%, signal=64%
GO_GO:0086019_CELL-CELL_SIGNALING_INVOLVED_IN_CARDIAC_CONDUCTION	GO_GO:0086019_CELL-CELL_SIGNALING_INVOLVED_IN_CARDIAC_CONDUCTION	27	0.42912874	1.2458366	0.19547325	0.40233767	1	7792	tags=59%, list=45%, signal=108%
GO_GO:0030510_REGULATION_OF_BMP_SIGNALING_PATHWAY	GO_GO:0030510_REGULATION_OF_BMP_SIGNALING_PATHWAY	88	0.33644727	1.2454302	0.19662921	0.40276942	1	8105	tags=58%, list=47%, signal=108%
GO_GO:0001754_EYE_PHOTORECEPTOR_CELL_DIFFERENTIATION	GO_GO:0001754_EYE_PHOTORECEPTOR_CELL_DIFFERENTIATION	45	0.3347098	1.2452122	0.13867188	0.4028938	1	7230	tags=49%, list=42%, signal=84%
GO_GO:0048854_BRAIN_MORPHOGENESIS	GO_GO:0048854_BRAIN_MORPHOGENESIS	31	0.38109645	1.2447033	0.14851485	0.40351015	1	8914	tags=74%, list=52%, signal=153%
GO_GO:0007249_I-KAPPAB_KINASE|NF-KAPPAB_SIGNALING	GO_GO:0007249_I-KAPPAB_KINASE|NF-KAPPAB_SIGNALING	71	0.34751374	1.2436347	0.21829522	0.40511197	1	6340	tags=45%, list=37%, signal=71%
GO_GO:0032526_RESPONSE_TO_RETINOIC_ACID	GO_GO:0032526_RESPONSE_TO_RETINOIC_ACID	110	0.30535403	1.2435011	0.14619882	0.4050974	1	7552	tags=49%, list=44%, signal=87%
GO_GO:0090102_COCHLEA_DEVELOPMENT	GO_GO:0090102_COCHLEA_DEVELOPMENT	51	0.35831702	1.2431554	0.16966067	0.40543228	1	8144	tags=65%, list=47%, signal=122%
GO_GO:0035019_SOMATIC_STEM_CELL_POPULATION_MAINTENANCE	GO_GO:0035019_SOMATIC_STEM_CELL_POPULATION_MAINTENANCE	65	0.34233525	1.2431207	0.16962525	0.40523297	1	7659	tags=54%, list=44%, signal=96%
GO_GO:2000300_REGULATION_OF_SYNAPTIC_VESICLE_EXOCYTOSIS	GO_GO:2000300_REGULATION_OF_SYNAPTIC_VESICLE_EXOCYTOSIS	77	0.32759607	1.2429435	0.16470589	0.40528718	1	6124	tags=42%, list=35%, signal=64%
GO_GO:0014902_MYOTUBE_DIFFERENTIATION	GO_GO:0014902_MYOTUBE_DIFFERENTIATION	57	0.34432545	1.2428931	0.15169661	0.40509012	1	4607	tags=33%, list=27%, signal=45%
GO_GO:0030111_REGULATION_OF_WNT_SIGNALING_PATHWAY	GO_GO:0030111_REGULATION_OF_WNT_SIGNALING_PATHWAY	362	0.2953097	1.2427264	0.14003944	0.40511447	1	6950	tags=43%, list=40%, signal=70%
GO_GO:0032722_POSITIVE_REGULATION_OF_CHEMOKINE_PRODUCTION	GO_GO:0032722_POSITIVE_REGULATION_OF_CHEMOKINE_PRODUCTION	56	0.3629574	1.2426063	0.21906693	0.4050717	1	7091	tags=45%, list=41%, signal=75%
GO_GO:0043392_NEGATIVE_REGULATION_OF_DNA_BINDING	GO_GO:0043392_NEGATIVE_REGULATION_OF_DNA_BINDING	55	0.34224823	1.2421993	0.15789473	0.40549648	1	7723	tags=51%, list=45%, signal=92%
GO_GO:0061061_MUSCLE_STRUCTURE_DEVELOPMENT	GO_GO:0061061_MUSCLE_STRUCTURE_DEVELOPMENT	467	0.29727215	1.2421706	0.15820312	0.405273	1	5005	tags=32%, list=29%, signal=44%
GO_GO:0060393_REGULATION_OF_PATHWAY-RESTRICTED_SMAD_PROTEIN_PHOSPHORYLATION	GO_GO:0060393_REGULATION_OF_PATHWAY-RESTRICTED_SMAD_PROTEIN_PHOSPHORYLATION	61	0.35636905	1.2419306	0.17311609	0.40544468	1	7137	tags=49%, list=41%, signal=83%
GO_GO:0008333_ENDOSOME_TO_LYSOSOME_TRANSPORT	GO_GO:0008333_ENDOSOME_TO_LYSOSOME_TRANSPORT	53	0.37088937	1.2414651	0.24693878	0.40595487	1	3508	tags=32%, list=20%, signal=40%
GO_GO:0048002_ANTIGEN_PROCESSING_AND_PRESENTATION_OF_PEPTIDE_ANTIGEN	GO_GO:0048002_ANTIGEN_PROCESSING_AND_PRESENTATION_OF_PEPTIDE_ANTIGEN	189	0.34699896	1.241168	0.25	0.40617946	1	6594	tags=46%, list=38%, signal=74%
GO_GO:0060216_DEFINITIVE_HEMOPOIESIS	GO_GO:0060216_DEFINITIVE_HEMOPOIESIS	17	0.46987855	1.2411519	0.22862823	0.40592566	1	6784	tags=47%, list=39%, signal=77%
GO_GO:0021587_CEREBELLUM_MORPHOGENESIS	GO_GO:0021587_CEREBELLUM_MORPHOGENESIS	37	0.37785503	1.2410238	0.18637274	0.40587077	1	5542	tags=46%, list=32%, signal=67%
GO_GO:0006491_N-GLYCAN_PROCESSING	GO_GO:0006491_N-GLYCAN_PROCESSING	15	0.45843348	1.2407674	0.21941748	0.40599084	1	6317	tags=67%, list=37%, signal=105%
GO_GO:0097190_APOPTOTIC_SIGNALING_PATHWAY	GO_GO:0097190_APOPTOTIC_SIGNALING_PATHWAY	277	0.29185802	1.2405859	0.15674603	0.40601397	1	7014	tags=44%, list=41%, signal=73%
GO_GO:0050687_NEGATIVE_REGULATION_OF_DEFENSE_RESPONSE_TO_VIRUS	GO_GO:0050687_NEGATIVE_REGULATION_OF_DEFENSE_RESPONSE_TO_VIRUS	24	0.3872614	1.240334	0.20450282	0.40614152	1	6262	tags=50%, list=36%, signal=78%
GO_GO:1902187_NEGATIVE_REGULATION_OF_VIRAL_RELEASE_FROM_HOST_CELL	GO_GO:1902187_NEGATIVE_REGULATION_OF_VIRAL_RELEASE_FROM_HOST_CELL	15	0.45152533	1.2402276	0.22920893	0.40607995	1	2502	tags=27%, list=14%, signal=31%
GO_GO:0051496_POSITIVE_REGULATION_OF_STRESS_FIBER_ASSEMBLY	GO_GO:0051496_POSITIVE_REGULATION_OF_STRESS_FIBER_ASSEMBLY	51	0.37420702	1.2402211	0.21176471	0.405815	1	3756	tags=37%, list=22%, signal=47%
GO_GO:0034605_CELLULAR_RESPONSE_TO_HEAT	GO_GO:0034605_CELLULAR_RESPONSE_TO_HEAT	73	0.33402926	1.2398474	0.19839679	0.40621325	1	3931	tags=26%, list=23%, signal=34%
GO_GO:0003180_AORTIC_VALVE_MORPHOGENESIS	GO_GO:0003180_AORTIC_VALVE_MORPHOGENESIS	28	0.42486086	1.2391733	0.23895583	0.40708306	1	4964	tags=43%, list=29%, signal=60%
GO_GO:0042633_HAIR_CYCLE	GO_GO:0042633_HAIR_CYCLE	89	0.32860327	1.2391249	0.15187377	0.40690064	1	6200	tags=38%, list=36%, signal=59%
GO_GO:1900077_NEGATIVE_REGULATION_OF_CELLULAR_RESPONSE_TO_INSULIN_STIMULUS	GO_GO:1900077_NEGATIVE_REGULATION_OF_CELLULAR_RESPONSE_TO_INSULIN_STIMULUS	33	0.3787205	1.2390107	0.19631901	0.40683421	1	6496	tags=48%, list=38%, signal=77%
GO_GO:0097120_RECEPTOR_LOCALIZATION_TO_SYNAPSE	GO_GO:0097120_RECEPTOR_LOCALIZATION_TO_SYNAPSE	42	0.36614823	1.2388576	0.20662768	0.40679365	1	6628	tags=48%, list=38%, signal=77%
GO_GO:0070723_RESPONSE_TO_CHOLESTEROL	GO_GO:0070723_RESPONSE_TO_CHOLESTEROL	25	0.38263172	1.2388163	0.20576131	0.40659964	1	9194	tags=76%, list=53%, signal=162%
GO_GO:0045069_REGULATION_OF_VIRAL_GENOME_REPLICATION	GO_GO:0045069_REGULATION_OF_VIRAL_GENOME_REPLICATION	94	0.3459103	1.2385885	0.19921875	0.40670702	1	6240	tags=47%, list=36%, signal=73%
GO_GO:0035306_POSITIVE_REGULATION_OF_DEPHOSPHORYLATION	GO_GO:0035306_POSITIVE_REGULATION_OF_DEPHOSPHORYLATION	58	0.3442455	1.238504	0.19291338	0.406582	1	6846	tags=50%, list=40%, signal=82%
GO_GO:0001936_REGULATION_OF_ENDOTHELIAL_CELL_PROLIFERATION	GO_GO:0001936_REGULATION_OF_ENDOTHELIAL_CELL_PROLIFERATION	127	0.32544115	1.2383708	0.2027559	0.40652794	1	8233	tags=62%, list=48%, signal=118%
GO_GO:0062098_REGULATION_OF_PROGRAMMED_NECROTIC_CELL_DEATH	GO_GO:0062098_REGULATION_OF_PROGRAMMED_NECROTIC_CELL_DEATH	20	0.4119864	1.2382635	0.21193415	0.40647838	1	6534	tags=55%, list=38%, signal=88%
GO_GO:0034391_REGULATION_OF_SMOOTH_MUSCLE_CELL_APOPTOTIC_PROCESS	GO_GO:0034391_REGULATION_OF_SMOOTH_MUSCLE_CELL_APOPTOTIC_PROCESS	23	0.37709147	1.2379847	0.20159681	0.4066769	1	7335	tags=57%, list=42%, signal=98%
GO_GO:0045921_POSITIVE_REGULATION_OF_EXOCYTOSIS	GO_GO:0045921_POSITIVE_REGULATION_OF_EXOCYTOSIS	88	0.3066465	1.2379485	0.15757576	0.40646684	1	6584	tags=43%, list=38%, signal=69%
GO_GO:0046902_REGULATION_OF_MITOCHONDRIAL_MEMBRANE_PERMEABILITY	GO_GO:0046902_REGULATION_OF_MITOCHONDRIAL_MEMBRANE_PERMEABILITY	71	0.33159077	1.2378055	0.1904762	0.40644637	1	4180	tags=31%, list=24%, signal=41%
GO_GO:0046661_MALE_SEX_DIFFERENTIATION	GO_GO:0046661_MALE_SEX_DIFFERENTIATION	155	0.30360308	1.2373399	0.12720157	0.40703464	1	8052	tags=54%, list=47%, signal=100%
GO_GO:0072001_RENAL_SYSTEM_DEVELOPMENT	GO_GO:0072001_RENAL_SYSTEM_DEVELOPMENT	281	0.3077526	1.2368299	0.18786693	0.40765777	1	5562	tags=38%, list=32%, signal=55%
GO_GO:0002262_MYELOID_CELL_HOMEOSTASIS	GO_GO:0002262_MYELOID_CELL_HOMEOSTASIS	107	0.3103083	1.2354183	0.17063493	0.4098117	1	7392	tags=47%, list=43%, signal=81%
GO_GO:1904030_NEGATIVE_REGULATION_OF_CYCLIN-DEPENDENT_PROTEIN_KINASE_ACTIVITY	GO_GO:1904030_NEGATIVE_REGULATION_OF_CYCLIN-DEPENDENT_PROTEIN_KINASE_ACTIVITY	30	0.4012606	1.2353565	0.23360656	0.40964812	1	6165	tags=40%, list=36%, signal=62%
GO_GO:0055012_VENTRICULAR_CARDIAC_MUSCLE_CELL_DIFFERENTIATION	GO_GO:0055012_VENTRICULAR_CARDIAC_MUSCLE_CELL_DIFFERENTIATION	17	0.45258528	1.2351618	0.20754717	0.40971723	1	3799	tags=41%, list=22%, signal=53%
GO_GO:0006047_UDP-N-ACETYLGLUCOSAMINE_METABOLIC_PROCESS	GO_GO:0006047_UDP-N-ACETYLGLUCOSAMINE_METABOLIC_PROCESS	16	0.42784306	1.2346851	0.23883495	0.4102558	1	5683	tags=44%, list=33%, signal=65%
GO_GO:1903421_REGULATION_OF_SYNAPTIC_VESICLE_RECYCLING	GO_GO:1903421_REGULATION_OF_SYNAPTIC_VESICLE_RECYCLING	25	0.39182043	1.2344983	0.23976608	0.41031244	1	5405	tags=40%, list=31%, signal=58%
GO_GO:0007214_GAMMA-AMINOBUTYRIC_ACID_SIGNALING_PATHWAY	GO_GO:0007214_GAMMA-AMINOBUTYRIC_ACID_SIGNALING_PATHWAY	25	0.40384468	1.2340019	0.19723865	0.4109105	1	5833	tags=40%, list=34%, signal=60%
GO_GO:0021696_CEREBELLAR_CORTEX_MORPHOGENESIS	GO_GO:0021696_CEREBELLAR_CORTEX_MORPHOGENESIS	30	0.39544478	1.2339108	0.1891348	0.4108364	1	5079	tags=43%, list=29%, signal=61%
GO_GO:0010939_REGULATION_OF_NECROTIC_CELL_DEATH	GO_GO:0010939_REGULATION_OF_NECROTIC_CELL_DEATH	28	0.35866055	1.2338356	0.1891348	0.41071618	1	6534	tags=46%, list=38%, signal=74%
GO_GO:0019882_ANTIGEN_PROCESSING_AND_PRESENTATION	GO_GO:0019882_ANTIGEN_PROCESSING_AND_PRESENTATION	214	0.3381729	1.2335899	0.24457593	0.41090912	1	4979	tags=35%, list=29%, signal=48%
GO_GO:0031529_RUFFLE_ORGANIZATION	GO_GO:0031529_RUFFLE_ORGANIZATION	24	0.42421672	1.2334073	0.21289062	0.41095775	1	5248	tags=50%, list=30%, signal=72%
GO_GO:0046622_POSITIVE_REGULATION_OF_ORGAN_GROWTH	GO_GO:0046622_POSITIVE_REGULATION_OF_ORGAN_GROWTH	48	0.3523078	1.2332513	0.21314742	0.41097897	1	4277	tags=29%, list=25%, signal=39%
GO_GO:1900120_REGULATION_OF_RECEPTOR_BINDING	GO_GO:1900120_REGULATION_OF_RECEPTOR_BINDING	25	0.39395908	1.2328955	0.2	0.41130015	1	8063	tags=64%, list=47%, signal=120%
GO_GO:0031338_REGULATION_OF_VESICLE_FUSION	GO_GO:0031338_REGULATION_OF_VESICLE_FUSION	32	0.36432356	1.2328058	0.20528455	0.4111671	1	9301	tags=66%, list=54%, signal=142%
GO_GO:0007632_VISUAL_BEHAVIOR	GO_GO:0007632_VISUAL_BEHAVIOR	52	0.36219177	1.2327037	0.20121951	0.41106752	1	4580	tags=35%, list=26%, signal=47%
GO_GO:0030099_MYELOID_CELL_DIFFERENTIATION	GO_GO:0030099_MYELOID_CELL_DIFFERENTIATION	217	0.3158038	1.2321655	0.19096509	0.4117376	1	7470	tags=48%, list=43%, signal=83%
GO_GO:0019321_PENTOSE_METABOLIC_PROCESS	GO_GO:0019321_PENTOSE_METABOLIC_PROCESS	15	0.47960946	1.2320614	0.24016564	0.4116581	1	1735	tags=33%, list=10%, signal=37%
GO_GO:0061952_MIDBODY_ABSCISSION	GO_GO:0061952_MIDBODY_ABSCISSION	17	0.46479866	1.230395	0.24640657	0.41423672	1	6056	tags=59%, list=35%, signal=90%
GO_GO:0060041_RETINA_DEVELOPMENT_IN_CAMERA-TYPE_EYE	GO_GO:0060041_RETINA_DEVELOPMENT_IN_CAMERA-TYPE_EYE	144	0.31224847	1.2301763	0.17025441	0.4143688	1	4799	tags=35%, list=28%, signal=49%
GO_GO:0048857_NEURAL_NUCLEUS_DEVELOPMENT	GO_GO:0048857_NEURAL_NUCLEUS_DEVELOPMENT	62	0.3324717	1.2301574	0.17948718	0.4141239	1	5388	tags=40%, list=31%, signal=58%
GO_GO:0043200_RESPONSE_TO_AMINO_ACID	GO_GO:0043200_RESPONSE_TO_AMINO_ACID	116	0.29766163	1.2293909	0.18375242	0.41521972	1	4442	tags=33%, list=26%, signal=44%
GO_GO:0010171_BODY_MORPHOGENESIS	GO_GO:0010171_BODY_MORPHOGENESIS	44	0.37497136	1.2291477	0.23046093	0.41537872	1	5248	tags=43%, list=30%, signal=62%
GO_GO:0002753_CYTOPLASMIC_PATTERN_RECOGNITION_RECEPTOR_SIGNALING_PATHWAY	GO_GO:0002753_CYTOPLASMIC_PATTERN_RECOGNITION_RECEPTOR_SIGNALING_PATHWAY	35	0.3758882	1.2289406	0.21906693	0.4154858	1	6493	tags=46%, list=38%, signal=73%
GO_GO:0061028_ESTABLISHMENT_OF_ENDOTHELIAL_BARRIER	GO_GO:0061028_ESTABLISHMENT_OF_ENDOTHELIAL_BARRIER	34	0.3896385	1.228935	0.22529644	0.4152215	1	7499	tags=65%, list=43%, signal=114%
GO_GO:0043393_REGULATION_OF_PROTEIN_BINDING	GO_GO:0043393_REGULATION_OF_PROTEIN_BINDING	223	0.29089326	1.2288901	0.14430894	0.41503972	1	8701	tags=57%, list=50%, signal=112%
GO_GO:0043535_REGULATION_OF_BLOOD_VESSEL_ENDOTHELIAL_CELL_MIGRATION	GO_GO:0043535_REGULATION_OF_BLOOD_VESSEL_ENDOTHELIAL_CELL_MIGRATION	89	0.34699246	1.2285969	0.21730769	0.41526458	1	4529	tags=35%, list=26%, signal=47%
GO_GO:0003181_ATRIOVENTRICULAR_VALVE_MORPHOGENESIS	GO_GO:0003181_ATRIOVENTRICULAR_VALVE_MORPHOGENESIS	24	0.44421834	1.2285507	0.24007936	0.41509032	1	8101	tags=75%, list=47%, signal=141%
GO_GO:0034105_POSITIVE_REGULATION_OF_TISSUE_REMODELING	GO_GO:0034105_POSITIVE_REGULATION_OF_TISSUE_REMODELING	32	0.37666458	1.2283872	0.23290598	0.41509402	1	2033	tags=22%, list=12%, signal=25%
GO_GO:0010640_REGULATION_OF_PLATELET-DERIVED_GROWTH_FACTOR_RECEPTOR_SIGNALING_PATHWAY	GO_GO:0010640_REGULATION_OF_PLATELET-DERIVED_GROWTH_FACTOR_RECEPTOR_SIGNALING_PATHWAY	23	0.4166665	1.22837	0.21850394	0.41484538	1	7091	tags=61%, list=41%, signal=103%
GO_GO:0009755_HORMONE-MEDIATED_SIGNALING_PATHWAY	GO_GO:0009755_HORMONE-MEDIATED_SIGNALING_PATHWAY	166	0.29178947	1.2276021	0.1521739	0.4159186	1	7394	tags=48%, list=43%, signal=82%
GO_GO:1900153_POSITIVE_REGULATION_OF_NUCLEAR-TRANSCRIBED_MRNA_CATABOLIC_PROCESS,_DEADENYLATION-DEPENDENT_DECAY	GO_GO:1900153_POSITIVE_REGULATION_OF_NUCLEAR-TRANSCRIBED_MRNA_CATABOLIC_PROCESS,_DEADENYLATION-DEPENDENT_DECAY	18	0.43459305	1.2275482	0.23076923	0.41574952	1	7069	tags=61%, list=41%, signal=103%
GO_GO:1902883_NEGATIVE_REGULATION_OF_RESPONSE_TO_OXIDATIVE_STRESS	GO_GO:1902883_NEGATIVE_REGULATION_OF_RESPONSE_TO_OXIDATIVE_STRESS	47	0.3314361	1.2274845	0.16468254	0.41558653	1	3751	tags=28%, list=22%, signal=35%
GO_GO:0050999_REGULATION_OF_NITRIC-OXIDE_SYNTHASE_ACTIVITY	GO_GO:0050999_REGULATION_OF_NITRIC-OXIDE_SYNTHASE_ACTIVITY	44	0.3365332	1.2273135	0.16432866	0.41564602	1	6011	tags=45%, list=35%, signal=69%
GO_GO:0050651_DERMATAN_SULFATE_PROTEOGLYCAN_BIOSYNTHETIC_PROCESS	GO_GO:0050651_DERMATAN_SULFATE_PROTEOGLYCAN_BIOSYNTHETIC_PROCESS	15	0.46675742	1.2272422	0.2475442	0.41550505	1	5973	tags=60%, list=35%, signal=92%
GO_GO:0007213_G_PROTEIN-COUPLED_ACETYLCHOLINE_RECEPTOR_SIGNALING_PATHWAY	GO_GO:0007213_G_PROTEIN-COUPLED_ACETYLCHOLINE_RECEPTOR_SIGNALING_PATHWAY	19	0.41891736	1.2271918	0.1971831	0.41531137	1	3745	tags=37%, list=22%, signal=47%
GO_GO:0034332_ADHERENS_JUNCTION_ORGANIZATION	GO_GO:0034332_ADHERENS_JUNCTION_ORGANIZATION	83	0.34029555	1.226814	0.21359223	0.4156877	1	8343	tags=55%, list=48%, signal=107%
GO_GO:0002028_REGULATION_OF_SODIUM_ION_TRANSPORT	GO_GO:0002028_REGULATION_OF_SODIUM_ION_TRANSPORT	85	0.31316274	1.2267653	0.16826004	0.4155	1	7011	tags=48%, list=41%, signal=81%
GO_GO:0009266_RESPONSE_TO_TEMPERATURE_STIMULUS	GO_GO:0009266_RESPONSE_TO_TEMPERATURE_STIMULUS	179	0.2764351	1.2265309	0.124223605	0.41562334	1	5931	tags=35%, list=34%, signal=53%
GO_GO:0001736_ESTABLISHMENT_OF_PLANAR_POLARITY	GO_GO:0001736_ESTABLISHMENT_OF_PLANAR_POLARITY	23	0.41899234	1.2260343	0.22933884	0.4162137	1	8082	tags=74%, list=47%, signal=138%
GO_GO:0014013_REGULATION_OF_GLIOGENESIS	GO_GO:0014013_REGULATION_OF_GLIOGENESIS	115	0.30810684	1.225802	0.17358491	0.4163353	1	5132	tags=32%, list=30%, signal=45%
GO_GO:0043154_NEGATIVE_REGULATION_OF_CYSTEINE-TYPE_ENDOPEPTIDASE_ACTIVITY_INVOLVED_IN_APOPTOTIC_PROCESS	GO_GO:0043154_NEGATIVE_REGULATION_OF_CYSTEINE-TYPE_ENDOPEPTIDASE_ACTIVITY_INVOLVED_IN_APOPTOTIC_PROCESS	81	0.3065854	1.2257092	0.16194332	0.41623235	1	7059	tags=51%, list=41%, signal=85%
GO_GO:0000387_SPLICEOSOMAL_SNRNP_ASSEMBLY	GO_GO:0000387_SPLICEOSOMAL_SNRNP_ASSEMBLY	38	0.4528062	1.2256495	0.27626458	0.416074	1	5725	tags=53%, list=33%, signal=78%
GO_GO:0006482_PROTEIN_DEMETHYLATION	GO_GO:0006482_PROTEIN_DEMETHYLATION	33	0.399651	1.2248898	0.24847251	0.4170972	1	6219	tags=55%, list=36%, signal=85%
GO_GO:0097186_AMELOGENESIS	GO_GO:0097186_AMELOGENESIS	23	0.38295758	1.2245749	0.2060606	0.4173695	1	3794	tags=30%, list=22%, signal=39%
GO_GO:1903428_POSITIVE_REGULATION_OF_REACTIVE_OXYGEN_SPECIES_BIOSYNTHETIC_PROCESS	GO_GO:1903428_POSITIVE_REGULATION_OF_REACTIVE_OXYGEN_SPECIES_BIOSYNTHETIC_PROCESS	49	0.3337598	1.2244222	0.20558882	0.41735026	1	6801	tags=45%, list=39%, signal=74%
GO_GO:0007492_ENDODERM_DEVELOPMENT	GO_GO:0007492_ENDODERM_DEVELOPMENT	72	0.35428	1.224089	0.199187	0.41763517	1	5593	tags=42%, list=32%, signal=61%
GO_GO:0010827_REGULATION_OF_GLUCOSE_TRANSMEMBRANE_TRANSPORT	GO_GO:0010827_REGULATION_OF_GLUCOSE_TRANSMEMBRANE_TRANSPORT	72	0.33048418	1.2235461	0.15587045	0.4183186	1	6304	tags=43%, list=36%, signal=67%
GO_GO:0048048_EMBRYONIC_EYE_MORPHOGENESIS	GO_GO:0048048_EMBRYONIC_EYE_MORPHOGENESIS	34	0.39564538	1.2234648	0.25097275	0.41820866	1	5773	tags=50%, list=33%, signal=75%
GO_GO:0032480_NEGATIVE_REGULATION_OF_TYPE_I_INTERFERON_PRODUCTION	GO_GO:0032480_NEGATIVE_REGULATION_OF_TYPE_I_INTERFERON_PRODUCTION	45	0.37726763	1.2232177	0.2423077	0.41832405	1	4760	tags=36%, list=28%, signal=49%
GO_GO:0002011_MORPHOGENESIS_OF_AN_EPITHELIAL_SHEET	GO_GO:0002011_MORPHOGENESIS_OF_AN_EPITHELIAL_SHEET	50	0.36838195	1.2227578	0.23031496	0.4188941	1	8347	tags=62%, list=48%, signal=119%
GO_GO:1903540_ESTABLISHMENT_OF_PROTEIN_LOCALIZATION_TO_POSTSYNAPTIC_MEMBRANE	GO_GO:1903540_ESTABLISHMENT_OF_PROTEIN_LOCALIZATION_TO_POSTSYNAPTIC_MEMBRANE	19	0.42397696	1.2222359	0.2061657	0.41955182	1	6489	tags=47%, list=37%, signal=76%
GO_GO:1904646_CELLULAR_RESPONSE_TO_AMYLOID-BETA	GO_GO:1904646_CELLULAR_RESPONSE_TO_AMYLOID-BETA	40	0.38005456	1.2221968	0.21212122	0.41933712	1	8249	tags=63%, list=48%, signal=119%
GO_GO:0008038_NEURON_RECOGNITION	GO_GO:0008038_NEURON_RECOGNITION	49	0.3545309	1.2221731	0.20792079	0.4191178	1	9584	tags=73%, list=55%, signal=164%
GO_GO:0043112_RECEPTOR_METABOLIC_PROCESS	GO_GO:0043112_RECEPTOR_METABOLIC_PROCESS	104	0.31186765	1.2221564	0.18834952	0.4188747	1	6605	tags=44%, list=38%, signal=71%
GO_GO:1902667_REGULATION_OF_AXON_GUIDANCE	GO_GO:1902667_REGULATION_OF_AXON_GUIDANCE	43	0.37991965	1.2219422	0.21386139	0.41897124	1	8496	tags=70%, list=49%, signal=137%
GO_GO:0048593_CAMERA-TYPE_EYE_MORPHOGENESIS	GO_GO:0048593_CAMERA-TYPE_EYE_MORPHOGENESIS	119	0.32293645	1.2218891	0.17892644	0.4187887	1	4799	tags=36%, list=28%, signal=50%
GO_GO:0060766_NEGATIVE_REGULATION_OF_ANDROGEN_RECEPTOR_SIGNALING_PATHWAY	GO_GO:0060766_NEGATIVE_REGULATION_OF_ANDROGEN_RECEPTOR_SIGNALING_PATHWAY	15	0.4470556	1.2214599	0.22285715	0.41929176	1	8101	tags=87%, list=47%, signal=163%
GO_GO:0017015_REGULATION_OF_TRANSFORMING_GROWTH_FACTOR_BETA_RECEPTOR_SIGNALING_PATHWAY	GO_GO:0017015_REGULATION_OF_TRANSFORMING_GROWTH_FACTOR_BETA_RECEPTOR_SIGNALING_PATHWAY	111	0.33181047	1.2213843	0.21357286	0.41915312	1	8319	tags=59%, list=48%, signal=112%
GO_GO:0010888_NEGATIVE_REGULATION_OF_LIPID_STORAGE	GO_GO:0010888_NEGATIVE_REGULATION_OF_LIPID_STORAGE	19	0.41387486	1.2213305	0.21414538	0.41895488	1	5976	tags=47%, list=35%, signal=72%
GO_GO:0046653_TETRAHYDROFOLATE_METABOLIC_PROCESS	GO_GO:0046653_TETRAHYDROFOLATE_METABOLIC_PROCESS	19	0.40075144	1.2212706	0.19839679	0.41879478	1	4392	tags=42%, list=25%, signal=56%
GO_GO:0034394_PROTEIN_LOCALIZATION_TO_CELL_SURFACE	GO_GO:0034394_PROTEIN_LOCALIZATION_TO_CELL_SURFACE	26	0.40052402	1.2211254	0.21956088	0.41877964	1	3611	tags=35%, list=21%, signal=44%
GO_GO:1902305_REGULATION_OF_SODIUM_ION_TRANSMEMBRANE_TRANSPORT	GO_GO:1902305_REGULATION_OF_SODIUM_ION_TRANSMEMBRANE_TRANSPORT	63	0.32337376	1.2204957	0.1764706	0.41968128	1	5477	tags=35%, list=32%, signal=51%
GO_GO:0071397_CELLULAR_RESPONSE_TO_CHOLESTEROL	GO_GO:0071397_CELLULAR_RESPONSE_TO_CHOLESTEROL	16	0.43102086	1.2202833	0.2208589	0.4197794	1	9194	tags=75%, list=53%, signal=160%
GO_GO:0003184_PULMONARY_VALVE_MORPHOGENESIS	GO_GO:0003184_PULMONARY_VALVE_MORPHOGENESIS	17	0.4755512	1.220196	0.26877472	0.4196556	1	4511	tags=47%, list=26%, signal=64%
GO_GO:0098773_SKIN_EPIDERMIS_DEVELOPMENT	GO_GO:0098773_SKIN_EPIDERMIS_DEVELOPMENT	74	0.33336285	1.2198616	0.19767442	0.4199934	1	6200	tags=41%, list=36%, signal=63%
GO_GO:0042063_GLIOGENESIS	GO_GO:0042063_GLIOGENESIS	214	0.29613042	1.2196279	0.1734694	0.42013085	1	7431	tags=49%, list=43%, signal=84%
GO_GO:1903830_MAGNESIUM_ION_TRANSMEMBRANE_TRANSPORT	GO_GO:1903830_MAGNESIUM_ION_TRANSMEMBRANE_TRANSPORT	16	0.47237334	1.2195718	0.2576687	0.41997004	1	7330	tags=75%, list=42%, signal=130%
GO_GO:0006493_PROTEIN_O-LINKED_GLYCOSYLATION	GO_GO:0006493_PROTEIN_O-LINKED_GLYCOSYLATION	116	0.3213698	1.2195513	0.19315895	0.41974106	1	6067	tags=38%, list=35%, signal=58%
GO_GO:1902683_REGULATION_OF_RECEPTOR_LOCALIZATION_TO_SYNAPSE	GO_GO:1902683_REGULATION_OF_RECEPTOR_LOCALIZATION_TO_SYNAPSE	17	0.4291072	1.2193875	0.22908367	0.41976848	1	4625	tags=41%, list=27%, signal=56%
GO_GO:0098969_NEUROTRANSMITTER_RECEPTOR_TRANSPORT_TO_POSTSYNAPTIC_MEMBRANE	GO_GO:0098969_NEUROTRANSMITTER_RECEPTOR_TRANSPORT_TO_POSTSYNAPTIC_MEMBRANE	18	0.43086112	1.2192543	0.23062016	0.41971603	1	6489	tags=50%, list=37%, signal=80%
GO_GO:0055002_STRIATED_MUSCLE_CELL_DEVELOPMENT	GO_GO:0055002_STRIATED_MUSCLE_CELL_DEVELOPMENT	131	0.30013126	1.2191522	0.15192308	0.41961998	1	4661	tags=29%, list=27%, signal=39%
GO_GO:0006024_GLYCOSAMINOGLYCAN_BIOSYNTHETIC_PROCESS	GO_GO:0006024_GLYCOSAMINOGLYCAN_BIOSYNTHETIC_PROCESS	102	0.3339458	1.2190223	0.21242484	0.41956922	1	8950	tags=67%, list=52%, signal=137%
GO_GO:0030260_ENTRY_INTO_HOST_CELL	GO_GO:0030260_ENTRY_INTO_HOST_CELL	102	0.3185935	1.2189542	0.18383838	0.419422	1	4844	tags=30%, list=28%, signal=42%
GO_GO:0030212_HYALURONAN_METABOLIC_PROCESS	GO_GO:0030212_HYALURONAN_METABOLIC_PROCESS	31	0.34879255	1.2188497	0.20454545	0.41934156	1	6732	tags=52%, list=39%, signal=84%
GO_GO:0070168_NEGATIVE_REGULATION_OF_BIOMINERAL_TISSUE_DEVELOPMENT	GO_GO:0070168_NEGATIVE_REGULATION_OF_BIOMINERAL_TISSUE_DEVELOPMENT	28	0.3866977	1.217601	0.21730383	0.4212397	1	7934	tags=57%, list=46%, signal=105%
GO_GO:0021697_CEREBELLAR_CORTEX_FORMATION	GO_GO:0021697_CEREBELLAR_CORTEX_FORMATION	21	0.41483587	1.2174226	0.24701196	0.42129278	1	3612	tags=38%, list=21%, signal=48%
GO_GO:0006665_SPHINGOLIPID_METABOLIC_PROCESS	GO_GO:0006665_SPHINGOLIPID_METABOLIC_PROCESS	151	0.2906203	1.2174044	0.17588933	0.42105505	1	7395	tags=46%, list=43%, signal=80%
GO_GO:0002639_POSITIVE_REGULATION_OF_IMMUNOGLOBULIN_PRODUCTION	GO_GO:0002639_POSITIVE_REGULATION_OF_IMMUNOGLOBULIN_PRODUCTION	43	0.35099572	1.2169557	0.21713148	0.42161673	1	1080	tags=16%, list=6%, signal=17%
GO_GO:0060045_POSITIVE_REGULATION_OF_CARDIAC_MUSCLE_CELL_PROLIFERATION	GO_GO:0060045_POSITIVE_REGULATION_OF_CARDIAC_MUSCLE_CELL_PROLIFERATION	25	0.42890966	1.2168422	0.24254473	0.4215423	1	4277	tags=36%, list=25%, signal=48%
GO_GO:1903900_REGULATION_OF_VIRAL_LIFE_CYCLE	GO_GO:1903900_REGULATION_OF_VIRAL_LIFE_CYCLE	141	0.3137458	1.2166147	0.2300195	0.421639	1	6296	tags=42%, list=36%, signal=65%
GO_GO:0061572_ACTIN_FILAMENT_BUNDLE_ORGANIZATION	GO_GO:0061572_ACTIN_FILAMENT_BUNDLE_ORGANIZATION	68	0.33412543	1.2164203	0.200409	0.42171317	1	7469	tags=56%, list=43%, signal=98%
GO_GO:0007635_CHEMOSENSORY_BEHAVIOR	GO_GO:0007635_CHEMOSENSORY_BEHAVIOR	17	0.44864276	1.2163285	0.22727273	0.42161217	1	5289	tags=41%, list=31%, signal=59%
GO_GO:0035050_EMBRYONIC_HEART_TUBE_DEVELOPMENT	GO_GO:0035050_EMBRYONIC_HEART_TUBE_DEVELOPMENT	79	0.34600145	1.2160755	0.20158103	0.42180592	1	7897	tags=56%, list=46%, signal=102%
GO_GO:0002040_SPROUTING_ANGIOGENESIS	GO_GO:0002040_SPROUTING_ANGIOGENESIS	57	0.37709698	1.2151254	0.24951644	0.42323497	1	6950	tags=53%, list=40%, signal=88%
GO_GO:0001655_UROGENITAL_SYSTEM_DEVELOPMENT	GO_GO:0001655_UROGENITAL_SYSTEM_DEVELOPMENT	315	0.2982853	1.2150865	0.20825148	0.4230413	1	5562	tags=37%, list=32%, signal=53%
GO_GO:0097485_NEURON_PROJECTION_GUIDANCE	GO_GO:0097485_NEURON_PROJECTION_GUIDANCE	262	0.31378224	1.2143213	0.1979798	0.4241033	1	8624	tags=60%, list=50%, signal=117%
GO_GO:0018108_PEPTIDYL-TYROSINE_PHOSPHORYLATION	GO_GO:0018108_PEPTIDYL-TYROSINE_PHOSPHORYLATION	156	0.3253972	1.2140366	0.20472442	0.42427886	1	8350	tags=56%, list=48%, signal=108%
GO_GO:0048311_MITOCHONDRION_DISTRIBUTION	GO_GO:0048311_MITOCHONDRION_DISTRIBUTION	16	0.4339839	1.2140188	0.23752496	0.42404753	1	7913	tags=69%, list=46%, signal=127%
GO_GO:1903861_POSITIVE_REGULATION_OF_DENDRITE_EXTENSION	GO_GO:1903861_POSITIVE_REGULATION_OF_DENDRITE_EXTENSION	23	0.37078944	1.2137886	0.17871486	0.42416134	1	8354	tags=65%, list=48%, signal=126%
GO_GO:0051153_REGULATION_OF_STRIATED_MUSCLE_CELL_DIFFERENTIATION	GO_GO:0051153_REGULATION_OF_STRIATED_MUSCLE_CELL_DIFFERENTIATION	101	0.30930623	1.2137738	0.17764471	0.42392796	1	4283	tags=29%, list=25%, signal=38%
GO_GO:0001667_AMEBOIDAL-TYPE_CELL_MIGRATION	GO_GO:0001667_AMEBOIDAL-TYPE_CELL_MIGRATION	167	0.3122059	1.2136644	0.21206225	0.42387876	1	5808	tags=38%, list=34%, signal=56%
GO_GO:0007338_SINGLE_FERTILIZATION	GO_GO:0007338_SINGLE_FERTILIZATION	135	0.27889213	1.2136215	0.16032064	0.4237073	1	6584	tags=39%, list=38%, signal=63%
GO_GO:0016180_SNRNA_PROCESSING	GO_GO:0016180_SNRNA_PROCESSING	36	0.41841102	1.2130611	0.24654832	0.424339	1	6294	tags=50%, list=36%, signal=78%
GO_GO:0030308_NEGATIVE_REGULATION_OF_CELL_GROWTH	GO_GO:0030308_NEGATIVE_REGULATION_OF_CELL_GROWTH	181	0.28980505	1.2121176	0.16071428	0.4258772	1	8648	tags=58%, list=50%, signal=115%
GO_GO:0033574_RESPONSE_TO_TESTOSTERONE	GO_GO:0033574_RESPONSE_TO_TESTOSTERONE	39	0.3372584	1.21145	0.19795918	0.42678344	1	5951	tags=38%, list=34%, signal=58%
GO_GO:0033143_REGULATION_OF_INTRACELLULAR_STEROID_HORMONE_RECEPTOR_SIGNALING_PATHWAY	GO_GO:0033143_REGULATION_OF_INTRACELLULAR_STEROID_HORMONE_RECEPTOR_SIGNALING_PATHWAY	74	0.33980545	1.2114114	0.2275449	0.4265771	1	7659	tags=62%, list=44%, signal=111%
GO_GO:0061053_SOMITE_DEVELOPMENT	GO_GO:0061053_SOMITE_DEVELOPMENT	82	0.32845137	1.2113389	0.22289157	0.42643964	1	7913	tags=55%, list=46%, signal=101%
GO_GO:0099558_MAINTENANCE_OF_SYNAPSE_STRUCTURE	GO_GO:0099558_MAINTENANCE_OF_SYNAPSE_STRUCTURE	15	0.44043273	1.2109438	0.22789784	0.4268574	1	1519	tags=20%, list=9%, signal=22%
GO_GO:0007520_MYOBLAST_FUSION	GO_GO:0007520_MYOBLAST_FUSION	22	0.4038622	1.2108916	0.21442495	0.42667425	1	4001	tags=41%, list=23%, signal=53%
GO_GO:0051222_POSITIVE_REGULATION_OF_PROTEIN_TRANSPORT	GO_GO:0051222_POSITIVE_REGULATION_OF_PROTEIN_TRANSPORT	418	0.26636013	1.2108552	0.14460285	0.42647704	1	6503	tags=39%, list=38%, signal=61%
GO_GO:0032869_CELLULAR_RESPONSE_TO_INSULIN_STIMULUS	GO_GO:0032869_CELLULAR_RESPONSE_TO_INSULIN_STIMULUS	163	0.29375952	1.2104046	0.198364	0.42697906	1	5458	tags=36%, list=32%, signal=51%
GO_GO:0043331_RESPONSE_TO_DSRNA	GO_GO:0043331_RESPONSE_TO_DSRNA	52	0.3372159	1.2097739	0.21169356	0.4279015	1	3781	tags=25%, list=22%, signal=32%
GO_GO:1903573_NEGATIVE_REGULATION_OF_RESPONSE_TO_ENDOPLASMIC_RETICULUM_STRESS	GO_GO:1903573_NEGATIVE_REGULATION_OF_RESPONSE_TO_ENDOPLASMIC_RETICULUM_STRESS	44	0.33912072	1.2094933	0.21875	0.42812505	1	2520	tags=20%, list=15%, signal=24%
GO_GO:0060338_REGULATION_OF_TYPE_I_INTERFERON-MEDIATED_SIGNALING_PATHWAY	GO_GO:0060338_REGULATION_OF_TYPE_I_INTERFERON-MEDIATED_SIGNALING_PATHWAY	35	0.39376962	1.2089673	0.26347306	0.42873397	1	6692	tags=51%, list=39%, signal=84%
GO_GO:0019228_NEURONAL_ACTION_POTENTIAL	GO_GO:0019228_NEURONAL_ACTION_POTENTIAL	29	0.42524254	1.2085985	0.23379175	0.42910472	1	7704	tags=59%, list=45%, signal=105%
GO_GO:0002312_B_CELL_ACTIVATION_INVOLVED_IN_IMMUNE_RESPONSE	GO_GO:0002312_B_CELL_ACTIVATION_INVOLVED_IN_IMMUNE_RESPONSE	44	0.39642182	1.2080232	0.2632613	0.42980573	1	6294	tags=50%, list=36%, signal=78%
GO_GO:0007599_HEMOSTASIS	GO_GO:0007599_HEMOSTASIS	294	0.27842748	1.2077416	0.21062993	0.43001577	1	6452	tags=37%, list=37%, signal=58%
GO_GO:0060021_ROOF_OF_MOUTH_DEVELOPMENT	GO_GO:0060021_ROOF_OF_MOUTH_DEVELOPMENT	90	0.33932132	1.207397	0.2275449	0.43035713	1	4749	tags=38%, list=27%, signal=52%
GO_GO:0061337_CARDIAC_CONDUCTION	GO_GO:0061337_CARDIAC_CONDUCTION	93	0.32331264	1.2071147	0.21499014	0.43058077	1	7792	tags=51%, list=45%, signal=91%
GO_GO:0007173_EPIDERMAL_GROWTH_FACTOR_RECEPTOR_SIGNALING_PATHWAY	GO_GO:0007173_EPIDERMAL_GROWTH_FACTOR_RECEPTOR_SIGNALING_PATHWAY	50	0.37326783	1.2070948	0.27470356	0.43034837	1	6846	tags=52%, list=40%, signal=86%
GO_GO:0032959_INOSITOL_TRISPHOSPHATE_BIOSYNTHETIC_PROCESS	GO_GO:0032959_INOSITOL_TRISPHOSPHATE_BIOSYNTHETIC_PROCESS	16	0.43079415	1.206835	0.22972973	0.43055704	1	7578	tags=56%, list=44%, signal=100%
GO_GO:0010811_POSITIVE_REGULATION_OF_CELL-SUBSTRATE_ADHESION	GO_GO:0010811_POSITIVE_REGULATION_OF_CELL-SUBSTRATE_ADHESION	115	0.31781596	1.2067955	0.21010101	0.43036127	1	6003	tags=41%, list=35%, signal=62%
GO_GO:0030903_NOTOCHORD_DEVELOPMENT	GO_GO:0030903_NOTOCHORD_DEVELOPMENT	19	0.41471907	1.2067674	0.23563218	0.4301354	1	8109	tags=74%, list=47%, signal=139%
GO_GO:0032435_NEGATIVE_REGULATION_OF_PROTEASOMAL_UBIQUITIN-DEPENDENT_PROTEIN_CATABOLIC_PROCESS	GO_GO:0032435_NEGATIVE_REGULATION_OF_PROTEASOMAL_UBIQUITIN-DEPENDENT_PROTEIN_CATABOLIC_PROCESS	34	0.3647434	1.2064794	0.23185484	0.4303678	1	4454	tags=35%, list=26%, signal=47%
GO_GO:0030032_LAMELLIPODIUM_ASSEMBLY	GO_GO:0030032_LAMELLIPODIUM_ASSEMBLY	34	0.38608384	1.2064755	0.24063116	0.43010578	1	3734	tags=32%, list=22%, signal=41%
GO_GO:0032008_POSITIVE_REGULATION_OF_TOR_SIGNALING	GO_GO:0032008_POSITIVE_REGULATION_OF_TOR_SIGNALING	37	0.3720548	1.2063065	0.22937626	0.43014932	1	4147	tags=32%, list=24%, signal=43%
GO_GO:0042461_PHOTORECEPTOR_CELL_DEVELOPMENT	GO_GO:0042461_PHOTORECEPTOR_CELL_DEVELOPMENT	46	0.32015297	1.2056494	0.20769231	0.43102008	1	7737	tags=52%, list=45%, signal=94%
GO_GO:0060996_DENDRITIC_SPINE_DEVELOPMENT	GO_GO:0060996_DENDRITIC_SPINE_DEVELOPMENT	29	0.38412312	1.2054051	0.23865877	0.43118408	1	5402	tags=45%, list=31%, signal=65%
GO_GO:0090502_RNA_PHOSPHODIESTER_BOND_HYDROLYSIS,_ENDONUCLEOLYTIC	GO_GO:0090502_RNA_PHOSPHODIESTER_BOND_HYDROLYSIS,_ENDONUCLEOLYTIC	71	0.33344197	1.2052908	0.2421875	0.43111154	1	5403	tags=41%, list=31%, signal=59%
GO_GO:0038084_VASCULAR_ENDOTHELIAL_GROWTH_FACTOR_SIGNALING_PATHWAY	GO_GO:0038084_VASCULAR_ENDOTHELIAL_GROWTH_FACTOR_SIGNALING_PATHWAY	20	0.4414755	1.2052395	0.28542915	0.43092862	1	6879	tags=60%, list=40%, signal=99%
GO_GO:0030641_REGULATION_OF_CELLULAR_PH	GO_GO:0030641_REGULATION_OF_CELLULAR_PH	93	0.30686927	1.2051417	0.22823985	0.43083727	1	8095	tags=52%, list=47%, signal=96%
GO_GO:1901264_CARBOHYDRATE_DERIVATIVE_TRANSPORT	GO_GO:1901264_CARBOHYDRATE_DERIVATIVE_TRANSPORT	68	0.309321	1.2048106	0.20547946	0.43116912	1	5056	tags=32%, list=29%, signal=46%
GO_GO:0006643_MEMBRANE_LIPID_METABOLIC_PROCESS	GO_GO:0006643_MEMBRANE_LIPID_METABOLIC_PROCESS	198	0.27318308	1.2043769	0.1934236	0.43163395	1	7399	tags=45%, list=43%, signal=78%
GO_GO:0060760_POSITIVE_REGULATION_OF_RESPONSE_TO_CYTOKINE_STIMULUS	GO_GO:0060760_POSITIVE_REGULATION_OF_RESPONSE_TO_CYTOKINE_STIMULUS	57	0.34951356	1.2035401	0.2485323	0.43287295	1	6588	tags=42%, list=38%, signal=68%
GO_GO:0097094_CRANIOFACIAL_SUTURE_MORPHOGENESIS	GO_GO:0097094_CRANIOFACIAL_SUTURE_MORPHOGENESIS	17	0.43496633	1.2032231	0.26147705	0.4331715	1	5813	tags=59%, list=34%, signal=88%
GO_GO:0048568_EMBRYONIC_ORGAN_DEVELOPMENT	GO_GO:0048568_EMBRYONIC_ORGAN_DEVELOPMENT	431	0.2989937	1.203119	0.19517103	0.43309993	1	7756	tags=52%, list=45%, signal=91%
GO_GO:0030851_GRANULOCYTE_DIFFERENTIATION	GO_GO:0030851_GRANULOCYTE_DIFFERENTIATION	19	0.39657766	1.2030631	0.23443983	0.43292302	1	7455	tags=53%, list=43%, signal=92%
GO_GO:0007568_AGING	GO_GO:0007568_AGING	275	0.26170486	1.202959	0.1497006	0.43283117	1	7637	tags=45%, list=44%, signal=79%
GO_GO:0048332_MESODERM_MORPHOGENESIS	GO_GO:0048332_MESODERM_MORPHOGENESIS	68	0.33351937	1.2029059	0.22682446	0.4326643	1	8683	tags=62%, list=50%, signal=123%
GO_GO:0008589_REGULATION_OF_SMOOTHENED_SIGNALING_PATHWAY	GO_GO:0008589_REGULATION_OF_SMOOTHENED_SIGNALING_PATHWAY	84	0.34047672	1.2028818	0.23913044	0.4324327	1	6922	tags=51%, list=40%, signal=85%
GO_GO:0008344_ADULT_LOCOMOTORY_BEHAVIOR	GO_GO:0008344_ADULT_LOCOMOTORY_BEHAVIOR	77	0.3170107	1.202645	0.17288801	0.43255225	1	5746	tags=38%, list=33%, signal=56%
GO_GO:0060487_LUNG_EPITHELIAL_CELL_DIFFERENTIATION	GO_GO:0060487_LUNG_EPITHELIAL_CELL_DIFFERENTIATION	20	0.41529146	1.2026027	0.244	0.43234947	1	1143	tags=20%, list=7%, signal=21%
GO_GO:0046755_VIRAL_BUDDING	GO_GO:0046755_VIRAL_BUDDING	25	0.40463197	1.2024117	0.2781186	0.4324393	1	6056	tags=52%, list=35%, signal=80%
GO_GO:0030204_CHONDROITIN_SULFATE_METABOLIC_PROCESS	GO_GO:0030204_CHONDROITIN_SULFATE_METABOLIC_PROCESS	39	0.362875	1.2023189	0.23577236	0.4323355	1	5973	tags=44%, list=35%, signal=66%
GO_GO:0045638_NEGATIVE_REGULATION_OF_MYELOID_CELL_DIFFERENTIATION	GO_GO:0045638_NEGATIVE_REGULATION_OF_MYELOID_CELL_DIFFERENTIATION	78	0.31491628	1.2018824	0.20703125	0.43282318	1	5034	tags=35%, list=29%, signal=49%
GO_GO:0048286_LUNG_ALVEOLUS_DEVELOPMENT	GO_GO:0048286_LUNG_ALVEOLUS_DEVELOPMENT	42	0.38349035	1.2013216	0.24609375	0.43350786	1	6539	tags=55%, list=38%, signal=88%
GO_GO:0046579_POSITIVE_REGULATION_OF_RAS_PROTEIN_SIGNAL_TRANSDUCTION	GO_GO:0046579_POSITIVE_REGULATION_OF_RAS_PROTEIN_SIGNAL_TRANSDUCTION	65	0.35327974	1.20118	0.23076923	0.43349484	1	7074	tags=51%, list=41%, signal=86%
GO_GO:0002009_MORPHOGENESIS_OF_AN_EPITHELIUM	GO_GO:0002009_MORPHOGENESIS_OF_AN_EPITHELIUM	430	0.30244365	1.2009002	0.2407045	0.4336807	1	7546	tags=49%, list=44%, signal=84%
GO_GO:0043555_REGULATION_OF_TRANSLATION_IN_RESPONSE_TO_STRESS	GO_GO:0043555_REGULATION_OF_TRANSLATION_IN_RESPONSE_TO_STRESS	16	0.4303608	1.200504	0.27745664	0.43409565	1	9011	tags=75%, list=52%, signal=156%
GO_GO:0033144_NEGATIVE_REGULATION_OF_INTRACELLULAR_STEROID_HORMONE_RECEPTOR_SIGNALING_PATHWAY	GO_GO:0033144_NEGATIVE_REGULATION_OF_INTRACELLULAR_STEROID_HORMONE_RECEPTOR_SIGNALING_PATHWAY	33	0.3751524	1.2003105	0.24031007	0.43415394	1	2296	tags=30%, list=13%, signal=35%
GO_GO:0060412_VENTRICULAR_SEPTUM_MORPHOGENESIS	GO_GO:0060412_VENTRICULAR_SEPTUM_MORPHOGENESIS	41	0.38182274	1.2002305	0.2514735	0.43403578	1	4636	tags=39%, list=27%, signal=53%
GO_GO:1903051_NEGATIVE_REGULATION_OF_PROTEOLYSIS_INVOLVED_IN_CELLULAR_PROTEIN_CATABOLIC_PROCESS	GO_GO:1903051_NEGATIVE_REGULATION_OF_PROTEOLYSIS_INVOLVED_IN_CELLULAR_PROTEIN_CATABOLIC_PROCESS	70	0.33135137	1.1996738	0.24346076	0.4348081	1	6238	tags=41%, list=36%, signal=65%
GO_GO:0035967_CELLULAR_RESPONSE_TO_TOPOLOGICALLY_INCORRECT_PROTEIN	GO_GO:0035967_CELLULAR_RESPONSE_TO_TOPOLOGICALLY_INCORRECT_PROTEIN	146	0.29975587	1.1994342	0.20930232	0.43496713	1	5599	tags=33%, list=32%, signal=48%
GO_GO:0010801_NEGATIVE_REGULATION_OF_PEPTIDYL-THREONINE_PHOSPHORYLATION	GO_GO:0010801_NEGATIVE_REGULATION_OF_PEPTIDYL-THREONINE_PHOSPHORYLATION	18	0.4380096	1.198867	0.2994012	0.4357369	1	5195	tags=39%, list=30%, signal=56%
GO_GO:0010001_GLIAL_CELL_DIFFERENTIATION	GO_GO:0010001_GLIAL_CELL_DIFFERENTIATION	167	0.28911042	1.1988162	0.17922607	0.43556446	1	7431	tags=49%, list=43%, signal=84%
GO_GO:0007411_AXON_GUIDANCE	GO_GO:0007411_AXON_GUIDANCE	259	0.31106132	1.1986688	0.21384929	0.43556172	1	8530	tags=58%, list=49%, signal=113%
GO_GO:2000649_REGULATION_OF_SODIUM_ION_TRANSMEMBRANE_TRANSPORTER_ACTIVITY	GO_GO:2000649_REGULATION_OF_SODIUM_ION_TRANSMEMBRANE_TRANSPORTER_ACTIVITY	53	0.33129105	1.1984806	0.22460938	0.43560526	1	5477	tags=36%, list=32%, signal=52%
GO_GO:0032228_REGULATION_OF_SYNAPTIC_TRANSMISSION,_GABAERGIC	GO_GO:0032228_REGULATION_OF_SYNAPTIC_TRANSMISSION,_GABAERGIC	32	0.36550412	1.1984673	0.1979798	0.43537697	1	6499	tags=44%, list=38%, signal=70%
GO_GO:0000302_RESPONSE_TO_REACTIVE_OXYGEN_SPECIES	GO_GO:0000302_RESPONSE_TO_REACTIVE_OXYGEN_SPECIES	192	0.27427173	1.197807	0.17408907	0.43626982	1	3671	tags=26%, list=21%, signal=32%
GO_GO:0051668_LOCALIZATION_WITHIN_MEMBRANE	GO_GO:0051668_LOCALIZATION_WITHIN_MEMBRANE	86	0.31229195	1.1976173	0.22336066	0.43629986	1	9345	tags=63%, list=54%, signal=136%
GO_GO:0050655_DERMATAN_SULFATE_PROTEOGLYCAN_METABOLIC_PROCESS	GO_GO:0050655_DERMATAN_SULFATE_PROTEOGLYCAN_METABOLIC_PROCESS	16	0.45282397	1.1968896	0.27450982	0.4373612	1	5973	tags=56%, list=35%, signal=86%
GO_GO:0060562_EPITHELIAL_TUBE_MORPHOGENESIS	GO_GO:0060562_EPITHELIAL_TUBE_MORPHOGENESIS	305	0.30751464	1.1968793	0.22376238	0.43710345	1	7516	tags=49%, list=43%, signal=85%
GO_GO:0007596_BLOOD_COAGULATION	GO_GO:0007596_BLOOD_COAGULATION	289	0.2771399	1.1966861	0.21626984	0.437159	1	6452	tags=37%, list=37%, signal=58%
GO_GO:0010829_NEGATIVE_REGULATION_OF_GLUCOSE_TRANSMEMBRANE_TRANSPORT	GO_GO:0010829_NEGATIVE_REGULATION_OF_GLUCOSE_TRANSMEMBRANE_TRANSPORT	16	0.45070714	1.1965903	0.24596775	0.43708152	1	5976	tags=56%, list=35%, signal=86%
GO_GO:0033627_CELL_ADHESION_MEDIATED_BY_INTEGRIN	GO_GO:0033627_CELL_ADHESION_MEDIATED_BY_INTEGRIN	23	0.4496574	1.1964427	0.29090908	0.4370572	1	4914	tags=48%, list=28%, signal=67%
GO_GO:0034381_PLASMA_LIPOPROTEIN_PARTICLE_CLEARANCE	GO_GO:0034381_PLASMA_LIPOPROTEIN_PARTICLE_CLEARANCE	41	0.34211856	1.1958493	0.21	0.4378695	1	4609	tags=39%, list=27%, signal=53%
GO_GO:2000179_POSITIVE_REGULATION_OF_NEURAL_PRECURSOR_CELL_PROLIFERATION	GO_GO:2000179_POSITIVE_REGULATION_OF_NEURAL_PRECURSOR_CELL_PROLIFERATION	53	0.35352093	1.1957409	0.21084337	0.43781355	1	5079	tags=36%, list=29%, signal=51%
GO_GO:0031643_POSITIVE_REGULATION_OF_MYELINATION	GO_GO:0031643_POSITIVE_REGULATION_OF_MYELINATION	17	0.4158993	1.1952131	0.224	0.43850145	1	2178	tags=24%, list=13%, signal=27%
GO_GO:0032674_REGULATION_OF_INTERLEUKIN-5_PRODUCTION	GO_GO:0032674_REGULATION_OF_INTERLEUKIN-5_PRODUCTION	22	0.3791711	1.1951674	0.24297188	0.4383202	1	8262	tags=64%, list=48%, signal=122%
GO_GO:0051592_RESPONSE_TO_CALCIUM_ION	GO_GO:0051592_RESPONSE_TO_CALCIUM_ION	148	0.28104416	1.1944543	0.18108653	0.43933186	1	6586	tags=40%, list=38%, signal=64%
GO_GO:0060765_REGULATION_OF_ANDROGEN_RECEPTOR_SIGNALING_PATHWAY	GO_GO:0060765_REGULATION_OF_ANDROGEN_RECEPTOR_SIGNALING_PATHWAY	26	0.39214283	1.194359	0.24015749	0.43922576	1	7659	tags=69%, list=44%, signal=124%
GO_GO:0060339_NEGATIVE_REGULATION_OF_TYPE_I_INTERFERON-MEDIATED_SIGNALING_PATHWAY	GO_GO:0060339_NEGATIVE_REGULATION_OF_TYPE_I_INTERFERON-MEDIATED_SIGNALING_PATHWAY	15	0.45848265	1.1941987	0.24847251	0.4392319	1	6692	tags=53%, list=39%, signal=87%
GO_GO:0033209_TUMOR_NECROSIS_FACTOR-MEDIATED_SIGNALING_PATHWAY	GO_GO:0033209_TUMOR_NECROSIS_FACTOR-MEDIATED_SIGNALING_PATHWAY	116	0.33493724	1.1940323	0.24703558	0.4392955	1	6705	tags=42%, list=39%, signal=68%
GO_GO:0043542_ENDOTHELIAL_CELL_MIGRATION	GO_GO:0043542_ENDOTHELIAL_CELL_MIGRATION	65	0.34419608	1.1937686	0.26171875	0.4395007	1	5808	tags=40%, list=34%, signal=60%
GO_GO:0001568_BLOOD_VESSEL_DEVELOPMENT	GO_GO:0001568_BLOOD_VESSEL_DEVELOPMENT	483	0.30473295	1.1937088	0.25636008	0.43933713	1	6081	tags=40%, list=35%, signal=60%
GO_GO:0007219_NOTCH_SIGNALING_PATHWAY	GO_GO:0007219_NOTCH_SIGNALING_PATHWAY	122	0.30555102	1.1926113	0.22709164	0.44097853	1	7592	tags=47%, list=44%, signal=83%
GO_GO:0016254_PREASSEMBLY_OF_GPI_ANCHOR_IN_ER_MEMBRANE	GO_GO:0016254_PREASSEMBLY_OF_GPI_ANCHOR_IN_ER_MEMBRANE	17	0.43140236	1.1918353	0.2882353	0.44213608	1	8189	tags=59%, list=47%, signal=112%
GO_GO:0072657_PROTEIN_LOCALIZATION_TO_MEMBRANE	GO_GO:0072657_PROTEIN_LOCALIZATION_TO_MEMBRANE	481	0.27864385	1.1917533	0.21104537	0.44200662	1	7124	tags=40%, list=41%, signal=66%
GO_GO:0016577_HISTONE_DEMETHYLATION	GO_GO:0016577_HISTONE_DEMETHYLATION	31	0.3967482	1.1917452	0.2742268	0.44175383	1	6219	tags=55%, list=36%, signal=85%
GO_GO:0090101_NEGATIVE_REGULATION_OF_TRANSMEMBRANE_RECEPTOR_PROTEIN_SERINE|THREONINE_KINASE_SIGNALING_PATHWAY	GO_GO:0090101_NEGATIVE_REGULATION_OF_TRANSMEMBRANE_RECEPTOR_PROTEIN_SERINE|THREONINE_KINASE_SIGNALING_PATHWAY	115	0.3158809	1.191553	0.238	0.44182697	1	8119	tags=56%, list=47%, signal=104%
GO_GO:0071277_CELLULAR_RESPONSE_TO_CALCIUM_ION	GO_GO:0071277_CELLULAR_RESPONSE_TO_CALCIUM_ION	82	0.30147892	1.1914889	0.21169356	0.4416891	1	6739	tags=46%, list=39%, signal=76%
GO_GO:0071526_SEMAPHORIN-PLEXIN_SIGNALING_PATHWAY	GO_GO:0071526_SEMAPHORIN-PLEXIN_SIGNALING_PATHWAY	35	0.38917622	1.1913222	0.25831702	0.44173095	1	8408	tags=71%, list=49%, signal=139%
GO_GO:0051150_REGULATION_OF_SMOOTH_MUSCLE_CELL_DIFFERENTIATION	GO_GO:0051150_REGULATION_OF_SMOOTH_MUSCLE_CELL_DIFFERENTIATION	30	0.37655568	1.1912643	0.25387597	0.44158894	1	3223	tags=27%, list=19%, signal=33%
GO_GO:0060544_REGULATION_OF_NECROPTOTIC_PROCESS	GO_GO:0060544_REGULATION_OF_NECROPTOTIC_PROCESS	17	0.4136015	1.1908088	0.25203252	0.4421593	1	3494	tags=35%, list=20%, signal=44%
GO_GO:0045956_POSITIVE_REGULATION_OF_CALCIUM_ION-DEPENDENT_EXOCYTOSIS	GO_GO:0045956_POSITIVE_REGULATION_OF_CALCIUM_ION-DEPENDENT_EXOCYTOSIS	19	0.39710727	1.1903826	0.2519084	0.44265082	1	2849	tags=26%, list=16%, signal=31%
GO_GO:0043586_TONGUE_DEVELOPMENT	GO_GO:0043586_TONGUE_DEVELOPMENT	20	0.4570315	1.1903826	0.26359832	0.44238624	1	4389	tags=45%, list=25%, signal=60%
GO_GO:0035666_TRIF-DEPENDENT_TOLL-LIKE_RECEPTOR_SIGNALING_PATHWAY	GO_GO:0035666_TRIF-DEPENDENT_TOLL-LIKE_RECEPTOR_SIGNALING_PATHWAY	29	0.36861467	1.1903672	0.2617587	0.4421477	1	6996	tags=55%, list=40%, signal=92%
GO_GO:0051017_ACTIN_FILAMENT_BUNDLE_ASSEMBLY	GO_GO:0051017_ACTIN_FILAMENT_BUNDLE_ASSEMBLY	65	0.3288895	1.1903056	0.23421589	0.44198686	1	7469	tags=55%, list=43%, signal=97%
GO_GO:0097192_EXTRINSIC_APOPTOTIC_SIGNALING_PATHWAY_IN_ABSENCE_OF_LIGAND	GO_GO:0097192_EXTRINSIC_APOPTOTIC_SIGNALING_PATHWAY_IN_ABSENCE_OF_LIGAND	31	0.35894662	1.189808	0.252505	0.44258344	1	7392	tags=52%, list=43%, signal=90%
GO_GO:0035924_CELLULAR_RESPONSE_TO_VASCULAR_ENDOTHELIAL_GROWTH_FACTOR_STIMULUS	GO_GO:0035924_CELLULAR_RESPONSE_TO_VASCULAR_ENDOTHELIAL_GROWTH_FACTOR_STIMULUS	40	0.3780403	1.1897775	0.26284584	0.4423695	1	6879	tags=50%, list=40%, signal=83%
GO_GO:0010656_NEGATIVE_REGULATION_OF_MUSCLE_CELL_APOPTOTIC_PROCESS	GO_GO:0010656_NEGATIVE_REGULATION_OF_MUSCLE_CELL_APOPTOTIC_PROCESS	36	0.3346301	1.1892693	0.23014256	0.4430389	1	3231	tags=28%, list=19%, signal=34%
GO_GO:0060716_LABYRINTHINE_LAYER_BLOOD_VESSEL_DEVELOPMENT	GO_GO:0060716_LABYRINTHINE_LAYER_BLOOD_VESSEL_DEVELOPMENT	21	0.3828312	1.1887437	0.2745491	0.44364396	1	7188	tags=57%, list=42%, signal=98%
GO_GO:0000422_AUTOPHAGY_OF_MITOCHONDRION	GO_GO:0000422_AUTOPHAGY_OF_MITOCHONDRION	39	0.34580222	1.188397	0.23373984	0.443955	1	5711	tags=41%, list=33%, signal=61%
GO_GO:0044458_MOTILE_CILIUM_ASSEMBLY	GO_GO:0044458_MOTILE_CILIUM_ASSEMBLY	22	0.43984956	1.1882604	0.27929688	0.44394132	1	7308	tags=59%, list=42%, signal=102%
GO_GO:0040018_POSITIVE_REGULATION_OF_MULTICELLULAR_ORGANISM_GROWTH	GO_GO:0040018_POSITIVE_REGULATION_OF_MULTICELLULAR_ORGANISM_GROWTH	33	0.34151423	1.1880796	0.22941177	0.4439685	1	6965	tags=52%, list=40%, signal=86%
GO_GO:0001503_OSSIFICATION	GO_GO:0001503_OSSIFICATION	255	0.3006759	1.1880441	0.24	0.44376662	1	7047	tags=44%, list=41%, signal=74%
GO_GO:0030511_POSITIVE_REGULATION_OF_TRANSFORMING_GROWTH_FACTOR_BETA_RECEPTOR_SIGNALING_PATHWAY	GO_GO:0030511_POSITIVE_REGULATION_OF_TRANSFORMING_GROWTH_FACTOR_BETA_RECEPTOR_SIGNALING_PATHWAY	28	0.3687529	1.1879929	0.24110672	0.44356576	1	6672	tags=54%, list=39%, signal=87%
GO_GO:0046718_VIRAL_ENTRY_INTO_HOST_CELL	GO_GO:0046718_VIRAL_ENTRY_INTO_HOST_CELL	94	0.3089328	1.1879746	0.21485944	0.44333228	1	4844	tags=30%, list=28%, signal=41%
GO_GO:0048008_PLATELET-DERIVED_GROWTH_FACTOR_RECEPTOR_SIGNALING_PATHWAY	GO_GO:0048008_PLATELET-DERIVED_GROWTH_FACTOR_RECEPTOR_SIGNALING_PATHWAY	34	0.40310147	1.1878436	0.30134356	0.44328302	1	5250	tags=47%, list=30%, signal=67%
GO_GO:0010259_MULTICELLULAR_ORGANISM_AGING	GO_GO:0010259_MULTICELLULAR_ORGANISM_AGING	35	0.33602187	1.1877266	0.21960784	0.44323525	1	6220	tags=37%, list=36%, signal=58%
GO_GO:2000027_REGULATION_OF_ANIMAL_ORGAN_MORPHOGENESIS	GO_GO:2000027_REGULATION_OF_ANIMAL_ORGAN_MORPHOGENESIS	251	0.2947809	1.1875918	0.21456693	0.44323313	1	8186	tags=51%, list=47%, signal=95%
GO_GO:0046677_RESPONSE_TO_ANTIBIOTIC	GO_GO:0046677_RESPONSE_TO_ANTIBIOTIC	304	0.25377765	1.1873767	0.15060242	0.44337785	1	4292	tags=26%, list=25%, signal=34%
GO_GO:0034620_CELLULAR_RESPONSE_TO_UNFOLDED_PROTEIN	GO_GO:0034620_CELLULAR_RESPONSE_TO_UNFOLDED_PROTEIN	127	0.30417973	1.1871654	0.2209073	0.44346598	1	5599	tags=32%, list=32%, signal=47%
GO_GO:0000188_INACTIVATION_OF_MAPK_ACTIVITY	GO_GO:0000188_INACTIVATION_OF_MAPK_ACTIVITY	27	0.36401603	1.1869448	0.25192308	0.44359535	1	7869	tags=56%, list=45%, signal=102%
GO_GO:1903845_NEGATIVE_REGULATION_OF_CELLULAR_RESPONSE_TO_TRANSFORMING_GROWTH_FACTOR_BETA_STIMULUS	GO_GO:1903845_NEGATIVE_REGULATION_OF_CELLULAR_RESPONSE_TO_TRANSFORMING_GROWTH_FACTOR_BETA_STIMULUS	74	0.3368347	1.1869001	0.2725451	0.4433852	1	8119	tags=57%, list=47%, signal=106%
GO_GO:0046839_PHOSPHOLIPID_DEPHOSPHORYLATION	GO_GO:0046839_PHOSPHOLIPID_DEPHOSPHORYLATION	34	0.37568742	1.1868281	0.25346535	0.44325867	1	7055	tags=53%, list=41%, signal=89%
GO_GO:0048469_CELL_MATURATION	GO_GO:0048469_CELL_MATURATION	153	0.27372512	1.1866844	0.17519686	0.44322765	1	7487	tags=46%, list=43%, signal=80%
GO_GO:0007274_NEUROMUSCULAR_SYNAPTIC_TRANSMISSION	GO_GO:0007274_NEUROMUSCULAR_SYNAPTIC_TRANSMISSION	34	0.37766215	1.1862986	0.2394636	0.4436221	1	8688	tags=62%, list=50%, signal=124%
GO_GO:0006688_GLYCOSPHINGOLIPID_BIOSYNTHETIC_PROCESS	GO_GO:0006688_GLYCOSPHINGOLIPID_BIOSYNTHETIC_PROCESS	25	0.39589778	1.1855887	0.25910932	0.44461018	1	9586	tags=76%, list=55%, signal=170%
GO_GO:0006309_APOPTOTIC_DNA_FRAGMENTATION	GO_GO:0006309_APOPTOTIC_DNA_FRAGMENTATION	16	0.42152548	1.1854807	0.2706334	0.44451994	1	5785	tags=63%, list=33%, signal=94%
GO_GO:0030073_INSULIN_SECRETION	GO_GO:0030073_INSULIN_SECRETION	39	0.3387503	1.1851991	0.23505977	0.4447935	1	4861	tags=38%, list=28%, signal=53%
GO_GO:0070525_TRNA_THREONYLCARBAMOYLADENOSINE_METABOLIC_PROCESS	GO_GO:0070525_TRNA_THREONYLCARBAMOYLADENOSINE_METABOLIC_PROCESS	15	0.46660706	1.1850857	0.29942417	0.44475126	1	8023	tags=73%, list=46%, signal=137%
GO_GO:0071333_CELLULAR_RESPONSE_TO_GLUCOSE_STIMULUS	GO_GO:0071333_CELLULAR_RESPONSE_TO_GLUCOSE_STIMULUS	68	0.29364434	1.1849782	0.20961538	0.44467467	1	7413	tags=51%, list=43%, signal=90%
GO_GO:1904019_EPITHELIAL_CELL_APOPTOTIC_PROCESS	GO_GO:1904019_EPITHELIAL_CELL_APOPTOTIC_PROCESS	27	0.37102884	1.1849724	0.28235295	0.4444196	1	5978	tags=41%, list=35%, signal=62%
GO_GO:0030513_POSITIVE_REGULATION_OF_BMP_SIGNALING_PATHWAY	GO_GO:0030513_POSITIVE_REGULATION_OF_BMP_SIGNALING_PATHWAY	33	0.38024977	1.1846035	0.25865582	0.4448027	1	5640	tags=45%, list=33%, signal=67%
GO_GO:0042753_POSITIVE_REGULATION_OF_CIRCADIAN_RHYTHM	GO_GO:0042753_POSITIVE_REGULATION_OF_CIRCADIAN_RHYTHM	17	0.40342924	1.1844375	0.2104247	0.44481277	1	2137	tags=29%, list=12%, signal=34%
GO_GO:2001014_REGULATION_OF_SKELETAL_MUSCLE_CELL_DIFFERENTIATION	GO_GO:2001014_REGULATION_OF_SKELETAL_MUSCLE_CELL_DIFFERENTIATION	19	0.39062312	1.1842757	0.25540274	0.4448433	1	5606	tags=42%, list=32%, signal=62%
GO_GO:0042274_RIBOSOMAL_SMALL_SUBUNIT_BIOGENESIS	GO_GO:0042274_RIBOSOMAL_SMALL_SUBUNIT_BIOGENESIS	67	0.40932128	1.1839308	0.33535352	0.4451191	1	5111	tags=42%, list=30%, signal=59%
GO_GO:0060541_RESPIRATORY_SYSTEM_DEVELOPMENT	GO_GO:0060541_RESPIRATORY_SYSTEM_DEVELOPMENT	194	0.2964886	1.1838921	0.25384617	0.4449177	1	7311	tags=47%, list=42%, signal=81%
GO_GO:0046546_DEVELOPMENT_OF_PRIMARY_MALE_SEXUAL_CHARACTERISTICS	GO_GO:0046546_DEVELOPMENT_OF_PRIMARY_MALE_SEXUAL_CHARACTERISTICS	133	0.29376018	1.183616	0.187251	0.44512725	1	8052	tags=54%, list=47%, signal=100%
GO_GO:0006144_PURINE_NUCLEOBASE_METABOLIC_PROCESS	GO_GO:0006144_PURINE_NUCLEOBASE_METABOLIC_PROCESS	22	0.3800787	1.1831398	0.24453281	0.44569695	1	2279	tags=27%, list=13%, signal=31%
GO_GO:0016331_MORPHOGENESIS_OF_EMBRYONIC_EPITHELIUM	GO_GO:0016331_MORPHOGENESIS_OF_EMBRYONIC_EPITHELIUM	144	0.33395916	1.182924	0.2602459	0.4458372	1	7511	tags=56%, list=43%, signal=97%
GO_GO:0045091_REGULATION_OF_SINGLE_STRANDED_VIRAL_RNA_REPLICATION_VIA_DOUBLE_STRANDED_DNA_INTERMEDIATE	GO_GO:0045091_REGULATION_OF_SINGLE_STRANDED_VIRAL_RNA_REPLICATION_VIA_DOUBLE_STRANDED_DNA_INTERMEDIATE	19	0.43894553	1.1827028	0.29101562	0.44594723	1	6240	tags=53%, list=36%, signal=82%
GO_GO:0007416_SYNAPSE_ASSEMBLY	GO_GO:0007416_SYNAPSE_ASSEMBLY	93	0.32193625	1.1826055	0.238	0.4458764	1	7146	tags=47%, list=41%, signal=80%
GO_GO:0050804_MODULATION_OF_CHEMICAL_SYNAPTIC_TRANSMISSION	GO_GO:0050804_MODULATION_OF_CHEMICAL_SYNAPTIC_TRANSMISSION	440	0.27770367	1.1823146	0.17979798	0.44612524	1	7204	tags=43%, list=42%, signal=72%
GO_GO:0060324_FACE_DEVELOPMENT	GO_GO:0060324_FACE_DEVELOPMENT	49	0.3548602	1.182182	0.24501993	0.44607	1	5248	tags=45%, list=30%, signal=64%
GO_GO:0071241_CELLULAR_RESPONSE_TO_INORGANIC_SUBSTANCE	GO_GO:0071241_CELLULAR_RESPONSE_TO_INORGANIC_SUBSTANCE	218	0.26437297	1.1819642	0.16297787	0.44616538	1	5561	tags=35%, list=32%, signal=51%
GO_GO:0048199_VESICLE_TARGETING,_TO,_FROM_OR_WITHIN_GOLGI	GO_GO:0048199_VESICLE_TARGETING,_TO,_FROM_OR_WITHIN_GOLGI	71	0.331974	1.1815999	0.26494023	0.4465395	1	4560	tags=35%, list=26%, signal=48%
GO_GO:0090630_ACTIVATION_OF_GTPASE_ACTIVITY	GO_GO:0090630_ACTIVATION_OF_GTPASE_ACTIVITY	96	0.32216284	1.1815643	0.24103586	0.44634616	1	5226	tags=32%, list=30%, signal=46%
GO_GO:2000251_POSITIVE_REGULATION_OF_ACTIN_CYTOSKELETON_REORGANIZATION	GO_GO:2000251_POSITIVE_REGULATION_OF_ACTIN_CYTOSKELETON_REORGANIZATION	19	0.38531706	1.1808386	0.22774327	0.44732967	1	4682	tags=32%, list=27%, signal=43%
GO_GO:0009798_AXIS_SPECIFICATION	GO_GO:0009798_AXIS_SPECIFICATION	86	0.31119207	1.1805941	0.22307692	0.4475369	1	8165	tags=56%, list=47%, signal=105%
GO_GO:0048841_REGULATION_OF_AXON_EXTENSION_INVOLVED_IN_AXON_GUIDANCE	GO_GO:0048841_REGULATION_OF_AXON_EXTENSION_INVOLVED_IN_AXON_GUIDANCE	31	0.37539768	1.1797825	0.27237353	0.44869292	1	8496	tags=71%, list=49%, signal=139%
GO_GO:0001707_MESODERM_FORMATION	GO_GO:0001707_MESODERM_FORMATION	66	0.33381918	1.1797103	0.23481782	0.44854844	1	8683	tags=62%, list=50%, signal=124%
GO_GO:0019934_CGMP-MEDIATED_SIGNALING	GO_GO:0019934_CGMP-MEDIATED_SIGNALING	25	0.35459894	1.1790893	0.20564516	0.44946852	1	3493	tags=24%, list=20%, signal=30%
GO_GO:0050892_INTESTINAL_ABSORPTION	GO_GO:0050892_INTESTINAL_ABSORPTION	32	0.34398577	1.1789217	0.23819302	0.44948876	1	6748	tags=44%, list=39%, signal=72%
GO_GO:1903076_REGULATION_OF_PROTEIN_LOCALIZATION_TO_PLASMA_MEMBRANE	GO_GO:1903076_REGULATION_OF_PROTEIN_LOCALIZATION_TO_PLASMA_MEMBRANE	95	0.3048663	1.1788539	0.24547283	0.449347	1	5432	tags=35%, list=31%, signal=50%
GO_GO:0030323_RESPIRATORY_TUBE_DEVELOPMENT	GO_GO:0030323_RESPIRATORY_TUBE_DEVELOPMENT	173	0.29944217	1.1785042	0.26666668	0.44969547	1	6819	tags=43%, list=39%, signal=71%
GO_GO:0043401_STEROID_HORMONE_MEDIATED_SIGNALING_PATHWAY	GO_GO:0043401_STEROID_HORMONE_MEDIATED_SIGNALING_PATHWAY	117	0.29456994	1.1777009	0.22682446	0.45085514	1	7378	tags=52%, list=43%, signal=90%
GO_GO:0033273_RESPONSE_TO_VITAMIN	GO_GO:0033273_RESPONSE_TO_VITAMIN	85	0.2928564	1.1773423	0.1959596	0.45124406	1	6229	tags=40%, list=36%, signal=62%
GO_GO:0005976_POLYSACCHARIDE_METABOLIC_PROCESS	GO_GO:0005976_POLYSACCHARIDE_METABOLIC_PROCESS	78	0.29527023	1.1769978	0.20990099	0.4515971	1	6226	tags=44%, list=36%, signal=68%
GO_GO:0007269_NEUROTRANSMITTER_SECRETION	GO_GO:0007269_NEUROTRANSMITTER_SECRETION	98	0.30587345	1.1765565	0.18700787	0.45212597	1	6584	tags=42%, list=38%, signal=67%
GO_GO:1901799_NEGATIVE_REGULATION_OF_PROTEASOMAL_PROTEIN_CATABOLIC_PROCESS	GO_GO:1901799_NEGATIVE_REGULATION_OF_PROTEASOMAL_PROTEIN_CATABOLIC_PROCESS	54	0.33132902	1.1760861	0.2754491	0.45267117	1	2533	tags=22%, list=15%, signal=26%
GO_GO:0033194_RESPONSE_TO_HYDROPEROXIDE	GO_GO:0033194_RESPONSE_TO_HYDROPEROXIDE	20	0.36675048	1.175766	0.2387755	0.4529713	1	6251	tags=50%, list=36%, signal=78%
GO_GO:0043536_POSITIVE_REGULATION_OF_BLOOD_VESSEL_ENDOTHELIAL_CELL_MIGRATION	GO_GO:0043536_POSITIVE_REGULATION_OF_BLOOD_VESSEL_ENDOTHELIAL_CELL_MIGRATION	55	0.36589134	1.175722	0.26181102	0.45278126	1	9305	tags=73%, list=54%, signal=157%
GO_GO:0032873_NEGATIVE_REGULATION_OF_STRESS-ACTIVATED_MAPK_CASCADE	GO_GO:0032873_NEGATIVE_REGULATION_OF_STRESS-ACTIVATED_MAPK_CASCADE	45	0.3347919	1.1753871	0.26181102	0.4530714	1	8601	tags=71%, list=50%, signal=141%
GO_GO:0086091_REGULATION_OF_HEART_RATE_BY_CARDIAC_CONDUCTION	GO_GO:0086091_REGULATION_OF_HEART_RATE_BY_CARDIAC_CONDUCTION	38	0.3598452	1.174576	0.2641129	0.45426992	1	4953	tags=37%, list=29%, signal=52%
GO_GO:0032355_RESPONSE_TO_ESTRADIOL	GO_GO:0032355_RESPONSE_TO_ESTRADIOL	135	0.2740142	1.1744605	0.19157088	0.45423537	1	5865	tags=37%, list=34%, signal=56%
GO_GO:0048260_POSITIVE_REGULATION_OF_RECEPTOR-MEDIATED_ENDOCYTOSIS	GO_GO:0048260_POSITIVE_REGULATION_OF_RECEPTOR-MEDIATED_ENDOCYTOSIS	53	0.3152997	1.1742291	0.21442495	0.4543579	1	6917	tags=51%, list=40%, signal=85%
GO_GO:0010288_RESPONSE_TO_LEAD_ION	GO_GO:0010288_RESPONSE_TO_LEAD_ION	25	0.36199927	1.1737206	0.24852072	0.455017	1	5669	tags=44%, list=33%, signal=65%
GO_GO:0007422_PERIPHERAL_NERVOUS_SYSTEM_DEVELOPMENT	GO_GO:0007422_PERIPHERAL_NERVOUS_SYSTEM_DEVELOPMENT	73	0.31741282	1.1736608	0.2382892	0.45486096	1	7400	tags=55%, list=43%, signal=95%
GO_GO:0035023_REGULATION_OF_RHO_PROTEIN_SIGNAL_TRANSDUCTION	GO_GO:0035023_REGULATION_OF_RHO_PROTEIN_SIGNAL_TRANSDUCTION	141	0.31223857	1.1734242	0.29827917	0.45504317	1	4838	tags=32%, list=28%, signal=44%
GO_GO:0008584_MALE_GONAD_DEVELOPMENT	GO_GO:0008584_MALE_GONAD_DEVELOPMENT	132	0.2900145	1.1734186	0.20750988	0.45479158	1	8052	tags=54%, list=47%, signal=100%
GO_GO:0071498_CELLULAR_RESPONSE_TO_FLUID_SHEAR_STRESS	GO_GO:0071498_CELLULAR_RESPONSE_TO_FLUID_SHEAR_STRESS	18	0.41503382	1.1734002	0.28629857	0.4545566	1	3519	tags=33%, list=20%, signal=42%
GO_GO:0060390_REGULATION_OF_SMAD_PROTEIN_SIGNAL_TRANSDUCTION	GO_GO:0060390_REGULATION_OF_SMAD_PROTEIN_SIGNAL_TRANSDUCTION	22	0.41015437	1.1731087	0.3059548	0.45476368	1	7891	tags=73%, list=46%, signal=134%
GO_GO:0035315_HAIR_CELL_DIFFERENTIATION	GO_GO:0035315_HAIR_CELL_DIFFERENTIATION	35	0.34925863	1.1729074	0.24609375	0.45484474	1	6754	tags=46%, list=39%, signal=75%
GO_GO:1903305_REGULATION_OF_REGULATED_SECRETORY_PATHWAY	GO_GO:1903305_REGULATION_OF_REGULATED_SECRETORY_PATHWAY	159	0.28568518	1.1726056	0.21917808	0.4551262	1	6586	tags=42%, list=38%, signal=66%
GO_GO:0090114_COPII-COATED_VESICLE_BUDDING	GO_GO:0090114_COPII-COATED_VESICLE_BUDDING	70	0.32759976	1.1713685	0.25992063	0.4571511	1	4560	tags=36%, list=26%, signal=48%
GO_GO:0050678_REGULATION_OF_EPITHELIAL_CELL_PROLIFERATION	GO_GO:0050678_REGULATION_OF_EPITHELIAL_CELL_PROLIFERATION	331	0.26889402	1.1710439	0.21218075	0.45744318	1	6144	tags=40%, list=36%, signal=60%
GO_GO:0050817_COAGULATION	GO_GO:0050817_COAGULATION	291	0.2713189	1.1710078	0.25298804	0.4572578	1	5464	tags=32%, list=32%, signal=45%
GO_GO:0034472_SNRNA_3'-END_PROCESSING	GO_GO:0034472_SNRNA_3'-END_PROCESSING	30	0.42295098	1.170774	0.27325583	0.45741317	1	4205	tags=33%, list=24%, signal=44%
GO_GO:0006900_VESICLE_BUDDING_FROM_MEMBRANE	GO_GO:0006900_VESICLE_BUDDING_FROM_MEMBRANE	100	0.3166396	1.1707517	0.26242545	0.45719314	1	6553	tags=46%, list=38%, signal=74%
GO_GO:0043951_NEGATIVE_REGULATION_OF_CAMP-MEDIATED_SIGNALING	GO_GO:0043951_NEGATIVE_REGULATION_OF_CAMP-MEDIATED_SIGNALING	23	0.3819642	1.1705289	0.2851638	0.45731366	1	4278	tags=39%, list=25%, signal=52%
GO_GO:0043537_NEGATIVE_REGULATION_OF_BLOOD_VESSEL_ENDOTHELIAL_CELL_MIGRATION	GO_GO:0043537_NEGATIVE_REGULATION_OF_BLOOD_VESSEL_ENDOTHELIAL_CELL_MIGRATION	32	0.36097378	1.1693028	0.2630522	0.45919126	1	6739	tags=50%, list=39%, signal=82%
GO_GO:2000117_NEGATIVE_REGULATION_OF_CYSTEINE-TYPE_ENDOPEPTIDASE_ACTIVITY	GO_GO:2000117_NEGATIVE_REGULATION_OF_CYSTEINE-TYPE_ENDOPEPTIDASE_ACTIVITY	89	0.2882872	1.1691171	0.21343873	0.45926443	1	7059	tags=47%, list=41%, signal=79%
GO_GO:0071260_CELLULAR_RESPONSE_TO_MECHANICAL_STIMULUS	GO_GO:0071260_CELLULAR_RESPONSE_TO_MECHANICAL_STIMULUS	78	0.315195	1.1690706	0.25585938	0.45907432	1	7023	tags=50%, list=41%, signal=84%
GO_GO:0010952_POSITIVE_REGULATION_OF_PEPTIDASE_ACTIVITY	GO_GO:0010952_POSITIVE_REGULATION_OF_PEPTIDASE_ACTIVITY	193	0.2801269	1.1685404	0.254	0.45975012	1	6764	tags=44%, list=39%, signal=71%
GO_GO:0046928_REGULATION_OF_NEUROTRANSMITTER_SECRETION	GO_GO:0046928_REGULATION_OF_NEUROTRANSMITTER_SECRETION	104	0.2886363	1.1684391	0.21165049	0.4596595	1	6739	tags=43%, list=39%, signal=70%
GO_GO:0097191_EXTRINSIC_APOPTOTIC_SIGNALING_PATHWAY	GO_GO:0097191_EXTRINSIC_APOPTOTIC_SIGNALING_PATHWAY	96	0.3010975	1.1678934	0.25656566	0.46033695	1	7392	tags=45%, list=43%, signal=78%
GO_GO:0006921_CELLULAR_COMPONENT_DISASSEMBLY_INVOLVED_IN_EXECUTION_PHASE_OF_APOPTOSIS	GO_GO:0006921_CELLULAR_COMPONENT_DISASSEMBLY_INVOLVED_IN_EXECUTION_PHASE_OF_APOPTOSIS	27	0.3547573	1.1676029	0.2806324	0.46056473	1	5945	tags=52%, list=34%, signal=79%
GO_GO:0070301_CELLULAR_RESPONSE_TO_HYDROGEN_PEROXIDE	GO_GO:0070301_CELLULAR_RESPONSE_TO_HYDROGEN_PEROXIDE	69	0.3026532	1.1675143	0.2416503	0.4604494	1	3665	tags=28%, list=21%, signal=35%
GO_GO:0032717_NEGATIVE_REGULATION_OF_INTERLEUKIN-8_PRODUCTION	GO_GO:0032717_NEGATIVE_REGULATION_OF_INTERLEUKIN-8_PRODUCTION	18	0.4165055	1.1673697	0.31189084	0.46042818	1	9301	tags=72%, list=54%, signal=156%
GO_GO:0035036_SPERM-EGG_RECOGNITION	GO_GO:0035036_SPERM-EGG_RECOGNITION	49	0.3178376	1.1670697	0.2570281	0.46068323	1	5354	tags=33%, list=31%, signal=47%
GO_GO:0014911_POSITIVE_REGULATION_OF_SMOOTH_MUSCLE_CELL_MIGRATION	GO_GO:0014911_POSITIVE_REGULATION_OF_SMOOTH_MUSCLE_CELL_MIGRATION	37	0.35444447	1.16698	0.3011583	0.46057945	1	4879	tags=38%, list=28%, signal=53%
GO_GO:2001028_POSITIVE_REGULATION_OF_ENDOTHELIAL_CELL_CHEMOTAXIS	GO_GO:2001028_POSITIVE_REGULATION_OF_ENDOTHELIAL_CELL_CHEMOTAXIS	15	0.41888812	1.1669605	0.266	0.46034482	1	6801	tags=53%, list=39%, signal=88%
GO_GO:0010039_RESPONSE_TO_IRON_ION	GO_GO:0010039_RESPONSE_TO_IRON_ION	33	0.32615983	1.1667762	0.25298804	0.4603912	1	1526	tags=18%, list=9%, signal=20%
GO_GO:1903432_REGULATION_OF_TORC1_SIGNALING	GO_GO:1903432_REGULATION_OF_TORC1_SIGNALING	37	0.35326627	1.1666251	0.28113207	0.46037635	1	3293	tags=24%, list=19%, signal=30%
GO_GO:0010831_POSITIVE_REGULATION_OF_MYOTUBE_DIFFERENTIATION	GO_GO:0010831_POSITIVE_REGULATION_OF_MYOTUBE_DIFFERENTIATION	32	0.3536116	1.1664778	0.2580645	0.46039158	1	5674	tags=38%, list=33%, signal=56%
GO_GO:0070570_REGULATION_OF_NEURON_PROJECTION_REGENERATION	GO_GO:0070570_REGULATION_OF_NEURON_PROJECTION_REGENERATION	29	0.37777382	1.1661683	0.2566735	0.4606754	1	8184	tags=62%, list=47%, signal=118%
GO_GO:0042558_PTERIDINE-CONTAINING_COMPOUND_METABOLIC_PROCESS	GO_GO:0042558_PTERIDINE-CONTAINING_COMPOUND_METABOLIC_PROCESS	35	0.32741034	1.1660044	0.25830257	0.46071517	1	3455	tags=29%, list=20%, signal=36%
GO_GO:0001501_SKELETAL_SYSTEM_DEVELOPMENT	GO_GO:0001501_SKELETAL_SYSTEM_DEVELOPMENT	494	0.2888864	1.1659483	0.23251028	0.46054924	1	7511	tags=47%, list=43%, signal=81%
GO_GO:0014003_OLIGODENDROCYTE_DEVELOPMENT	GO_GO:0014003_OLIGODENDROCYTE_DEVELOPMENT	42	0.32482207	1.1653298	0.25	0.46141377	1	5886	tags=33%, list=34%, signal=50%
GO_GO:0060261_POSITIVE_REGULATION_OF_TRANSCRIPTION_INITIATION_FROM_RNA_POLYMERASE_II_PROMOTER	GO_GO:0060261_POSITIVE_REGULATION_OF_TRANSCRIPTION_INITIATION_FROM_RNA_POLYMERASE_II_PROMOTER	19	0.396549	1.1647805	0.28947368	0.46213415	1	6706	tags=58%, list=39%, signal=94%
GO_GO:0050849_NEGATIVE_REGULATION_OF_CALCIUM-MEDIATED_SIGNALING	GO_GO:0050849_NEGATIVE_REGULATION_OF_CALCIUM-MEDIATED_SIGNALING	31	0.3740511	1.1644431	0.3007968	0.46246877	1	4259	tags=39%, list=25%, signal=51%
GO_GO:0001961_POSITIVE_REGULATION_OF_CYTOKINE-MEDIATED_SIGNALING_PATHWAY	GO_GO:0001961_POSITIVE_REGULATION_OF_CYTOKINE-MEDIATED_SIGNALING_PATHWAY	50	0.34057954	1.1642913	0.2781065	0.46247923	1	6588	tags=42%, list=38%, signal=68%
GO_GO:0030838_POSITIVE_REGULATION_OF_ACTIN_FILAMENT_POLYMERIZATION	GO_GO:0030838_POSITIVE_REGULATION_OF_ACTIN_FILAMENT_POLYMERIZATION	87	0.32747847	1.1640991	0.28659794	0.46254382	1	6775	tags=45%, list=39%, signal=73%
GO_GO:1901652_RESPONSE_TO_PEPTIDE	GO_GO:1901652_RESPONSE_TO_PEPTIDE	469	0.2594411	1.1633649	0.18997912	0.4636078	1	6186	tags=37%, list=36%, signal=56%
GO_GO:0046545_DEVELOPMENT_OF_PRIMARY_FEMALE_SEXUAL_CHARACTERISTICS	GO_GO:0046545_DEVELOPMENT_OF_PRIMARY_FEMALE_SEXUAL_CHARACTERISTICS	93	0.2925696	1.1630747	0.2392638	0.4639045	1	5248	tags=38%, list=30%, signal=54%
GO_GO:1903579_NEGATIVE_REGULATION_OF_ATP_METABOLIC_PROCESS	GO_GO:1903579_NEGATIVE_REGULATION_OF_ATP_METABOLIC_PROCESS	24	0.35360587	1.1630015	0.26190478	0.46375552	1	1584	tags=21%, list=9%, signal=23%
GO_GO:0001569_BRANCHING_INVOLVED_IN_BLOOD_VESSEL_MORPHOGENESIS	GO_GO:0001569_BRANCHING_INVOLVED_IN_BLOOD_VESSEL_MORPHOGENESIS	28	0.4020138	1.1628789	0.30844793	0.46371093	1	7752	tags=61%, list=45%, signal=110%
GO_GO:0070542_RESPONSE_TO_FATTY_ACID	GO_GO:0070542_RESPONSE_TO_FATTY_ACID	85	0.2822904	1.1624148	0.1979798	0.4642769	1	4988	tags=32%, list=29%, signal=44%
GO_GO:0045410_POSITIVE_REGULATION_OF_INTERLEUKIN-6_BIOSYNTHETIC_PROCESS	GO_GO:0045410_POSITIVE_REGULATION_OF_INTERLEUKIN-6_BIOSYNTHETIC_PROCESS	15	0.46353137	1.1623999	0.33265308	0.4640435	1	7265	tags=60%, list=42%, signal=103%
GO_GO:0030512_NEGATIVE_REGULATION_OF_TRANSFORMING_GROWTH_FACTOR_BETA_RECEPTOR_SIGNALING_PATHWAY	GO_GO:0030512_NEGATIVE_REGULATION_OF_TRANSFORMING_GROWTH_FACTOR_BETA_RECEPTOR_SIGNALING_PATHWAY	72	0.32967275	1.162056	0.28230616	0.46441543	1	8119	tags=56%, list=47%, signal=104%
GO_GO:0090398_CELLULAR_SENESCENCE	GO_GO:0090398_CELLULAR_SENESCENCE	31	0.36204115	1.1618316	0.28429425	0.46453026	1	7014	tags=58%, list=41%, signal=97%
GO_GO:0017085_RESPONSE_TO_INSECTICIDE	GO_GO:0017085_RESPONSE_TO_INSECTICIDE	18	0.38104838	1.1618185	0.26974952	0.4642958	1	7718	tags=56%, list=45%, signal=100%
GO_GO:0051260_PROTEIN_HOMOOLIGOMERIZATION	GO_GO:0051260_PROTEIN_HOMOOLIGOMERIZATION	302	0.24965478	1.1610672	0.18145162	0.4653938	1	4324	tags=27%, list=25%, signal=35%
GO_GO:0010743_REGULATION_OF_MACROPHAGE_DERIVED_FOAM_CELL_DIFFERENTIATION	GO_GO:0010743_REGULATION_OF_MACROPHAGE_DERIVED_FOAM_CELL_DIFFERENTIATION	29	0.35798168	1.1601214	0.29690722	0.46682298	1	5604	tags=41%, list=32%, signal=61%
GO_GO:0097006_REGULATION_OF_PLASMA_LIPOPROTEIN_PARTICLE_LEVELS	GO_GO:0097006_REGULATION_OF_PLASMA_LIPOPROTEIN_PARTICLE_LEVELS	73	0.2950246	1.1600845	0.216	0.46662074	1	4755	tags=33%, list=27%, signal=45%
GO_GO:0016082_SYNAPTIC_VESICLE_PRIMING	GO_GO:0016082_SYNAPTIC_VESICLE_PRIMING	15	0.42551246	1.1596634	0.2931727	0.46703827	1	7750	tags=67%, list=45%, signal=121%
GO_GO:0051965_POSITIVE_REGULATION_OF_SYNAPSE_ASSEMBLY	GO_GO:0051965_POSITIVE_REGULATION_OF_SYNAPSE_ASSEMBLY	66	0.34327066	1.1595157	0.26262626	0.46706173	1	6882	tags=50%, list=40%, signal=83%
GO_GO:0032088_NEGATIVE_REGULATION_OF_NF-KAPPAB_TRANSCRIPTION_FACTOR_ACTIVITY	GO_GO:0032088_NEGATIVE_REGULATION_OF_NF-KAPPAB_TRANSCRIPTION_FACTOR_ACTIVITY	81	0.2974682	1.1588258	0.257874	0.468018	1	6753	tags=36%, list=39%, signal=58%
GO_GO:0003407_NEURAL_RETINA_DEVELOPMENT	GO_GO:0003407_NEURAL_RETINA_DEVELOPMENT	63	0.3227818	1.1587179	0.26833978	0.46793538	1	7737	tags=57%, list=45%, signal=103%
GO_GO:0046037_GMP_METABOLIC_PROCESS	GO_GO:0046037_GMP_METABOLIC_PROCESS	15	0.40310475	1.1586657	0.27494907	0.46774507	1	3344	tags=33%, list=19%, signal=41%
GO_GO:0008277_REGULATION_OF_G_PROTEIN-COUPLED_RECEPTOR_SIGNALING_PATHWAY	GO_GO:0008277_REGULATION_OF_G_PROTEIN-COUPLED_RECEPTOR_SIGNALING_PATHWAY	141	0.27337807	1.1585906	0.22807017	0.46762133	1	6248	tags=40%, list=36%, signal=62%
GO_GO:0021954_CENTRAL_NERVOUS_SYSTEM_NEURON_DEVELOPMENT	GO_GO:0021954_CENTRAL_NERVOUS_SYSTEM_NEURON_DEVELOPMENT	81	0.31293702	1.15824	0.24435319	0.46801054	1	8371	tags=60%, list=48%, signal=117%
GO_GO:0032868_RESPONSE_TO_INSULIN	GO_GO:0032868_RESPONSE_TO_INSULIN	225	0.27021292	1.1579072	0.26693228	0.46832877	1	5463	tags=34%, list=32%, signal=49%
GO_GO:0002221_PATTERN_RECOGNITION_RECEPTOR_SIGNALING_PATHWAY	GO_GO:0002221_PATTERN_RECOGNITION_RECEPTOR_SIGNALING_PATHWAY	131	0.30725613	1.1578711	0.26774848	0.46814805	1	6493	tags=41%, list=38%, signal=65%
GO_GO:0071236_CELLULAR_RESPONSE_TO_ANTIBIOTIC	GO_GO:0071236_CELLULAR_RESPONSE_TO_ANTIBIOTIC	115	0.2894571	1.1572046	0.25636008	0.4690703	1	4229	tags=29%, list=24%, signal=38%
GO_GO:1904035_REGULATION_OF_EPITHELIAL_CELL_APOPTOTIC_PROCESS	GO_GO:1904035_REGULATION_OF_EPITHELIAL_CELL_APOPTOTIC_PROCESS	79	0.30075476	1.157118	0.25631067	0.46895957	1	6686	tags=44%, list=39%, signal=72%
GO_GO:0001570_VASCULOGENESIS	GO_GO:0001570_VASCULOGENESIS	69	0.34749907	1.157053	0.29411766	0.4688001	1	6080	tags=43%, list=35%, signal=67%
GO_GO:0032642_REGULATION_OF_CHEMOKINE_PRODUCTION	GO_GO:0032642_REGULATION_OF_CHEMOKINE_PRODUCTION	78	0.327724	1.1560217	0.29350105	0.47036967	1	7091	tags=42%, list=41%, signal=71%
GO_GO:1904385_CELLULAR_RESPONSE_TO_ANGIOTENSIN	GO_GO:1904385_CELLULAR_RESPONSE_TO_ANGIOTENSIN	21	0.37504593	1.1558756	0.28942117	0.4703715	1	5783	tags=48%, list=33%, signal=71%
GO_GO:0061548_GANGLION_DEVELOPMENT	GO_GO:0061548_GANGLION_DEVELOPMENT	16	0.44229153	1.1554862	0.2874016	0.47077295	1	6651	tags=63%, list=38%, signal=101%
GO_GO:0035809_REGULATION_OF_URINE_VOLUME	GO_GO:0035809_REGULATION_OF_URINE_VOLUME	22	0.38648075	1.1554072	0.2923387	0.47063822	1	4292	tags=36%, list=25%, signal=48%
GO_GO:0010922_POSITIVE_REGULATION_OF_PHOSPHATASE_ACTIVITY	GO_GO:0010922_POSITIVE_REGULATION_OF_PHOSPHATASE_ACTIVITY	34	0.35427037	1.1547111	0.30177516	0.471591	1	6739	tags=53%, list=39%, signal=87%
GO_GO:0006862_NUCLEOTIDE_TRANSPORT	GO_GO:0006862_NUCLEOTIDE_TRANSPORT	25	0.35933563	1.1544241	0.25868726	0.47186738	1	6555	tags=40%, list=38%, signal=64%
GO_GO:0044319_WOUND_HEALING,_SPREADING_OF_CELLS	GO_GO:0044319_WOUND_HEALING,_SPREADING_OF_CELLS	25	0.39744568	1.1543238	0.31150794	0.47180238	1	1129	tags=20%, list=7%, signal=21%
GO_GO:0040020_REGULATION_OF_MEIOTIC_NUCLEAR_DIVISION	GO_GO:0040020_REGULATION_OF_MEIOTIC_NUCLEAR_DIVISION	31	0.36605224	1.1543021	0.27929688	0.47158015	1	1322	tags=19%, list=8%, signal=21%
GO_GO:1904407_POSITIVE_REGULATION_OF_NITRIC_OXIDE_METABOLIC_PROCESS	GO_GO:1904407_POSITIVE_REGULATION_OF_NITRIC_OXIDE_METABOLIC_PROCESS	40	0.3405001	1.1541476	0.2651822	0.47157627	1	6801	tags=48%, list=39%, signal=78%
GO_GO:0046627_NEGATIVE_REGULATION_OF_INSULIN_RECEPTOR_SIGNALING_PATHWAY	GO_GO:0046627_NEGATIVE_REGULATION_OF_INSULIN_RECEPTOR_SIGNALING_PATHWAY	31	0.35406622	1.1540989	0.27070707	0.4714214	1	7423	tags=52%, list=43%, signal=90%
GO_GO:1901798_POSITIVE_REGULATION_OF_SIGNAL_TRANSDUCTION_BY_P53_CLASS_MEDIATOR	GO_GO:1901798_POSITIVE_REGULATION_OF_SIGNAL_TRANSDUCTION_BY_P53_CLASS_MEDIATOR	22	0.40088353	1.1538913	0.30452675	0.47156903	1	5688	tags=41%, list=33%, signal=61%
GO_GO:0051279_REGULATION_OF_RELEASE_OF_SEQUESTERED_CALCIUM_ION_INTO_CYTOSOL	GO_GO:0051279_REGULATION_OF_RELEASE_OF_SEQUESTERED_CALCIUM_ION_INTO_CYTOSOL	77	0.31854987	1.1538866	0.24212599	0.47131893	1	7110	tags=49%, list=41%, signal=83%
GO_GO:0009749_RESPONSE_TO_GLUCOSE	GO_GO:0009749_RESPONSE_TO_GLUCOSE	137	0.25885552	1.1537336	0.18390805	0.47131675	1	7552	tags=48%, list=44%, signal=85%
GO_GO:0014910_REGULATION_OF_SMOOTH_MUSCLE_CELL_MIGRATION	GO_GO:0014910_REGULATION_OF_SMOOTH_MUSCLE_CELL_MIGRATION	60	0.34687668	1.1536052	0.30350193	0.47129464	1	7268	tags=52%, list=42%, signal=89%
GO_GO:0046676_NEGATIVE_REGULATION_OF_INSULIN_SECRETION	GO_GO:0046676_NEGATIVE_REGULATION_OF_INSULIN_SECRETION	36	0.31928387	1.1534286	0.23636363	0.4713714	1	8047	tags=53%, list=47%, signal=98%
GO_GO:1901653_CELLULAR_RESPONSE_TO_PEPTIDE	GO_GO:1901653_CELLULAR_RESPONSE_TO_PEPTIDE	326	0.26358423	1.1532874	0.23188406	0.4713614	1	6186	tags=39%, list=36%, signal=59%
GO_GO:0021953_CENTRAL_NERVOUS_SYSTEM_NEURON_DIFFERENTIATION	GO_GO:0021953_CENTRAL_NERVOUS_SYSTEM_NEURON_DIFFERENTIATION	177	0.29408205	1.1524886	0.22177419	0.47252283	1	8371	tags=58%, list=48%, signal=112%
GO_GO:0038093_FC_RECEPTOR_SIGNALING_PATHWAY	GO_GO:0038093_FC_RECEPTOR_SIGNALING_PATHWAY	236	0.32058036	1.1518315	0.30161944	0.47342435	1	6595	tags=42%, list=38%, signal=67%
GO_GO:0060675_URETERIC_BUD_MORPHOGENESIS	GO_GO:0060675_URETERIC_BUD_MORPHOGENESIS	54	0.33904988	1.151757	0.28680688	0.47326672	1	8868	tags=65%, list=51%, signal=133%
GO_GO:0097067_CELLULAR_RESPONSE_TO_THYROID_HORMONE_STIMULUS	GO_GO:0097067_CELLULAR_RESPONSE_TO_THYROID_HORMONE_STIMULUS	16	0.39970517	1.1514963	0.2932039	0.47348633	1	2214	tags=25%, list=13%, signal=29%
GO_GO:0043506_REGULATION_OF_JUN_KINASE_ACTIVITY	GO_GO:0043506_REGULATION_OF_JUN_KINASE_ACTIVITY	85	0.3244767	1.1514323	0.26757812	0.47331974	1	8601	tags=61%, list=50%, signal=121%
GO_GO:0030500_REGULATION_OF_BONE_MINERALIZATION	GO_GO:0030500_REGULATION_OF_BONE_MINERALIZATION	73	0.32660025	1.151283	0.27198365	0.4733421	1	6055	tags=42%, list=35%, signal=65%
GO_GO:0016226_IRON-SULFUR_CLUSTER_ASSEMBLY	GO_GO:0016226_IRON-SULFUR_CLUSTER_ASSEMBLY	21	0.42390347	1.1512458	0.31958762	0.4731423	1	4496	tags=38%, list=26%, signal=51%
GO_GO:0065002_INTRACELLULAR_PROTEIN_TRANSMEMBRANE_TRANSPORT	GO_GO:0065002_INTRACELLULAR_PROTEIN_TRANSMEMBRANE_TRANSPORT	49	0.3231906	1.1512253	0.29090908	0.4729178	1	5148	tags=39%, list=30%, signal=55%
GO_GO:0043517_POSITIVE_REGULATION_OF_DNA_DAMAGE_RESPONSE,_SIGNAL_TRANSDUCTION_BY_P53_CLASS_MEDIATOR	GO_GO:0043517_POSITIVE_REGULATION_OF_DNA_DAMAGE_RESPONSE,_SIGNAL_TRANSDUCTION_BY_P53_CLASS_MEDIATOR	15	0.45209545	1.1508967	0.30831644	0.47325695	1	5688	tags=53%, list=33%, signal=79%
GO_GO:0048864_STEM_CELL_DEVELOPMENT	GO_GO:0048864_STEM_CELL_DEVELOPMENT	79	0.32200146	1.150558	0.2854369	0.47359893	1	3266	tags=25%, list=19%, signal=31%
GO_GO:0030048_ACTIN_FILAMENT-BASED_MOVEMENT	GO_GO:0030048_ACTIN_FILAMENT-BASED_MOVEMENT	110	0.29843608	1.1503133	0.243083	0.47374684	1	7207	tags=45%, list=42%, signal=77%
GO_GO:0001974_BLOOD_VESSEL_REMODELING	GO_GO:0001974_BLOOD_VESSEL_REMODELING	31	0.37342885	1.1503111	0.31384015	0.47349048	1	6879	tags=45%, list=40%, signal=75%
GO_GO:0030324_LUNG_DEVELOPMENT	GO_GO:0030324_LUNG_DEVELOPMENT	169	0.29342085	1.1501997	0.29501915	0.47339526	1	6819	tags=43%, list=39%, signal=71%
GO_GO:0033146_REGULATION_OF_INTRACELLULAR_ESTROGEN_RECEPTOR_SIGNALING_PATHWAY	GO_GO:0033146_REGULATION_OF_INTRACELLULAR_ESTROGEN_RECEPTOR_SIGNALING_PATHWAY	38	0.34980488	1.1501225	0.29083666	0.4732505	1	7430	tags=61%, list=43%, signal=106%
GO_GO:0009855_DETERMINATION_OF_BILATERAL_SYMMETRY	GO_GO:0009855_DETERMINATION_OF_BILATERAL_SYMMETRY	125	0.3010241	1.1499159	0.2688588	0.47336963	1	8004	tags=53%, list=46%, signal=98%
GO_GO:0009952_ANTERIOR|POSTERIOR_PATTERN_SPECIFICATION	GO_GO:0009952_ANTERIOR|POSTERIOR_PATTERN_SPECIFICATION	214	0.29565114	1.149807	0.27447218	0.4733031	1	8707	tags=56%, list=50%, signal=111%
GO_GO:0007566_EMBRYO_IMPLANTATION	GO_GO:0007566_EMBRYO_IMPLANTATION	37	0.33217135	1.1496313	0.2683438	0.47333765	1	5510	tags=41%, list=32%, signal=59%
GO_GO:0010882_REGULATION_OF_CARDIAC_MUSCLE_CONTRACTION_BY_CALCIUM_ION_SIGNALING	GO_GO:0010882_REGULATION_OF_CARDIAC_MUSCLE_CONTRACTION_BY_CALCIUM_ION_SIGNALING	25	0.35779187	1.1489011	0.27952754	0.47442603	1	7982	tags=60%, list=46%, signal=111%
GO_GO:0021952_CENTRAL_NERVOUS_SYSTEM_PROJECTION_NEURON_AXONOGENESIS	GO_GO:0021952_CENTRAL_NERVOUS_SYSTEM_PROJECTION_NEURON_AXONOGENESIS	25	0.37642363	1.1486368	0.2848837	0.47465697	1	6062	tags=56%, list=35%, signal=86%
GO_GO:0030534_ADULT_BEHAVIOR	GO_GO:0030534_ADULT_BEHAVIOR	141	0.27536377	1.1486341	0.20612244	0.47440302	1	7082	tags=41%, list=41%, signal=69%
GO_GO:0002042_CELL_MIGRATION_INVOLVED_IN_SPROUTING_ANGIOGENESIS	GO_GO:0002042_CELL_MIGRATION_INVOLVED_IN_SPROUTING_ANGIOGENESIS	21	0.40869364	1.1485796	0.31528047	0.4742552	1	6706	tags=62%, list=39%, signal=101%
GO_GO:0060173_LIMB_DEVELOPMENT	GO_GO:0060173_LIMB_DEVELOPMENT	179	0.31387162	1.14834	0.29	0.47441053	1	8037	tags=56%, list=46%, signal=103%
GO_GO:0070997_NEURON_DEATH	GO_GO:0070997_NEURON_DEATH	53	0.30805343	1.1482531	0.29761904	0.47430766	1	7004	tags=45%, list=40%, signal=76%
GO_GO:0038127_ERBB_SIGNALING_PATHWAY	GO_GO:0038127_ERBB_SIGNALING_PATHWAY	70	0.33341104	1.1481221	0.31589538	0.47429484	1	6892	tags=49%, list=40%, signal=80%
GO_GO:0043473_PIGMENTATION	GO_GO:0043473_PIGMENTATION	91	0.3056794	1.1481171	0.2397541	0.474041	1	7812	tags=54%, list=45%, signal=98%
GO_GO:0032012_REGULATION_OF_ARF_PROTEIN_SIGNAL_TRANSDUCTION	GO_GO:0032012_REGULATION_OF_ARF_PROTEIN_SIGNAL_TRANSDUCTION	19	0.38391396	1.1481	0.2937743	0.47381982	1	6821	tags=63%, list=39%, signal=104%
GO_GO:0015949_NUCLEOBASE-CONTAINING_SMALL_MOLECULE_INTERCONVERSION	GO_GO:0015949_NUCLEOBASE-CONTAINING_SMALL_MOLECULE_INTERCONVERSION	29	0.35227066	1.147972	0.29841897	0.47379133	1	4191	tags=28%, list=24%, signal=36%
GO_GO:0043434_RESPONSE_TO_PEPTIDE_HORMONE	GO_GO:0043434_RESPONSE_TO_PEPTIDE_HORMONE	386	0.25488406	1.1478194	0.24032587	0.47380874	1	6143	tags=37%, list=35%, signal=56%
GO_GO:0030968_ENDOPLASMIC_RETICULUM_UNFOLDED_PROTEIN_RESPONSE	GO_GO:0030968_ENDOPLASMIC_RETICULUM_UNFOLDED_PROTEIN_RESPONSE	104	0.3019539	1.1476411	0.27799228	0.47385496	1	4871	tags=29%, list=28%, signal=40%
GO_GO:0055081_ANION_HOMEOSTASIS	GO_GO:0055081_ANION_HOMEOSTASIS	58	0.28927845	1.1475816	0.22568093	0.47370216	1	5475	tags=38%, list=32%, signal=55%
GO_GO:0006970_RESPONSE_TO_OSMOTIC_STRESS	GO_GO:0006970_RESPONSE_TO_OSMOTIC_STRESS	77	0.30134574	1.1475221	0.26294822	0.47355595	1	6691	tags=42%, list=39%, signal=67%
GO_GO:0030539_MALE_GENITALIA_DEVELOPMENT	GO_GO:0030539_MALE_GENITALIA_DEVELOPMENT	23	0.3684063	1.1468794	0.24586777	0.47442713	1	3046	tags=26%, list=18%, signal=32%
GO_GO:0043576_REGULATION_OF_RESPIRATORY_GASEOUS_EXCHANGE	GO_GO:0043576_REGULATION_OF_RESPIRATORY_GASEOUS_EXCHANGE	23	0.38276744	1.1465619	0.27789047	0.47471917	1	7461	tags=61%, list=43%, signal=107%
GO_GO:0070076_HISTONE_LYSINE_DEMETHYLATION	GO_GO:0070076_HISTONE_LYSINE_DEMETHYLATION	30	0.38580433	1.1465428	0.32857144	0.4744926	1	6219	tags=53%, list=36%, signal=83%
GO_GO:0022038_CORPUS_CALLOSUM_DEVELOPMENT	GO_GO:0022038_CORPUS_CALLOSUM_DEVELOPMENT	16	0.3909349	1.1464623	0.27309236	0.47437954	1	4806	tags=44%, list=28%, signal=61%
GO_GO:0048488_SYNAPTIC_VESICLE_ENDOCYTOSIS	GO_GO:0048488_SYNAPTIC_VESICLE_ENDOCYTOSIS	46	0.33955738	1.1461476	0.294	0.4746801	1	6129	tags=46%, list=35%, signal=71%
GO_GO:0006401_RNA_CATABOLIC_PROCESS	GO_GO:0006401_RNA_CATABOLIC_PROCESS	246	0.34141535	1.1458486	0.3484252	0.4749142	1	5005	tags=33%, list=29%, signal=46%
GO_GO:0010950_POSITIVE_REGULATION_OF_ENDOPEPTIDASE_ACTIVITY	GO_GO:0010950_POSITIVE_REGULATION_OF_ENDOPEPTIDASE_ACTIVITY	170	0.2757498	1.145743	0.2952756	0.4748394	1	6764	tags=43%, list=39%, signal=70%
GO_GO:0050688_REGULATION_OF_DEFENSE_RESPONSE_TO_VIRUS	GO_GO:0050688_REGULATION_OF_DEFENSE_RESPONSE_TO_VIRUS	72	0.32125035	1.1456404	0.3109756	0.47474617	1	4004	tags=32%, list=23%, signal=41%
GO_GO:0045920_NEGATIVE_REGULATION_OF_EXOCYTOSIS	GO_GO:0045920_NEGATIVE_REGULATION_OF_EXOCYTOSIS	32	0.36508387	1.1456246	0.31762296	0.47451547	1	5952	tags=44%, list=34%, signal=67%
GO_GO:0006517_PROTEIN_DEGLYCOSYLATION	GO_GO:0006517_PROTEIN_DEGLYCOSYLATION	29	0.36344305	1.1455777	0.30218688	0.47435743	1	6767	tags=45%, list=39%, signal=73%
GO_GO:0048714_POSITIVE_REGULATION_OF_OLIGODENDROCYTE_DIFFERENTIATION	GO_GO:0048714_POSITIVE_REGULATION_OF_OLIGODENDROCYTE_DIFFERENTIATION	23	0.375174	1.1454979	0.28680688	0.47424227	1	4482	tags=35%, list=26%, signal=47%
GO_GO:0000966_RNA_5'-END_PROCESSING	GO_GO:0000966_RNA_5'-END_PROCESSING	19	0.42042696	1.1446644	0.31984586	0.47548825	1	5377	tags=47%, list=31%, signal=69%
GO_GO:0099637_NEUROTRANSMITTER_RECEPTOR_TRANSPORT	GO_GO:0099637_NEUROTRANSMITTER_RECEPTOR_TRANSPORT	36	0.35352758	1.1446227	0.28431374	0.4753092	1	6489	tags=44%, list=37%, signal=71%
GO_GO:0032924_ACTIVIN_RECEPTOR_SIGNALING_PATHWAY	GO_GO:0032924_ACTIVIN_RECEPTOR_SIGNALING_PATHWAY	26	0.37229615	1.14445	0.30278885	0.4753416	1	6946	tags=62%, list=40%, signal=103%
GO_GO:0060485_MESENCHYME_DEVELOPMENT	GO_GO:0060485_MESENCHYME_DEVELOPMENT	215	0.29840088	1.1444114	0.26653695	0.4751484	1	8410	tags=56%, list=49%, signal=107%
GO_GO:0090140_REGULATION_OF_MITOCHONDRIAL_FISSION	GO_GO:0090140_REGULATION_OF_MITOCHONDRIAL_FISSION	23	0.35439312	1.1443934	0.2777778	0.4749216	1	6686	tags=52%, list=39%, signal=85%
GO_GO:0072006_NEPHRON_DEVELOPMENT	GO_GO:0072006_NEPHRON_DEVELOPMENT	126	0.30915743	1.1442887	0.28875968	0.47486964	1	8914	tags=61%, list=52%, signal=125%
GO_GO:0042149_CELLULAR_RESPONSE_TO_GLUCOSE_STARVATION	GO_GO:0042149_CELLULAR_RESPONSE_TO_GLUCOSE_STARVATION	38	0.35256273	1.1440494	0.31632653	0.4750356	1	9086	tags=63%, list=53%, signal=133%
GO_GO:0042542_RESPONSE_TO_HYDROGEN_PEROXIDE	GO_GO:0042542_RESPONSE_TO_HYDROGEN_PEROXIDE	117	0.26870498	1.1440239	0.26138613	0.4748307	1	4420	tags=27%, list=26%, signal=36%
GO_GO:0043583_EAR_DEVELOPMENT	GO_GO:0043583_EAR_DEVELOPMENT	218	0.27673766	1.1436664	0.2475442	0.47524154	1	8233	tags=51%, list=48%, signal=97%
GO_GO:0014048_REGULATION_OF_GLUTAMATE_SECRETION	GO_GO:0014048_REGULATION_OF_GLUTAMATE_SECRETION	16	0.39362106	1.1436467	0.27327934	0.47503123	1	4122	tags=31%, list=24%, signal=41%
GO_GO:0060348_BONE_DEVELOPMENT	GO_GO:0060348_BONE_DEVELOPMENT	198	0.29718256	1.1434727	0.2983539	0.4751077	1	5881	tags=37%, list=34%, signal=56%
GO_GO:1903307_POSITIVE_REGULATION_OF_REGULATED_SECRETORY_PATHWAY	GO_GO:1903307_POSITIVE_REGULATION_OF_REGULATED_SECRETORY_PATHWAY	53	0.31000593	1.1430359	0.266	0.47562087	1	8517	tags=62%, list=49%, signal=122%
GO_GO:0099504_SYNAPTIC_VESICLE_CYCLE	GO_GO:0099504_SYNAPTIC_VESICLE_CYCLE	116	0.29640555	1.1425369	0.27530363	0.47620323	1	6251	tags=41%, list=36%, signal=63%
GO_GO:0055025_POSITIVE_REGULATION_OF_CARDIAC_MUSCLE_TISSUE_DEVELOPMENT	GO_GO:0055025_POSITIVE_REGULATION_OF_CARDIAC_MUSCLE_TISSUE_DEVELOPMENT	44	0.33857533	1.1425239	0.28657314	0.47597373	1	8042	tags=50%, list=46%, signal=93%
GO_GO:0014075_RESPONSE_TO_AMINE	GO_GO:0014075_RESPONSE_TO_AMINE	47	0.30189168	1.1423109	0.2446602	0.47610432	1	5234	tags=38%, list=30%, signal=55%
GO_GO:0021575_HINDBRAIN_MORPHOGENESIS	GO_GO:0021575_HINDBRAIN_MORPHOGENESIS	41	0.34354776	1.1422035	0.28242677	0.47606918	1	5079	tags=39%, list=29%, signal=55%
GO_GO:0048814_REGULATION_OF_DENDRITE_MORPHOGENESIS	GO_GO:0048814_REGULATION_OF_DENDRITE_MORPHOGENESIS	92	0.30025318	1.1419986	0.31212723	0.4761598	1	4184	tags=27%, list=24%, signal=36%
GO_GO:0032516_POSITIVE_REGULATION_OF_PHOSPHOPROTEIN_PHOSPHATASE_ACTIVITY	GO_GO:0032516_POSITIVE_REGULATION_OF_PHOSPHOPROTEIN_PHOSPHATASE_ACTIVITY	21	0.39878115	1.141344	0.30321285	0.47707012	1	6524	tags=48%, list=38%, signal=76%
GO_GO:0003272_ENDOCARDIAL_CUSHION_FORMATION	GO_GO:0003272_ENDOCARDIAL_CUSHION_FORMATION	20	0.40352768	1.1411673	0.306	0.4771357	1	4749	tags=35%, list=27%, signal=48%
GO_GO:0033599_REGULATION_OF_MAMMARY_GLAND_EPITHELIAL_CELL_PROLIFERATION	GO_GO:0033599_REGULATION_OF_MAMMARY_GLAND_EPITHELIAL_CELL_PROLIFERATION	17	0.37688723	1.1409845	0.2953668	0.4771966	1	5599	tags=53%, list=32%, signal=78%
GO_GO:0048705_SKELETAL_SYSTEM_MORPHOGENESIS	GO_GO:0048705_SKELETAL_SYSTEM_MORPHOGENESIS	236	0.30221927	1.1406705	0.3090909	0.47749066	1	5881	tags=39%, list=34%, signal=58%
GO_GO:0030325_ADRENAL_GLAND_DEVELOPMENT	GO_GO:0030325_ADRENAL_GLAND_DEVELOPMENT	24	0.36195755	1.14048	0.26190478	0.47756007	1	8955	tags=75%, list=52%, signal=155%
GO_GO:0045446_ENDOTHELIAL_CELL_DIFFERENTIATION	GO_GO:0045446_ENDOTHELIAL_CELL_DIFFERENTIATION	83	0.31137758	1.1399778	0.30769232	0.47824058	1	6945	tags=47%, list=40%, signal=78%
GO_GO:0060135_MATERNAL_PROCESS_INVOLVED_IN_FEMALE_PREGNANCY	GO_GO:0060135_MATERNAL_PROCESS_INVOLVED_IN_FEMALE_PREGNANCY	64	0.3111678	1.1397966	0.27291667	0.47833887	1	3403	tags=22%, list=20%, signal=27%
GO_GO:0045821_POSITIVE_REGULATION_OF_GLYCOLYTIC_PROCESS	GO_GO:0045821_POSITIVE_REGULATION_OF_GLYCOLYTIC_PROCESS	23	0.3549963	1.13924	0.282	0.4790941	1	3189	tags=30%, list=18%, signal=37%
GO_GO:0002224_TOLL-LIKE_RECEPTOR_SIGNALING_PATHWAY	GO_GO:0002224_TOLL-LIKE_RECEPTOR_SIGNALING_PATHWAY	100	0.30233365	1.13899	0.27586207	0.4792599	1	9176	tags=62%, list=53%, signal=131%
GO_GO:0048806_GENITALIA_DEVELOPMENT	GO_GO:0048806_GENITALIA_DEVELOPMENT	47	0.31036457	1.1387544	0.2795031	0.47941083	1	5621	tags=40%, list=32%, signal=60%
GO_GO:0043279_RESPONSE_TO_ALKALOID	GO_GO:0043279_RESPONSE_TO_ALKALOID	111	0.2695657	1.137879	0.23715416	0.48074538	1	6932	tags=41%, list=40%, signal=67%
GO_GO:0048545_RESPONSE_TO_STEROID_HORMONE	GO_GO:0048545_RESPONSE_TO_STEROID_HORMONE	324	0.2458003	1.1374638	0.20190476	0.48116603	1	7590	tags=46%, list=44%, signal=81%
GO_GO:0034067_PROTEIN_LOCALIZATION_TO_GOLGI_APPARATUS	GO_GO:0034067_PROTEIN_LOCALIZATION_TO_GOLGI_APPARATUS	28	0.386862	1.1374301	0.32586557	0.48096463	1	7690	tags=68%, list=44%, signal=122%
GO_GO:0021904_DORSAL|VENTRAL_NEURAL_TUBE_PATTERNING	GO_GO:0021904_DORSAL|VENTRAL_NEURAL_TUBE_PATTERNING	17	0.41549164	1.1369109	0.29	0.48164648	1	6539	tags=53%, list=38%, signal=85%
GO_GO:0051491_POSITIVE_REGULATION_OF_FILOPODIUM_ASSEMBLY	GO_GO:0051491_POSITIVE_REGULATION_OF_FILOPODIUM_ASSEMBLY	30	0.3689442	1.136388	0.32454363	0.48226514	1	5464	tags=47%, list=32%, signal=68%
GO_GO:0045022_EARLY_ENDOSOME_TO_LATE_ENDOSOME_TRANSPORT	GO_GO:0045022_EARLY_ENDOSOME_TO_LATE_ENDOSOME_TRANSPORT	22	0.3781673	1.1362555	0.31653225	0.48223093	1	6296	tags=50%, list=36%, signal=78%
GO_GO:0010717_REGULATION_OF_EPITHELIAL_TO_MESENCHYMAL_TRANSITION	GO_GO:0010717_REGULATION_OF_EPITHELIAL_TO_MESENCHYMAL_TRANSITION	83	0.32610402	1.1359155	0.31128404	0.4825612	1	7701	tags=60%, list=45%, signal=108%
GO_GO:0048706_EMBRYONIC_SKELETAL_SYSTEM_DEVELOPMENT	GO_GO:0048706_EMBRYONIC_SKELETAL_SYSTEM_DEVELOPMENT	127	0.314428	1.1358858	0.30291262	0.4823607	1	5511	tags=38%, list=32%, signal=55%
GO_GO:0001885_ENDOTHELIAL_CELL_DEVELOPMENT	GO_GO:0001885_ENDOTHELIAL_CELL_DEVELOPMENT	50	0.32353875	1.1357958	0.30661324	0.48230872	1	5869	tags=44%, list=34%, signal=66%
GO_GO:1901881_POSITIVE_REGULATION_OF_PROTEIN_DEPOLYMERIZATION	GO_GO:1901881_POSITIVE_REGULATION_OF_PROTEIN_DEPOLYMERIZATION	19	0.37743893	1.135532	0.2952756	0.48249888	1	7909	tags=58%, list=46%, signal=107%
GO_GO:0045428_REGULATION_OF_NITRIC_OXIDE_BIOSYNTHETIC_PROCESS	GO_GO:0045428_REGULATION_OF_NITRIC_OXIDE_BIOSYNTHETIC_PROCESS	56	0.3198429	1.1353799	0.3026052	0.4824879	1	6801	tags=45%, list=39%, signal=73%
GO_GO:0045444_FAT_CELL_DIFFERENTIATION	GO_GO:0045444_FAT_CELL_DIFFERENTIATION	102	0.2838779	1.1347289	0.25148514	0.4833546	1	5410	tags=34%, list=31%, signal=50%
GO_GO:0048732_GLAND_DEVELOPMENT	GO_GO:0048732_GLAND_DEVELOPMENT	407	0.25509998	1.1346475	0.249501	0.48324764	1	6002	tags=37%, list=35%, signal=55%
GO_GO:0030225_MACROPHAGE_DIFFERENTIATION	GO_GO:0030225_MACROPHAGE_DIFFERENTIATION	24	0.41099486	1.1345568	0.34567901	0.48315006	1	7401	tags=58%, list=43%, signal=102%
GO_GO:0090136_EPITHELIAL_CELL-CELL_ADHESION	GO_GO:0090136_EPITHELIAL_CELL-CELL_ADHESION	15	0.41746798	1.1344167	0.30487806	0.48313716	1	6706	tags=47%, list=39%, signal=76%
GO_GO:0009116_NUCLEOSIDE_METABOLIC_PROCESS	GO_GO:0009116_NUCLEOSIDE_METABOLIC_PROCESS	105	0.2761692	1.1342707	0.27944112	0.48316342	1	3604	tags=29%, list=21%, signal=36%
GO_GO:0010522_REGULATION_OF_CALCIUM_ION_TRANSPORT_INTO_CYTOSOL	GO_GO:0010522_REGULATION_OF_CALCIUM_ION_TRANSPORT_INTO_CYTOSOL	97	0.3002348	1.134082	0.28323698	0.48322293	1	7110	tags=48%, list=41%, signal=82%
GO_GO:0000956_NUCLEAR-TRANSCRIBED_MRNA_CATABOLIC_PROCESS	GO_GO:0000956_NUCLEAR-TRANSCRIBED_MRNA_CATABOLIC_PROCESS	193	0.36375654	1.1340443	0.35375494	0.48302385	1	5279	tags=33%, list=31%, signal=47%
GO_GO:0090141_POSITIVE_REGULATION_OF_MITOCHONDRIAL_FISSION	GO_GO:0090141_POSITIVE_REGULATION_OF_MITOCHONDRIAL_FISSION	15	0.3908512	1.1340058	0.2881356	0.48283964	1	2573	tags=33%, list=15%, signal=39%
GO_GO:0086064_CELL_COMMUNICATION_BY_ELECTRICAL_COUPLING_INVOLVED_IN_CARDIAC_CONDUCTION	GO_GO:0086064_CELL_COMMUNICATION_BY_ELECTRICAL_COUPLING_INVOLVED_IN_CARDIAC_CONDUCTION	16	0.41131008	1.1338271	0.2936508	0.48289013	1	7110	tags=44%, list=41%, signal=74%
GO_GO:0050890_COGNITION	GO_GO:0050890_COGNITION	297	0.26831797	1.1338075	0.23943663	0.48266664	1	4580	tags=29%, list=26%, signal=38%
GO_GO:0046879_HORMONE_SECRETION	GO_GO:0046879_HORMONE_SECRETION	73	0.28999403	1.1326523	0.24444444	0.4844774	1	4536	tags=30%, list=26%, signal=41%
GO_GO:0043407_NEGATIVE_REGULATION_OF_MAP_KINASE_ACTIVITY	GO_GO:0043407_NEGATIVE_REGULATION_OF_MAP_KINASE_ACTIVITY	75	0.3014312	1.1326017	0.28656125	0.48433062	1	7869	tags=49%, list=45%, signal=90%
GO_GO:0070302_REGULATION_OF_STRESS-ACTIVATED_PROTEIN_KINASE_SIGNALING_CASCADE	GO_GO:0070302_REGULATION_OF_STRESS-ACTIVATED_PROTEIN_KINASE_SIGNALING_CASCADE	234	0.2826339	1.1324365	0.28225806	0.48434624	1	7441	tags=48%, list=43%, signal=84%
GO_GO:0034122_NEGATIVE_REGULATION_OF_TOLL-LIKE_RECEPTOR_SIGNALING_PATHWAY	GO_GO:0034122_NEGATIVE_REGULATION_OF_TOLL-LIKE_RECEPTOR_SIGNALING_PATHWAY	39	0.33792695	1.1323366	0.3122449	0.4842769	1	2832	tags=23%, list=16%, signal=28%
GO_GO:0043409_NEGATIVE_REGULATION_OF_MAPK_CASCADE	GO_GO:0043409_NEGATIVE_REGULATION_OF_MAPK_CASCADE	166	0.27290395	1.132157	0.28294572	0.48434576	1	8832	tags=57%, list=51%, signal=115%
GO_GO:0021895_CEREBRAL_CORTEX_NEURON_DIFFERENTIATION	GO_GO:0021895_CEREBRAL_CORTEX_NEURON_DIFFERENTIATION	23	0.3613969	1.1320577	0.27272728	0.4842704	1	5779	tags=43%, list=33%, signal=65%
GO_GO:0048208_COPII_VESICLE_COATING	GO_GO:0048208_COPII_VESICLE_COATING	64	0.32018107	1.131769	0.32388663	0.48456362	1	4560	tags=34%, list=26%, signal=47%
GO_GO:0007368_DETERMINATION_OF_LEFT|RIGHT_SYMMETRY	GO_GO:0007368_DETERMINATION_OF_LEFT|RIGHT_SYMMETRY	119	0.29879826	1.1316149	0.3025048	0.484565	1	7897	tags=52%, list=46%, signal=95%
GO_GO:0001678_CELLULAR_GLUCOSE_HOMEOSTASIS	GO_GO:0001678_CELLULAR_GLUCOSE_HOMEOSTASIS	86	0.27015808	1.1313189	0.26095238	0.48482355	1	4174	tags=29%, list=24%, signal=38%
GO_GO:0071375_CELLULAR_RESPONSE_TO_PEPTIDE_HORMONE_STIMULUS	GO_GO:0071375_CELLULAR_RESPONSE_TO_PEPTIDE_HORMONE_STIMULUS	263	0.26135856	1.1302958	0.25527427	0.48639655	1	6143	tags=38%, list=35%, signal=58%
GO_GO:0042060_WOUND_HEALING	GO_GO:0042060_WOUND_HEALING	476	0.26201776	1.1300873	0.28629857	0.48650163	1	6706	tags=38%, list=39%, signal=60%
GO_GO:0021522_SPINAL_CORD_MOTOR_NEURON_DIFFERENTIATION	GO_GO:0021522_SPINAL_CORD_MOTOR_NEURON_DIFFERENTIATION	34	0.3539185	1.1300755	0.28790787	0.4862661	1	5431	tags=44%, list=31%, signal=64%
GO_GO:0050852_T_CELL_RECEPTOR_SIGNALING_PATHWAY	GO_GO:0050852_T_CELL_RECEPTOR_SIGNALING_PATHWAY	171	0.31945914	1.1298351	0.32681018	0.48645046	1	6643	tags=37%, list=38%, signal=60%
GO_GO:0006865_AMINO_ACID_TRANSPORT	GO_GO:0006865_AMINO_ACID_TRANSPORT	119	0.27369228	1.1297983	0.2485437	0.48626077	1	7856	tags=48%, list=45%, signal=87%
GO_GO:0007369_GASTRULATION	GO_GO:0007369_GASTRULATION	156	0.28505975	1.1296309	0.29549903	0.48630723	1	6950	tags=43%, list=40%, signal=71%
GO_GO:0032872_REGULATION_OF_STRESS-ACTIVATED_MAPK_CASCADE	GO_GO:0032872_REGULATION_OF_STRESS-ACTIVATED_MAPK_CASCADE	231	0.28165525	1.12932	0.29435483	0.48659018	1	7441	tags=48%, list=43%, signal=83%
GO_GO:0019083_VIRAL_TRANSCRIPTION	GO_GO:0019083_VIRAL_TRANSCRIPTION	112	0.43771362	1.1291951	0.3826923	0.48657927	1	1985	tags=21%, list=11%, signal=24%
GO_GO:0007517_MUSCLE_ORGAN_DEVELOPMENT	GO_GO:0007517_MUSCLE_ORGAN_DEVELOPMENT	287	0.27264974	1.1289666	0.2620424	0.4867623	1	4964	tags=30%, list=29%, signal=41%
GO_GO:0034199_ACTIVATION_OF_PROTEIN_KINASE_A_ACTIVITY	GO_GO:0034199_ACTIVATION_OF_PROTEIN_KINASE_A_ACTIVITY	18	0.3803238	1.1283987	0.31771895	0.48750868	1	7085	tags=50%, list=41%, signal=85%
GO_GO:0031663_LIPOPOLYSACCHARIDE-MEDIATED_SIGNALING_PATHWAY	GO_GO:0031663_LIPOPOLYSACCHARIDE-MEDIATED_SIGNALING_PATHWAY	34	0.36992252	1.1283492	0.33471075	0.48734212	1	7341	tags=53%, list=42%, signal=92%
GO_GO:1902992_NEGATIVE_REGULATION_OF_AMYLOID_PRECURSOR_PROTEIN_CATABOLIC_PROCESS	GO_GO:1902992_NEGATIVE_REGULATION_OF_AMYLOID_PRECURSOR_PROTEIN_CATABOLIC_PROCESS	15	0.36935797	1.1281266	0.28764477	0.48747978	1	1262	tags=13%, list=7%, signal=14%
GO_GO:0007129_SYNAPSIS	GO_GO:0007129_SYNAPSIS	46	0.3310891	1.1273481	0.2965932	0.48864475	1	2928	tags=26%, list=17%, signal=31%
GO_GO:0036465_SYNAPTIC_VESICLE_RECYCLING	GO_GO:0036465_SYNAPTIC_VESICLE_RECYCLING	54	0.32199612	1.1271474	0.30485436	0.4887732	1	6584	tags=46%, list=38%, signal=74%
GO_GO:0007389_PATTERN_SPECIFICATION_PROCESS	GO_GO:0007389_PATTERN_SPECIFICATION_PROCESS	427	0.2840384	1.1270794	0.3072407	0.48864374	1	7752	tags=48%, list=45%, signal=85%
GO_GO:0098900_REGULATION_OF_ACTION_POTENTIAL	GO_GO:0098900_REGULATION_OF_ACTION_POTENTIAL	49	0.32666382	1.1270536	0.29862475	0.48844734	1	6373	tags=37%, list=37%, signal=58%
GO_GO:2000826_REGULATION_OF_HEART_MORPHOGENESIS	GO_GO:2000826_REGULATION_OF_HEART_MORPHOGENESIS	40	0.34391987	1.126306	0.2935421	0.48951274	1	4925	tags=33%, list=28%, signal=45%
GO_GO:0038128_ERBB2_SIGNALING_PATHWAY	GO_GO:0038128_ERBB2_SIGNALING_PATHWAY	32	0.35001227	1.1253995	0.31717172	0.4909356	1	6892	tags=53%, list=40%, signal=88%
GO_GO:0003333_AMINO_ACID_TRANSMEMBRANE_TRANSPORT	GO_GO:0003333_AMINO_ACID_TRANSMEMBRANE_TRANSPORT	82	0.2905066	1.1253747	0.27938342	0.49072248	1	7856	tags=50%, list=45%, signal=91%
GO_GO:0033151_V(D)J_RECOMBINATION	GO_GO:0033151_V(D)J_RECOMBINATION	17	0.4220957	1.1246607	0.3467742	0.49165675	1	4140	tags=47%, list=24%, signal=62%
GO_GO:0043243_POSITIVE_REGULATION_OF_PROTEIN_COMPLEX_DISASSEMBLY	GO_GO:0043243_POSITIVE_REGULATION_OF_PROTEIN_COMPLEX_DISASSEMBLY	36	0.31585208	1.1246179	0.2964427	0.49147028	1	8884	tags=61%, list=51%, signal=125%
GO_GO:0030514_NEGATIVE_REGULATION_OF_BMP_SIGNALING_PATHWAY	GO_GO:0030514_NEGATIVE_REGULATION_OF_BMP_SIGNALING_PATHWAY	49	0.3242454	1.1238812	0.30726257	0.49254468	1	8105	tags=57%, list=47%, signal=107%
GO_GO:0006027_GLYCOSAMINOGLYCAN_CATABOLIC_PROCESS	GO_GO:0006027_GLYCOSAMINOGLYCAN_CATABOLIC_PROCESS	61	0.3103553	1.1234053	0.30923694	0.4931111	1	8407	tags=56%, list=49%, signal=108%
GO_GO:0032755_POSITIVE_REGULATION_OF_INTERLEUKIN-6_PRODUCTION	GO_GO:0032755_POSITIVE_REGULATION_OF_INTERLEUKIN-6_PRODUCTION	96	0.29931298	1.1232648	0.30246913	0.4930981	1	7265	tags=43%, list=42%, signal=73%
GO_GO:0040019_POSITIVE_REGULATION_OF_EMBRYONIC_DEVELOPMENT	GO_GO:0040019_POSITIVE_REGULATION_OF_EMBRYONIC_DEVELOPMENT	36	0.33702424	1.1231967	0.29783037	0.49297017	1	4389	tags=33%, list=25%, signal=45%
GO_GO:0090288_NEGATIVE_REGULATION_OF_CELLULAR_RESPONSE_TO_GROWTH_FACTOR_STIMULUS	GO_GO:0090288_NEGATIVE_REGULATION_OF_CELLULAR_RESPONSE_TO_GROWTH_FACTOR_STIMULUS	145	0.2924402	1.1226966	0.33333334	0.49359208	1	8120	tags=51%, list=47%, signal=95%
GO_GO:0071347_CELLULAR_RESPONSE_TO_INTERLEUKIN-1	GO_GO:0071347_CELLULAR_RESPONSE_TO_INTERLEUKIN-1	173	0.27541366	1.1221281	0.2990291	0.49439204	1	5310	tags=31%, list=31%, signal=44%
GO_GO:0060711_LABYRINTHINE_LAYER_DEVELOPMENT	GO_GO:0060711_LABYRINTHINE_LAYER_DEVELOPMENT	48	0.3298409	1.1217123	0.31609195	0.49489954	1	7188	tags=52%, list=42%, signal=89%
GO_GO:0097352_AUTOPHAGOSOME_MATURATION	GO_GO:0097352_AUTOPHAGOSOME_MATURATION	34	0.3471909	1.1214781	0.30255404	0.49504244	1	6079	tags=44%, list=35%, signal=68%
GO_GO:0002755_MYD88-DEPENDENT_TOLL-LIKE_RECEPTOR_SIGNALING_PATHWAY	GO_GO:0002755_MYD88-DEPENDENT_TOLL-LIKE_RECEPTOR_SIGNALING_PATHWAY	32	0.3400148	1.121461	0.31762296	0.49481186	1	7023	tags=50%, list=41%, signal=84%
GO_GO:2000651_POSITIVE_REGULATION_OF_SODIUM_ION_TRANSMEMBRANE_TRANSPORTER_ACTIVITY	GO_GO:2000651_POSITIVE_REGULATION_OF_SODIUM_ION_TRANSMEMBRANE_TRANSPORTER_ACTIVITY	16	0.4063441	1.1207881	0.31984586	0.4957114	1	5449	tags=38%, list=31%, signal=55%
GO_GO:0002082_REGULATION_OF_OXIDATIVE_PHOSPHORYLATION	GO_GO:0002082_REGULATION_OF_OXIDATIVE_PHOSPHORYLATION	30	0.34358886	1.1207142	0.30592734	0.49558237	1	2984	tags=23%, list=17%, signal=28%
GO_GO:0048660_REGULATION_OF_SMOOTH_MUSCLE_CELL_PROLIFERATION	GO_GO:0048660_REGULATION_OF_SMOOTH_MUSCLE_CELL_PROLIFERATION	133	0.28900063	1.1207048	0.27906978	0.4953444	1	7470	tags=49%, list=43%, signal=85%
GO_GO:0060563_NEUROEPITHELIAL_CELL_DIFFERENTIATION	GO_GO:0060563_NEUROEPITHELIAL_CELL_DIFFERENTIATION	45	0.32342064	1.1206021	0.3015873	0.49527067	1	6950	tags=47%, list=40%, signal=78%
GO_GO:0006402_MRNA_CATABOLIC_PROCESS	GO_GO:0006402_MRNA_CATABOLIC_PROCESS	213	0.34525788	1.1205915	0.36435643	0.495033	1	5279	tags=33%, list=31%, signal=47%
GO_GO:0045880_POSITIVE_REGULATION_OF_SMOOTHENED_SIGNALING_PATHWAY	GO_GO:0045880_POSITIVE_REGULATION_OF_SMOOTHENED_SIGNALING_PATHWAY	38	0.3520757	1.1201342	0.30566803	0.49562064	1	4651	tags=39%, list=27%, signal=54%
GO_GO:0000266_MITOCHONDRIAL_FISSION	GO_GO:0000266_MITOCHONDRIAL_FISSION	20	0.36566347	1.1201103	0.32038835	0.4953959	1	7509	tags=65%, list=43%, signal=115%
GO_GO:0060395_SMAD_PROTEIN_SIGNAL_TRANSDUCTION	GO_GO:0060395_SMAD_PROTEIN_SIGNAL_TRANSDUCTION	57	0.3091108	1.1198852	0.26877472	0.49553728	1	7067	tags=51%, list=41%, signal=86%
GO_GO:1903078_POSITIVE_REGULATION_OF_PROTEIN_LOCALIZATION_TO_PLASMA_MEMBRANE	GO_GO:1903078_POSITIVE_REGULATION_OF_PROTEIN_LOCALIZATION_TO_PLASMA_MEMBRANE	56	0.30870205	1.1197435	0.3097166	0.49556676	1	5432	tags=36%, list=31%, signal=52%
GO_GO:0010470_REGULATION_OF_GASTRULATION	GO_GO:0010470_REGULATION_OF_GASTRULATION	37	0.3386777	1.119707	0.32317072	0.4953694	1	7441	tags=59%, list=43%, signal=104%
GO_GO:0007611_LEARNING_OR_MEMORY	GO_GO:0007611_LEARNING_OR_MEMORY	257	0.2689243	1.1193401	0.25540274	0.495781	1	4657	tags=29%, list=27%, signal=39%
GO_GO:0080009_MRNA_METHYLATION	GO_GO:0080009_MRNA_METHYLATION	16	0.44346172	1.1192456	0.34388185	0.49569607	1	6692	tags=63%, list=39%, signal=102%
GO_GO:0000413_PROTEIN_PEPTIDYL-PROLYL_ISOMERIZATION	GO_GO:0000413_PROTEIN_PEPTIDYL-PROLYL_ISOMERIZATION	46	0.3238985	1.1192255	0.3394309	0.4954734	1	6895	tags=46%, list=40%, signal=76%
GO_GO:0060538_SKELETAL_MUSCLE_ORGAN_DEVELOPMENT	GO_GO:0060538_SKELETAL_MUSCLE_ORGAN_DEVELOPMENT	132	0.27715886	1.1190319	0.26653695	0.49553937	1	4964	tags=31%, list=29%, signal=43%
GO_GO:0032418_LYSOSOME_LOCALIZATION	GO_GO:0032418_LYSOSOME_LOCALIZATION	44	0.33302948	1.1189798	0.33797216	0.49536997	1	5960	tags=39%, list=34%, signal=59%
GO_GO:0030501_POSITIVE_REGULATION_OF_BONE_MINERALIZATION	GO_GO:0030501_POSITIVE_REGULATION_OF_BONE_MINERALIZATION	39	0.34650105	1.1189458	0.32079208	0.49516997	1	6002	tags=46%, list=35%, signal=71%
GO_GO:0032930_POSITIVE_REGULATION_OF_SUPEROXIDE_ANION_GENERATION	GO_GO:0032930_POSITIVE_REGULATION_OF_SUPEROXIDE_ANION_GENERATION	19	0.40290663	1.118931	0.33530572	0.49493843	1	6573	tags=63%, list=38%, signal=102%
GO_GO:0007006_MITOCHONDRIAL_MEMBRANE_ORGANIZATION	GO_GO:0007006_MITOCHONDRIAL_MEMBRANE_ORGANIZATION	127	0.2914033	1.1189195	0.3188119	0.49470624	1	7392	tags=46%, list=43%, signal=79%
GO_GO:0035794_POSITIVE_REGULATION_OF_MITOCHONDRIAL_MEMBRANE_PERMEABILITY	GO_GO:0035794_POSITIVE_REGULATION_OF_MITOCHONDRIAL_MEMBRANE_PERMEABILITY	21	0.35927668	1.1187935	0.32186234	0.49465337	1	6243	tags=43%, list=36%, signal=67%
GO_GO:0051968_POSITIVE_REGULATION_OF_SYNAPTIC_TRANSMISSION,_GLUTAMATERGIC	GO_GO:0051968_POSITIVE_REGULATION_OF_SYNAPTIC_TRANSMISSION,_GLUTAMATERGIC	26	0.38142475	1.1184543	0.29637095	0.4949907	1	2821	tags=27%, list=16%, signal=32%
GO_GO:0046685_RESPONSE_TO_ARSENIC-CONTAINING_SUBSTANCE	GO_GO:0046685_RESPONSE_TO_ARSENIC-CONTAINING_SUBSTANCE	33	0.32244432	1.1178423	0.3006135	0.4959031	1	2419	tags=21%, list=14%, signal=25%
GO_GO:0043304_REGULATION_OF_MAST_CELL_DEGRANULATION	GO_GO:0043304_REGULATION_OF_MAST_CELL_DEGRANULATION	32	0.370037	1.1178113	0.32934132	0.4957119	1	3627	tags=31%, list=21%, signal=39%
GO_GO:0042074_CELL_MIGRATION_INVOLVED_IN_GASTRULATION	GO_GO:0042074_CELL_MIGRATION_INVOLVED_IN_GASTRULATION	15	0.42808428	1.1177498	0.306	0.49557137	1	7897	tags=67%, list=46%, signal=123%
GO_GO:0048268_CLATHRIN_COAT_ASSEMBLY	GO_GO:0048268_CLATHRIN_COAT_ASSEMBLY	18	0.38033196	1.1175141	0.31334624	0.49575868	1	7009	tags=50%, list=41%, signal=84%
GO_GO:1900076_REGULATION_OF_CELLULAR_RESPONSE_TO_INSULIN_STIMULUS	GO_GO:1900076_REGULATION_OF_CELLULAR_RESPONSE_TO_INSULIN_STIMULUS	70	0.29930845	1.1169679	0.2882353	0.49644604	1	5532	tags=36%, list=32%, signal=52%
GO_GO:0009914_HORMONE_TRANSPORT	GO_GO:0009914_HORMONE_TRANSPORT	80	0.2745947	1.1163844	0.2505176	0.49722347	1	4861	tags=31%, list=28%, signal=43%
GO_GO:0042474_MIDDLE_EAR_MORPHOGENESIS	GO_GO:0042474_MIDDLE_EAR_MORPHOGENESIS	20	0.38865435	1.1156796	0.3467742	0.49822843	1	5182	tags=50%, list=30%, signal=71%
GO_GO:0072164_MESONEPHRIC_TUBULE_DEVELOPMENT	GO_GO:0072164_MESONEPHRIC_TUBULE_DEVELOPMENT	85	0.31567028	1.1156431	0.3093385	0.49802548	1	8868	tags=62%, list=51%, signal=127%
GO_GO:0072163_MESONEPHRIC_EPITHELIUM_DEVELOPMENT	GO_GO:0072163_MESONEPHRIC_EPITHELIUM_DEVELOPMENT	85	0.31567028	1.1156431	0.3093385	0.49777263	1	8868	tags=62%, list=51%, signal=127%
GO_GO:0043507_POSITIVE_REGULATION_OF_JUN_KINASE_ACTIVITY	GO_GO:0043507_POSITIVE_REGULATION_OF_JUN_KINASE_ACTIVITY	70	0.3265888	1.115475	0.31692913	0.49781182	1	8601	tags=61%, list=50%, signal=122%
GO_GO:0031936_NEGATIVE_REGULATION_OF_CHROMATIN_SILENCING	GO_GO:0031936_NEGATIVE_REGULATION_OF_CHROMATIN_SILENCING	20	0.3788975	1.1151415	0.31007752	0.4981471	1	4688	tags=30%, list=27%, signal=41%
GO_GO:0021517_VENTRAL_SPINAL_CORD_DEVELOPMENT	GO_GO:0021517_VENTRAL_SPINAL_CORD_DEVELOPMENT	48	0.3339379	1.1148571	0.3145631	0.49841473	1	5542	tags=40%, list=32%, signal=58%
GO_GO:0014823_RESPONSE_TO_ACTIVITY	GO_GO:0014823_RESPONSE_TO_ACTIVITY	67	0.27469948	1.1133112	0.27066115	0.5009756	1	5492	tags=36%, list=32%, signal=52%
GO_GO:0006835_DICARBOXYLIC_ACID_TRANSPORT	GO_GO:0006835_DICARBOXYLIC_ACID_TRANSPORT	77	0.28003326	1.1129428	0.27862597	0.5013298	1	6601	tags=42%, list=38%, signal=67%
GO_GO:0032689_NEGATIVE_REGULATION_OF_INTERFERON-GAMMA_PRODUCTION	GO_GO:0032689_NEGATIVE_REGULATION_OF_INTERFERON-GAMMA_PRODUCTION	34	0.3669111	1.1128347	0.33399603	0.5012676	1	6361	tags=44%, list=37%, signal=70%
GO_GO:0051091_POSITIVE_REGULATION_OF_DNA-BINDING_TRANSCRIPTION_FACTOR_ACTIVITY	GO_GO:0051091_POSITIVE_REGULATION_OF_DNA-BINDING_TRANSCRIPTION_FACTOR_ACTIVITY	259	0.2724115	1.1126276	0.322	0.5013762	1	6764	tags=40%, list=39%, signal=64%
GO_GO:0010596_NEGATIVE_REGULATION_OF_ENDOTHELIAL_CELL_MIGRATION	GO_GO:0010596_NEGATIVE_REGULATION_OF_ENDOTHELIAL_CELL_MIGRATION	49	0.31693795	1.1124321	0.33466136	0.5015004	1	4473	tags=33%, list=26%, signal=44%
GO_GO:0043627_RESPONSE_TO_ESTROGEN	GO_GO:0043627_RESPONSE_TO_ESTROGEN	72	0.27548468	1.1123655	0.27272728	0.50137186	1	6399	tags=43%, list=37%, signal=68%
GO_GO:0007519_SKELETAL_MUSCLE_TISSUE_DEVELOPMENT	GO_GO:0007519_SKELETAL_MUSCLE_TISSUE_DEVELOPMENT	123	0.2805895	1.1123595	0.2874016	0.50113195	1	4964	tags=31%, list=29%, signal=43%
GO_GO:0031589_CELL-SUBSTRATE_ADHESION	GO_GO:0031589_CELL-SUBSTRATE_ADHESION	181	0.29602486	1.1123219	0.326	0.5009471	1	4720	tags=30%, list=27%, signal=41%
GO_GO:0071312_CELLULAR_RESPONSE_TO_ALKALOID	GO_GO:0071312_CELLULAR_RESPONSE_TO_ALKALOID	36	0.31576273	1.1119841	0.30174083	0.50130033	1	5988	tags=39%, list=35%, signal=59%
GO_GO:0097581_LAMELLIPODIUM_ORGANIZATION	GO_GO:0097581_LAMELLIPODIUM_ORGANIZATION	41	0.34752697	1.1106246	0.32871288	0.50342333	1	4340	tags=32%, list=25%, signal=42%
GO_GO:0050810_REGULATION_OF_STEROID_BIOSYNTHETIC_PROCESS	GO_GO:0050810_REGULATION_OF_STEROID_BIOSYNTHETIC_PROCESS	88	0.2843084	1.1105317	0.28230616	0.5033229	1	7552	tags=49%, list=44%, signal=86%
GO_GO:1902186_REGULATION_OF_VIRAL_RELEASE_FROM_HOST_CELL	GO_GO:1902186_REGULATION_OF_VIRAL_RELEASE_FROM_HOST_CELL	30	0.35349748	1.1099288	0.32862905	0.5041119	1	3928	tags=30%, list=23%, signal=39%
GO_GO:0019674_NAD_METABOLIC_PROCESS	GO_GO:0019674_NAD_METABOLIC_PROCESS	45	0.31617373	1.1092161	0.3189824	0.5051387	1	5766	tags=42%, list=33%, signal=63%
GO_GO:0071243_CELLULAR_RESPONSE_TO_ARSENIC-CONTAINING_SUBSTANCE	GO_GO:0071243_CELLULAR_RESPONSE_TO_ARSENIC-CONTAINING_SUBSTANCE	19	0.36757007	1.1091353	0.34552845	0.5050267	1	2091	tags=21%, list=12%, signal=24%
GO_GO:0051963_REGULATION_OF_SYNAPSE_ASSEMBLY	GO_GO:0051963_REGULATION_OF_SYNAPSE_ASSEMBLY	105	0.30569944	1.1087742	0.3238289	0.505439	1	6882	tags=43%, list=40%, signal=71%
GO_GO:0048515_SPERMATID_DIFFERENTIATION	GO_GO:0048515_SPERMATID_DIFFERENTIATION	153	0.26328412	1.108379	0.2815534	0.5058929	1	5681	tags=34%, list=33%, signal=50%
GO_GO:0003231_CARDIAC_VENTRICLE_DEVELOPMENT	GO_GO:0003231_CARDIAC_VENTRICLE_DEVELOPMENT	127	0.30468804	1.1080391	0.33208254	0.5062476	1	7901	tags=53%, list=46%, signal=96%
GO_GO:0048679_REGULATION_OF_AXON_REGENERATION	GO_GO:0048679_REGULATION_OF_AXON_REGENERATION	26	0.35660243	1.1076844	0.32997987	0.5065983	1	8184	tags=58%, list=47%, signal=109%
GO_GO:0060037_PHARYNGEAL_SYSTEM_DEVELOPMENT	GO_GO:0060037_PHARYNGEAL_SYSTEM_DEVELOPMENT	26	0.39263824	1.1075729	0.34592447	0.5065325	1	5094	tags=46%, list=29%, signal=65%
GO_GO:0045778_POSITIVE_REGULATION_OF_OSSIFICATION	GO_GO:0045778_POSITIVE_REGULATION_OF_OSSIFICATION	82	0.3078043	1.1073872	0.3212121	0.50658923	1	6298	tags=44%, list=36%, signal=69%
GO_GO:0060219_CAMERA-TYPE_EYE_PHOTORECEPTOR_CELL_DIFFERENTIATION	GO_GO:0060219_CAMERA-TYPE_EYE_PHOTORECEPTOR_CELL_DIFFERENTIATION	25	0.3319905	1.1070352	0.29038462	0.5069621	1	7597	tags=52%, list=44%, signal=93%
GO_GO:1903672_POSITIVE_REGULATION_OF_SPROUTING_ANGIOGENESIS	GO_GO:1903672_POSITIVE_REGULATION_OF_SPROUTING_ANGIOGENESIS	39	0.36822933	1.106808	0.3184584	0.5071182	1	6736	tags=49%, list=39%, signal=80%
GO_GO:0006972_HYPEROSMOTIC_RESPONSE	GO_GO:0006972_HYPEROSMOTIC_RESPONSE	24	0.35291627	1.1067525	0.3306288	0.50694686	1	6931	tags=50%, list=40%, signal=83%
GO_GO:1903426_REGULATION_OF_REACTIVE_OXYGEN_SPECIES_BIOSYNTHETIC_PROCESS	GO_GO:1903426_REGULATION_OF_REACTIVE_OXYGEN_SPECIES_BIOSYNTHETIC_PROCESS	85	0.28014958	1.1063045	0.3083004	0.5075157	1	6801	tags=40%, list=39%, signal=66%
GO_GO:2000050_REGULATION_OF_NON-CANONICAL_WNT_SIGNALING_PATHWAY	GO_GO:2000050_REGULATION_OF_NON-CANONICAL_WNT_SIGNALING_PATHWAY	22	0.3633065	1.1061566	0.33333334	0.5075451	1	8772	tags=77%, list=51%, signal=157%
GO_GO:0016556_MRNA_MODIFICATION	GO_GO:0016556_MRNA_MODIFICATION	24	0.39234495	1.106064	0.36024845	0.50742465	1	8107	tags=67%, list=47%, signal=125%
[truncated: 1,502 more rows]
