# Supplementary material for: Prognostic Signature of Hepatocellular Carcinoma and Analysis of Immune Infiltration Based on m6A-Related lncRNAs
Source: Front Oncol. 2021 Aug 30;11:691372. doi: 10.3389/fonc.2021.691372 (PMC8435865; doi:10.3389/fonc.2021.691372)
Supplement: Supplementary file 1 [file DataSheet_1.zip › supplementary data 1/BP_GSEA report for low risk.xls]

NAME	GS<br> follow link to MSigDB	SIZE	ES	NES	NOM p-val	FDR q-val	FWER p-val	RANK AT MAX	LEADING EDGE
GO_GO:0019731_ANTIBACTERIAL_HUMORAL_RESPONSE	GO_GO:0019731_ANTIBACTERIAL_HUMORAL_RESPONSE	38	-0.5647336	-1.7707554	0.00589391	1	0.918	2036	tags=50%, list=12%, signal=57%
GO_GO:0046459_SHORT-CHAIN_FATTY_ACID_METABOLIC_PROCESS	GO_GO:0046459_SHORT-CHAIN_FATTY_ACID_METABOLIC_PROCESS	17	-0.6936136	-1.6788329	0.040899795	1	0.981	3497	tags=82%, list=20%, signal=103%
GO_GO:0042572_RETINOL_METABOLIC_PROCESS	GO_GO:0042572_RETINOL_METABOLIC_PROCESS	44	-0.52303606	-1.6490204	0.024856597	1	0.989	1998	tags=52%, list=12%, signal=59%
GO_GO:0042737_DRUG_CATABOLIC_PROCESS	GO_GO:0042737_DRUG_CATABOLIC_PROCESS	137	-0.4334977	-1.6277132	0.024048096	1	0.996	2347	tags=45%, list=14%, signal=52%
GO_GO:0046496_NICOTINAMIDE_NUCLEOTIDE_METABOLIC_PROCESS	GO_GO:0046496_NICOTINAMIDE_NUCLEOTIDE_METABOLIC_PROCESS	33	-0.4838629	-1.5549344	0.03	1	1	3589	tags=58%, list=21%, signal=73%
GO_GO:0009435_NAD_BIOSYNTHETIC_PROCESS	GO_GO:0009435_NAD_BIOSYNTHETIC_PROCESS	28	-0.49898565	-1.5546719	0.04733728	1	1	3589	tags=57%, list=21%, signal=72%
GO_GO:0071357_CELLULAR_RESPONSE_TO_TYPE_I_INTERFERON	GO_GO:0071357_CELLULAR_RESPONSE_TO_TYPE_I_INTERFERON	65	-0.5051872	-1.5399525	0.086519115	1	1	2232	tags=40%, list=13%, signal=46%
GO_GO:0060337_TYPE_I_INTERFERON_SIGNALING_PATHWAY	GO_GO:0060337_TYPE_I_INTERFERON_SIGNALING_PATHWAY	65	-0.5051872	-1.5399525	0.086519115	1	1	2232	tags=40%, list=13%, signal=46%
GO_GO:0006805_XENOBIOTIC_METABOLIC_PROCESS	GO_GO:0006805_XENOBIOTIC_METABOLIC_PROCESS	123	-0.45212635	-1.5258381	0.068627454	1	1	1730	tags=38%, list=10%, signal=42%
GO_GO:0042738_EXOGENOUS_DRUG_CATABOLIC_PROCESS	GO_GO:0042738_EXOGENOUS_DRUG_CATABOLIC_PROCESS	24	-0.5557906	-1.5234773	0.06944445	1	1	1862	tags=46%, list=11%, signal=51%
GO_GO:0042135_NEUROTRANSMITTER_CATABOLIC_PROCESS	GO_GO:0042135_NEUROTRANSMITTER_CATABOLIC_PROCESS	21	-0.5786078	-1.5172538	0.09445585	1	1	1621	tags=52%, list=9%, signal=58%
GO_GO:0042759_LONG-CHAIN_FATTY_ACID_BIOSYNTHETIC_PROCESS	GO_GO:0042759_LONG-CHAIN_FATTY_ACID_BIOSYNTHETIC_PROCESS	27	-0.44283593	-1.457621	0.070881225	1	1	2012	tags=41%, list=12%, signal=46%
GO_GO:0019885_ANTIGEN_PROCESSING_AND_PRESENTATION_OF_ENDOGENOUS_PEPTIDE_ANTIGEN_VIA_MHC_CLASS_I	GO_GO:0019885_ANTIGEN_PROCESSING_AND_PRESENTATION_OF_ENDOGENOUS_PEPTIDE_ANTIGEN_VIA_MHC_CLASS_I	19	-0.5849473	-1.445354	0.16089614	1	1	2139	tags=53%, list=12%, signal=60%
GO_GO:0008210_ESTROGEN_METABOLIC_PROCESS	GO_GO:0008210_ESTROGEN_METABOLIC_PROCESS	32	-0.4869925	-1.4444503	0.099415205	1	1	1675	tags=41%, list=10%, signal=45%
GO_GO:0007597_BLOOD_COAGULATION,_INTRINSIC_PATHWAY	GO_GO:0007597_BLOOD_COAGULATION,_INTRINSIC_PATHWAY	17	-0.59632933	-1.4430315	0.109126985	1	1	1917	tags=47%, list=11%, signal=53%
GO_GO:0034340_RESPONSE_TO_TYPE_I_INTERFERON	GO_GO:0034340_RESPONSE_TO_TYPE_I_INTERFERON	69	-0.44236305	-1.3985178	0.16205534	1	1	2232	tags=38%, list=13%, signal=43%
GO_GO:0002920_REGULATION_OF_HUMORAL_IMMUNE_RESPONSE	GO_GO:0002920_REGULATION_OF_HUMORAL_IMMUNE_RESPONSE	134	-0.4663494	-1.38558	0.18679245	1	1	2866	tags=46%, list=17%, signal=54%
GO_GO:0071466_CELLULAR_RESPONSE_TO_XENOBIOTIC_STIMULUS	GO_GO:0071466_CELLULAR_RESPONSE_TO_XENOBIOTIC_STIMULUS	181	-0.34920916	-1.3716388	0.11177645	1	1	1730	tags=34%, list=10%, signal=37%
GO_GO:1901317_REGULATION_OF_FLAGELLATED_SPERM_MOTILITY	GO_GO:1901317_REGULATION_OF_FLAGELLATED_SPERM_MOTILITY	17	-0.47331178	-1.3678905	0.10373444	1	1	755	tags=35%, list=4%, signal=37%
GO_GO:0018298_PROTEIN-CHROMOPHORE_LINKAGE	GO_GO:0018298_PROTEIN-CHROMOPHORE_LINKAGE	15	-0.49182847	-1.3527713	0.125	1	1	714	tags=27%, list=4%, signal=28%
GO_GO:0030449_REGULATION_OF_COMPLEMENT_ACTIVATION	GO_GO:0030449_REGULATION_OF_COMPLEMENT_ACTIVATION	116	-0.4753473	-1.3504938	0.21102661	1	1	3312	tags=53%, list=19%, signal=65%
GO_GO:0001523_RETINOID_METABOLIC_PROCESS	GO_GO:0001523_RETINOID_METABOLIC_PROCESS	103	-0.3426563	-1.3419645	0.08637236	1	1	1998	tags=34%, list=12%, signal=38%
GO_GO:0009063_CELLULAR_AMINO_ACID_CATABOLIC_PROCESS	GO_GO:0009063_CELLULAR_AMINO_ACID_CATABOLIC_PROCESS	122	-0.4303898	-1.3411921	0.19628099	1	1	1828	tags=41%, list=11%, signal=46%
GO_GO:0042573_RETINOIC_ACID_METABOLIC_PROCESS	GO_GO:0042573_RETINOIC_ACID_METABOLIC_PROCESS	31	-0.42128527	-1.3336864	0.14423077	1	1	1998	tags=45%, list=12%, signal=51%
GO_GO:0043649_DICARBOXYLIC_ACID_CATABOLIC_PROCESS	GO_GO:0043649_DICARBOXYLIC_ACID_CATABOLIC_PROCESS	18	-0.46699926	-1.3324379	0.13087934	1	1	1828	tags=44%, list=11%, signal=50%
GO_GO:0019373_EPOXYGENASE_P450_PATHWAY	GO_GO:0019373_EPOXYGENASE_P450_PATHWAY	20	-0.57049894	-1.3245643	0.20758483	1	1	1730	tags=45%, list=10%, signal=50%
GO_GO:0042359_VITAMIN_D_METABOLIC_PROCESS	GO_GO:0042359_VITAMIN_D_METABOLIC_PROCESS	15	-0.4617322	-1.3237907	0.11389961	1	1	1789	tags=40%, list=10%, signal=45%
GO_GO:0016101_DITERPENOID_METABOLIC_PROCESS	GO_GO:0016101_DITERPENOID_METABOLIC_PROCESS	109	-0.33884403	-1.318488	0.106589146	1	1	1998	tags=35%, list=12%, signal=39%
GO_GO:0002227_INNATE_IMMUNE_RESPONSE_IN_MUCOSA	GO_GO:0002227_INNATE_IMMUNE_RESPONSE_IN_MUCOSA	19	-0.4803744	-1.310825	0.12915851	1	1	1837	tags=42%, list=11%, signal=47%
GO_GO:0006544_GLYCINE_METABOLIC_PROCESS	GO_GO:0006544_GLYCINE_METABOLIC_PROCESS	16	-0.5432257	-1.3070322	0.20454545	1	1	1550	tags=50%, list=9%, signal=55%
GO_GO:0006635_FATTY_ACID_BETA-OXIDATION	GO_GO:0006635_FATTY_ACID_BETA-OXIDATION	56	-0.45479348	-1.2972815	0.21242484	1	1	2750	tags=48%, list=16%, signal=57%
GO_GO:0006833_WATER_TRANSPORT	GO_GO:0006833_WATER_TRANSPORT	20	-0.45706886	-1.2886413	0.18032786	1	1	3511	tags=65%, list=20%, signal=81%
GO_GO:0006699_BILE_ACID_BIOSYNTHETIC_PROCESS	GO_GO:0006699_BILE_ACID_BIOSYNTHETIC_PROCESS	26	-0.45945758	-1.282613	0.20570265	1	1	274	tags=19%, list=2%, signal=20%
GO_GO:0051004_REGULATION_OF_LIPOPROTEIN_LIPASE_ACTIVITY	GO_GO:0051004_REGULATION_OF_LIPOPROTEIN_LIPASE_ACTIVITY	23	-0.4581399	-1.2822298	0.19085488	1	1	3502	tags=70%, list=20%, signal=87%
GO_GO:0046395_CARBOXYLIC_ACID_CATABOLIC_PROCESS	GO_GO:0046395_CARBOXYLIC_ACID_CATABOLIC_PROCESS	254	-0.38037974	-1.2783527	0.2041237	1	1	1887	tags=36%, list=11%, signal=40%
GO_GO:0002385_MUCOSAL_IMMUNE_RESPONSE	GO_GO:0002385_MUCOSAL_IMMUNE_RESPONSE	29	-0.4031457	-1.2736713	0.14653465	1	1	1837	tags=38%, list=11%, signal=42%
GO_GO:0001963_SYNAPTIC_TRANSMISSION,_DOPAMINERGIC	GO_GO:0001963_SYNAPTIC_TRANSMISSION,_DOPAMINERGIC	21	-0.4354349	-1.2697188	0.15247525	1	1	2262	tags=38%, list=13%, signal=44%
GO_GO:0072378_BLOOD_COAGULATION,_FIBRIN_CLOT_FORMATION	GO_GO:0072378_BLOOD_COAGULATION,_FIBRIN_CLOT_FORMATION	26	-0.4705929	-1.2621623	0.21588595	1	1	2736	tags=50%, list=16%, signal=59%
GO_GO:0006956_COMPLEMENT_ACTIVATION	GO_GO:0006956_COMPLEMENT_ACTIVATION	159	-0.46379426	-1.2499175	0.2689394	1	1	3312	tags=50%, list=19%, signal=61%
GO_GO:0009404_TOXIN_METABOLIC_PROCESS	GO_GO:0009404_TOXIN_METABOLIC_PROCESS	23	-0.4241383	-1.2479962	0.21413721	1	1	1862	tags=35%, list=11%, signal=39%
GO_GO:0006525_ARGININE_METABOLIC_PROCESS	GO_GO:0006525_ARGININE_METABOLIC_PROCESS	16	-0.4812237	-1.2460525	0.24210526	1	1	1222	tags=25%, list=7%, signal=27%
GO_GO:0009062_FATTY_ACID_CATABOLIC_PROCESS	GO_GO:0009062_FATTY_ACID_CATABOLIC_PROCESS	88	-0.4140075	-1.2419801	0.258	1	1	2635	tags=44%, list=15%, signal=52%
GO_GO:0031640_KILLING_OF_CELLS_OF_OTHER_ORGANISM	GO_GO:0031640_KILLING_OF_CELLS_OF_OTHER_ORGANISM	51	-0.37758273	-1.2387928	0.16996047	1	1	2900	tags=47%, list=17%, signal=56%
GO_GO:0006958_COMPLEMENT_ACTIVATION,_CLASSICAL_PATHWAY	GO_GO:0006958_COMPLEMENT_ACTIVATION,_CLASSICAL_PATHWAY	144	-0.46764418	-1.233526	0.27643785	1	1	3312	tags=51%, list=19%, signal=62%
GO_GO:0048240_SPERM_CAPACITATION	GO_GO:0048240_SPERM_CAPACITATION	25	-0.3810957	-1.2324615	0.17948718	1	1	755	tags=24%, list=4%, signal=25%
GO_GO:0006577_AMINO-ACID_BETAINE_METABOLIC_PROCESS	GO_GO:0006577_AMINO-ACID_BETAINE_METABOLIC_PROCESS	18	-0.51540947	-1.2261691	0.28659794	1	1	1621	tags=39%, list=9%, signal=43%
GO_GO:0006641_TRIGLYCERIDE_METABOLIC_PROCESS	GO_GO:0006641_TRIGLYCERIDE_METABOLIC_PROCESS	71	-0.3445309	-1.2174326	0.20194174	1	1	1632	tags=28%, list=9%, signal=31%
GO_GO:0006120_MITOCHONDRIAL_ELECTRON_TRANSPORT,_NADH_TO_UBIQUINONE	GO_GO:0006120_MITOCHONDRIAL_ELECTRON_TRANSPORT,_NADH_TO_UBIQUINONE	49	-0.4820616	-1.2116874	0.30769232	1	1	2422	tags=37%, list=14%, signal=43%
GO_GO:0042445_HORMONE_METABOLIC_PROCESS	GO_GO:0042445_HORMONE_METABOLIC_PROCESS	204	-0.2896713	-1.2103294	0.16829745	1	1	1675	tags=26%, list=10%, signal=28%
GO_GO:1900047_NEGATIVE_REGULATION_OF_HEMOSTASIS	GO_GO:1900047_NEGATIVE_REGULATION_OF_HEMOSTASIS	51	-0.36340684	-1.2081602	0.22834645	1	1	1639	tags=31%, list=9%, signal=35%
GO_GO:0009072_AROMATIC_AMINO_ACID_FAMILY_METABOLIC_PROCESS	GO_GO:0009072_AROMATIC_AMINO_ACID_FAMILY_METABOLIC_PROCESS	39	-0.4107043	-1.2069334	0.26923078	1	1	1744	tags=44%, list=10%, signal=48%
GO_GO:0050829_DEFENSE_RESPONSE_TO_GRAM-NEGATIVE_BACTERIUM	GO_GO:0050829_DEFENSE_RESPONSE_TO_GRAM-NEGATIVE_BACTERIUM	83	-0.32551292	-1.2057238	0.17913386	1	1	2128	tags=30%, list=12%, signal=34%
GO_GO:0006953_ACUTE-PHASE_RESPONSE	GO_GO:0006953_ACUTE-PHASE_RESPONSE	40	-0.39866295	-1.2000374	0.26482213	1	1	3425	tags=48%, list=20%, signal=59%
GO_GO:0019835_CYTOLYSIS	GO_GO:0019835_CYTOLYSIS	24	-0.40848973	-1.1917089	0.26147705	1	1	2660	tags=46%, list=15%, signal=54%
GO_GO:0019395_FATTY_ACID_OXIDATION	GO_GO:0019395_FATTY_ACID_OXIDATION	78	-0.40018022	-1.1899927	0.29919678	1	1	2510	tags=42%, list=15%, signal=49%
GO_GO:0006637_ACYL-COA_METABOLIC_PROCESS	GO_GO:0006637_ACYL-COA_METABOLIC_PROCESS	95	-0.32704893	-1.18868	0.26391754	1	1	1531	tags=29%, list=9%, signal=32%
GO_GO:0042133_NEUROTRANSMITTER_METABOLIC_PROCESS	GO_GO:0042133_NEUROTRANSMITTER_METABOLIC_PROCESS	88	-0.32352498	-1.183319	0.2394958	1	1	1764	tags=32%, list=10%, signal=35%
GO_GO:0006103_2-OXOGLUTARATE_METABOLIC_PROCESS	GO_GO:0006103_2-OXOGLUTARATE_METABOLIC_PROCESS	16	-0.4908364	-1.1832789	0.31982943	1	1	1828	tags=56%, list=11%, signal=63%
GO_GO:0035584_CALCIUM-MEDIATED_SIGNALING_USING_INTRACELLULAR_CALCIUM_SOURCE	GO_GO:0035584_CALCIUM-MEDIATED_SIGNALING_USING_INTRACELLULAR_CALCIUM_SOURCE	22	-0.36875215	-1.1832776	0.22709164	1	1	2206	tags=36%, list=13%, signal=42%
GO_GO:1901687_GLUTATHIONE_DERIVATIVE_BIOSYNTHETIC_PROCESS	GO_GO:1901687_GLUTATHIONE_DERIVATIVE_BIOSYNTHETIC_PROCESS	21	-0.4513521	-1.1808323	0.2781065	1	1	1331	tags=33%, list=8%, signal=36%
GO_GO:0030195_NEGATIVE_REGULATION_OF_BLOOD_COAGULATION	GO_GO:0030195_NEGATIVE_REGULATION_OF_BLOOD_COAGULATION	50	-0.35365525	-1.1764241	0.270428	1	1	1639	tags=30%, list=9%, signal=33%
GO_GO:0034440_LIPID_OXIDATION	GO_GO:0034440_LIPID_OXIDATION	79	-0.39301616	-1.1744131	0.3070707	1	1	2510	tags=42%, list=15%, signal=49%
GO_GO:0002455_HUMORAL_IMMUNE_RESPONSE_MEDIATED_BY_CIRCULATING_IMMUNOGLOBULIN	GO_GO:0002455_HUMORAL_IMMUNE_RESPONSE_MEDIATED_BY_CIRCULATING_IMMUNOGLOBULIN	149	-0.4378715	-1.1718807	0.32527882	1	1	3312	tags=50%, list=19%, signal=61%
GO_GO:0022904_RESPIRATORY_ELECTRON_TRANSPORT_CHAIN	GO_GO:0022904_RESPIRATORY_ELECTRON_TRANSPORT_CHAIN	108	-0.3915753	-1.1709801	0.30321285	1	1	2656	tags=41%, list=15%, signal=48%
GO_GO:0034377_PLASMA_LIPOPROTEIN_PARTICLE_ASSEMBLY	GO_GO:0034377_PLASMA_LIPOPROTEIN_PARTICLE_ASSEMBLY	26	-0.3723513	-1.1709611	0.24612403	1	1	1029	tags=35%, list=6%, signal=37%
GO_GO:0042730_FIBRINOLYSIS	GO_GO:0042730_FIBRINOLYSIS	22	-0.4314433	-1.1704793	0.29672447	1	1	1078	tags=32%, list=6%, signal=34%
GO_GO:0019730_ANTIMICROBIAL_HUMORAL_RESPONSE	GO_GO:0019730_ANTIMICROBIAL_HUMORAL_RESPONSE	111	-0.32804623	-1.1683908	0.21626984	1	1	2482	tags=36%, list=14%, signal=42%
GO_GO:0070989_OXIDATIVE_DEMETHYLATION	GO_GO:0070989_OXIDATIVE_DEMETHYLATION	19	-0.39625496	-1.1671708	0.27325583	1	1	415	tags=37%, list=2%, signal=38%
GO_GO:0002922_POSITIVE_REGULATION_OF_HUMORAL_IMMUNE_RESPONSE	GO_GO:0002922_POSITIVE_REGULATION_OF_HUMORAL_IMMUNE_RESPONSE	17	-0.44166195	-1.1626453	0.26692456	1	1	2285	tags=47%, list=13%, signal=54%
GO_GO:0008209_ANDROGEN_METABOLIC_PROCESS	GO_GO:0008209_ANDROGEN_METABOLIC_PROCESS	27	-0.3896308	-1.1607429	0.26760563	1	1	1103	tags=33%, list=6%, signal=36%
GO_GO:0045717_NEGATIVE_REGULATION_OF_FATTY_ACID_BIOSYNTHETIC_PROCESS	GO_GO:0045717_NEGATIVE_REGULATION_OF_FATTY_ACID_BIOSYNTHETIC_PROCESS	15	-0.41976342	-1.1600403	0.26984128	1	1	1639	tags=47%, list=9%, signal=52%
GO_GO:0033540_FATTY_ACID_BETA-OXIDATION_USING_ACYL-COA_OXIDASE	GO_GO:0033540_FATTY_ACID_BETA-OXIDATION_USING_ACYL-COA_OXIDASE	15	-0.50274265	-1.1522632	0.3298969	1	1	2750	tags=47%, list=16%, signal=55%
GO_GO:1901605_ALPHA-AMINO_ACID_METABOLIC_PROCESS	GO_GO:1901605_ALPHA-AMINO_ACID_METABOLIC_PROCESS	193	-0.3126651	-1.1521671	0.29497907	1	1	1752	tags=32%, list=10%, signal=35%
GO_GO:0006555_METHIONINE_METABOLIC_PROCESS	GO_GO:0006555_METHIONINE_METABOLIC_PROCESS	16	-0.41664353	-1.1480104	0.3185654	1	1	1168	tags=38%, list=7%, signal=40%
GO_GO:0015721_BILE_ACID_AND_BILE_SALT_TRANSPORT	GO_GO:0015721_BILE_ACID_AND_BILE_SALT_TRANSPORT	29	-0.39692873	-1.1461227	0.29471543	1	1	945	tags=28%, list=5%, signal=29%
GO_GO:0042044_FLUID_TRANSPORT	GO_GO:0042044_FLUID_TRANSPORT	27	-0.36614782	-1.1451062	0.28183717	1	1	3511	tags=63%, list=20%, signal=79%
GO_GO:0006706_STEROID_CATABOLIC_PROCESS	GO_GO:0006706_STEROID_CATABOLIC_PROCESS	26	-0.3637056	-1.1435813	0.2760736	1	1	914	tags=27%, list=5%, signal=28%
GO_GO:0046164_ALCOHOL_CATABOLIC_PROCESS	GO_GO:0046164_ALCOHOL_CATABOLIC_PROCESS	54	-0.28726408	-1.1410897	0.29783037	1	1	858	tags=22%, list=5%, signal=23%
GO_GO:0009410_RESPONSE_TO_XENOBIOTIC_STIMULUS	GO_GO:0009410_RESPONSE_TO_XENOBIOTIC_STIMULUS	290	-0.25497633	-1.1405627	0.23260437	1	1	1757	tags=28%, list=10%, signal=31%
GO_GO:0019372_LIPOXYGENASE_PATHWAY	GO_GO:0019372_LIPOXYGENASE_PATHWAY	16	-0.402759	-1.1370707	0.29821074	1	1	1761	tags=31%, list=10%, signal=35%
GO_GO:0000038_VERY_LONG-CHAIN_FATTY_ACID_METABOLIC_PROCESS	GO_GO:0000038_VERY_LONG-CHAIN_FATTY_ACID_METABOLIC_PROCESS	31	-0.3585644	-1.1305383	0.33	1	1	1531	tags=29%, list=9%, signal=32%
GO_GO:0042417_DOPAMINE_METABOLIC_PROCESS	GO_GO:0042417_DOPAMINE_METABOLIC_PROCESS	29	-0.33455297	-1.1305381	0.26122448	1	1	1757	tags=31%, list=10%, signal=34%
GO_GO:0032981_MITOCHONDRIAL_RESPIRATORY_CHAIN_COMPLEX_I_ASSEMBLY	GO_GO:0032981_MITOCHONDRIAL_RESPIRATORY_CHAIN_COMPLEX_I_ASSEMBLY	64	-0.39581102	-1.1235037	0.35912699	1	1	2422	tags=34%, list=14%, signal=40%
GO_GO:0006631_FATTY_ACID_METABOLIC_PROCESS	GO_GO:0006631_FATTY_ACID_METABOLIC_PROCESS	307	-0.2843384	-1.12102	0.30218688	1	1	1761	tags=26%, list=10%, signal=28%
GO_GO:0050819_NEGATIVE_REGULATION_OF_COAGULATION	GO_GO:0050819_NEGATIVE_REGULATION_OF_COAGULATION	52	-0.33465797	-1.1205947	0.30905512	1	1	1639	tags=29%, list=9%, signal=32%
GO_GO:0001914_REGULATION_OF_T_CELL_MEDIATED_CYTOTOXICITY	GO_GO:0001914_REGULATION_OF_T_CELL_MEDIATED_CYTOTOXICITY	37	-0.3633578	-1.1179613	0.34063745	1	1	2139	tags=41%, list=12%, signal=46%
GO_GO:0051023_REGULATION_OF_IMMUNOGLOBULIN_SECRETION	GO_GO:0051023_REGULATION_OF_IMMUNOGLOBULIN_SECRETION	19	-0.38253805	-1.117194	0.34509805	1	1	2273	tags=37%, list=13%, signal=42%
GO_GO:0016999_ANTIBIOTIC_METABOLIC_PROCESS	GO_GO:0016999_ANTIBIOTIC_METABOLIC_PROCESS	103	-0.29901043	-1.1092867	0.3249027	1	1	2439	tags=36%, list=14%, signal=42%
GO_GO:0006536_GLUTAMATE_METABOLIC_PROCESS	GO_GO:0006536_GLUTAMATE_METABOLIC_PROCESS	30	-0.37269127	-1.106409	0.3638298	1	1	1828	tags=33%, list=11%, signal=37%
GO_GO:0017144_DRUG_METABOLIC_PROCESS	GO_GO:0017144_DRUG_METABOLIC_PROCESS	486	-0.24909984	-1.1011755	0.2729124	1	1	1900	tags=26%, list=11%, signal=28%
GO_GO:0042304_REGULATION_OF_FATTY_ACID_BIOSYNTHETIC_PROCESS	GO_GO:0042304_REGULATION_OF_FATTY_ACID_BIOSYNTHETIC_PROCESS	46	-0.30279118	-1.0993301	0.31547618	1	1	1761	tags=30%, list=10%, signal=34%
GO_GO:0065005_PROTEIN-LIPID_COMPLEX_ASSEMBLY	GO_GO:0065005_PROTEIN-LIPID_COMPLEX_ASSEMBLY	30	-0.3327489	-1.0989236	0.33663365	1	1	1029	tags=30%, list=6%, signal=32%
GO_GO:0006959_HUMORAL_IMMUNE_RESPONSE	GO_GO:0006959_HUMORAL_IMMUNE_RESPONSE	323	-0.3227883	-1.098267	0.34150943	1	1	3319	tags=41%, list=19%, signal=50%
GO_GO:0032026_RESPONSE_TO_MAGNESIUM_ION	GO_GO:0032026_RESPONSE_TO_MAGNESIUM_ION	20	-0.35621578	-1.0967821	0.31983805	1	1	914	tags=25%, list=5%, signal=26%
GO_GO:0019883_ANTIGEN_PROCESSING_AND_PRESENTATION_OF_ENDOGENOUS_ANTIGEN	GO_GO:0019883_ANTIGEN_PROCESSING_AND_PRESENTATION_OF_ENDOGENOUS_ANTIGEN	26	-0.40622702	-1.0956724	0.35306123	1	1	2139	tags=38%, list=12%, signal=44%
GO_GO:0008206_BILE_ACID_METABOLIC_PROCESS	GO_GO:0008206_BILE_ACID_METABOLIC_PROCESS	36	-0.35050234	-1.0927947	0.3501006	1	1	1204	tags=22%, list=7%, signal=24%
GO_GO:0090280_POSITIVE_REGULATION_OF_CALCIUM_ION_IMPORT	GO_GO:0090280_POSITIVE_REGULATION_OF_CALCIUM_ION_IMPORT	21	-0.3779678	-1.0901915	0.34251967	1	1	2430	tags=38%, list=14%, signal=44%
GO_GO:0010155_REGULATION_OF_PROTON_TRANSPORT	GO_GO:0010155_REGULATION_OF_PROTON_TRANSPORT	22	-0.34249362	-1.0891472	0.3562753	1	1	1387	tags=36%, list=8%, signal=39%
GO_GO:0072663_ESTABLISHMENT_OF_PROTEIN_LOCALIZATION_TO_PEROXISOME	GO_GO:0072663_ESTABLISHMENT_OF_PROTEIN_LOCALIZATION_TO_PEROXISOME	67	-0.34685338	-1.0891422	0.37951806	1	1	1705	tags=34%, list=10%, signal=38%
GO_GO:0006625_PROTEIN_TARGETING_TO_PEROXISOME	GO_GO:0006625_PROTEIN_TARGETING_TO_PEROXISOME	67	-0.34685338	-1.0891422	0.37951806	1	1	1705	tags=34%, list=10%, signal=38%
GO_GO:0022900_ELECTRON_TRANSPORT_CHAIN	GO_GO:0022900_ELECTRON_TRANSPORT_CHAIN	177	-0.31797782	-1.0883526	0.376	1	1	2656	tags=38%, list=15%, signal=44%
GO_GO:0042775_MITOCHONDRIAL_ATP_SYNTHESIS_COUPLED_ELECTRON_TRANSPORT	GO_GO:0042775_MITOCHONDRIAL_ATP_SYNTHESIS_COUPLED_ELECTRON_TRANSPORT	88	-0.3995065	-1.0882541	0.38945234	1	1	2487	tags=38%, list=14%, signal=44%
GO_GO:0042773_ATP_SYNTHESIS_COUPLED_ELECTRON_TRANSPORT	GO_GO:0042773_ATP_SYNTHESIS_COUPLED_ELECTRON_TRANSPORT	89	-0.398123	-1.0878628	0.39350912	1	1	2487	tags=37%, list=14%, signal=43%
GO_GO:0000096_SULFUR_AMINO_ACID_METABOLIC_PROCESS	GO_GO:0000096_SULFUR_AMINO_ACID_METABOLIC_PROCESS	38	-0.3203639	-1.0844642	0.34146342	1	1	1550	tags=29%, list=9%, signal=32%
GO_GO:0072488_AMMONIUM_TRANSMEMBRANE_TRANSPORT	GO_GO:0072488_AMMONIUM_TRANSMEMBRANE_TRANSPORT	28	-0.32681796	-1.083818	0.32845187	1	1	2694	tags=43%, list=16%, signal=51%
GO_GO:0090207_REGULATION_OF_TRIGLYCERIDE_METABOLIC_PROCESS	GO_GO:0090207_REGULATION_OF_TRIGLYCERIDE_METABOLIC_PROCESS	36	-0.31946993	-1.0726777	0.35573122	1	1	2667	tags=39%, list=15%, signal=46%
GO_GO:0051289_PROTEIN_HOMOTETRAMERIZATION	GO_GO:0051289_PROTEIN_HOMOTETRAMERIZATION	84	-0.25289533	-1.0723014	0.3205645	1	1	1155	tags=21%, list=7%, signal=23%
GO_GO:0019432_TRIGLYCERIDE_BIOSYNTHETIC_PROCESS	GO_GO:0019432_TRIGLYCERIDE_BIOSYNTHETIC_PROCESS	20	-0.38462162	-1.0698963	0.38019803	1	1	1632	tags=30%, list=9%, signal=33%
GO_GO:0006720_ISOPRENOID_METABOLIC_PROCESS	GO_GO:0006720_ISOPRENOID_METABOLIC_PROCESS	137	-0.2661557	-1.0659312	0.35490197	1	1	1998	tags=31%, list=12%, signal=34%
GO_GO:0006638_NEUTRAL_LIPID_METABOLIC_PROCESS	GO_GO:0006638_NEUTRAL_LIPID_METABOLIC_PROCESS	96	-0.26470736	-1.0607312	0.3468208	1	1	1848	tags=27%, list=11%, signal=30%
GO_GO:0019319_HEXOSE_BIOSYNTHETIC_PROCESS	GO_GO:0019319_HEXOSE_BIOSYNTHETIC_PROCESS	47	-0.31177974	-1.0606848	0.37759337	1	1	1848	tags=38%, list=11%, signal=43%
GO_GO:0001916_POSITIVE_REGULATION_OF_T_CELL_MEDIATED_CYTOTOXICITY	GO_GO:0001916_POSITIVE_REGULATION_OF_T_CELL_MEDIATED_CYTOTOXICITY	30	-0.35589507	-1.0596364	0.4	1	1	2139	tags=37%, list=12%, signal=42%
GO_GO:0042554_SUPEROXIDE_ANION_GENERATION	GO_GO:0042554_SUPEROXIDE_ANION_GENERATION	16	-0.36937615	-1.0596141	0.3951613	1	1	851	tags=25%, list=5%, signal=26%
GO_GO:0009069_SERINE_FAMILY_AMINO_ACID_METABOLIC_PROCESS	GO_GO:0009069_SERINE_FAMILY_AMINO_ACID_METABOLIC_PROCESS	38	-0.35955033	-1.0586753	0.39759037	1	1	1550	tags=34%, list=9%, signal=37%
GO_GO:0006639_ACYLGLYCEROL_METABOLIC_PROCESS	GO_GO:0006639_ACYLGLYCEROL_METABOLIC_PROCESS	95	-0.2649143	-1.0583274	0.35260117	1	1	1848	tags=27%, list=11%, signal=30%
GO_GO:0007031_PEROXISOME_ORGANIZATION	GO_GO:0007031_PEROXISOME_ORGANIZATION	78	-0.32110703	-1.0567267	0.41501975	1	1	1705	tags=32%, list=10%, signal=35%
GO_GO:0030194_POSITIVE_REGULATION_OF_BLOOD_COAGULATION	GO_GO:0030194_POSITIVE_REGULATION_OF_BLOOD_COAGULATION	27	-0.34289795	-1.0554569	0.4084507	1	1	1369	tags=33%, list=8%, signal=36%
GO_GO:0006094_GLUCONEOGENESIS	GO_GO:0006094_GLUCONEOGENESIS	44	-0.31496596	-1.0540787	0.37214136	1	1	1848	tags=39%, list=11%, signal=43%
GO_GO:0070328_TRIGLYCERIDE_HOMEOSTASIS	GO_GO:0070328_TRIGLYCERIDE_HOMEOSTASIS	34	-0.35632718	-1.0503066	0.4187867	1	1	3452	tags=56%, list=20%, signal=70%
GO_GO:0055090_ACYLGLYCEROL_HOMEOSTASIS	GO_GO:0055090_ACYLGLYCEROL_HOMEOSTASIS	34	-0.35632718	-1.0503066	0.4187867	1	1	3452	tags=56%, list=20%, signal=70%
GO_GO:0031424_KERATINIZATION	GO_GO:0031424_KERATINIZATION	226	-0.26206216	-1.0463421	0.374269	1	1	2674	tags=31%, list=15%, signal=36%
GO_GO:0032780_NEGATIVE_REGULATION_OF_ATPASE_ACTIVITY	GO_GO:0032780_NEGATIVE_REGULATION_OF_ATPASE_ACTIVITY	18	-0.33096313	-1.0449823	0.41280353	1	1	482	tags=22%, list=3%, signal=23%
GO_GO:0050873_BROWN_FAT_CELL_DIFFERENTIATION	GO_GO:0050873_BROWN_FAT_CELL_DIFFERENTIATION	26	-0.3309572	-1.0444896	0.37298387	1	1	1997	tags=27%, list=12%, signal=30%
GO_GO:0060850_REGULATION_OF_TRANSCRIPTION_INVOLVED_IN_CELL_FATE_COMMITMENT	GO_GO:0060850_REGULATION_OF_TRANSCRIPTION_INVOLVED_IN_CELL_FATE_COMMITMENT	17	-0.36102796	-1.042813	0.4032258	1	1	566	tags=24%, list=3%, signal=24%
GO_GO:1990748_CELLULAR_DETOXIFICATION	GO_GO:1990748_CELLULAR_DETOXIFICATION	100	-0.27037594	-1.0424773	0.39122137	1	1	2437	tags=32%, list=14%, signal=37%
GO_GO:0010755_REGULATION_OF_PLASMINOGEN_ACTIVATION	GO_GO:0010755_REGULATION_OF_PLASMINOGEN_ACTIVATION	15	-0.36786616	-1.0396333	0.3943662	1	1	580	tags=27%, list=3%, signal=28%
GO_GO:1900119_POSITIVE_REGULATION_OF_EXECUTION_PHASE_OF_APOPTOSIS	GO_GO:1900119_POSITIVE_REGULATION_OF_EXECUTION_PHASE_OF_APOPTOSIS	15	-0.3556391	-1.0359877	0.42307693	1	1	11157	tags=100%, list=64%, signal=281%
GO_GO:0006081_CELLULAR_ALDEHYDE_METABOLIC_PROCESS	GO_GO:0006081_CELLULAR_ALDEHYDE_METABOLIC_PROCESS	55	-0.32836163	-1.0359396	0.39387757	1	1	942	tags=22%, list=5%, signal=23%
GO_GO:0061844_ANTIMICROBIAL_HUMORAL_IMMUNE_RESPONSE_MEDIATED_BY_ANTIMICROBIAL_PEPTIDE	GO_GO:0061844_ANTIMICROBIAL_HUMORAL_IMMUNE_RESPONSE_MEDIATED_BY_ANTIMICROBIAL_PEPTIDE	65	-0.30882242	-1.0344286	0.39285713	1	1	1837	tags=28%, list=11%, signal=31%
GO_GO:0045723_POSITIVE_REGULATION_OF_FATTY_ACID_BIOSYNTHETIC_PROCESS	GO_GO:0045723_POSITIVE_REGULATION_OF_FATTY_ACID_BIOSYNTHETIC_PROCESS	20	-0.33053014	-1.0272642	0.4	1	1	1761	tags=30%, list=10%, signal=33%
GO_GO:0001676_LONG-CHAIN_FATTY_ACID_METABOLIC_PROCESS	GO_GO:0001676_LONG-CHAIN_FATTY_ACID_METABOLIC_PROCESS	108	-0.26896718	-1.0254413	0.411157	1	1	1761	tags=26%, list=10%, signal=29%
GO_GO:0018958_PHENOL-CONTAINING_COMPOUND_METABOLIC_PROCESS	GO_GO:0018958_PHENOL-CONTAINING_COMPOUND_METABOLIC_PROCESS	85	-0.2600217	-1.0246341	0.3942505	1	1	1757	tags=27%, list=10%, signal=30%
GO_GO:0008202_STEROID_METABOLIC_PROCESS	GO_GO:0008202_STEROID_METABOLIC_PROCESS	254	-0.2465031	-1.0234171	0.41153082	1	1	1204	tags=21%, list=7%, signal=23%
GO_GO:0050820_POSITIVE_REGULATION_OF_COAGULATION	GO_GO:0050820_POSITIVE_REGULATION_OF_COAGULATION	28	-0.32649955	-1.022004	0.4418146	1	1	1369	tags=32%, list=8%, signal=35%
GO_GO:0009308_AMINE_METABOLIC_PROCESS	GO_GO:0009308_AMINE_METABOLIC_PROCESS	66	-0.25831833	-1.0188471	0.4367347	1	1	1764	tags=27%, list=10%, signal=30%
GO_GO:0006690_ICOSANOID_METABOLIC_PROCESS	GO_GO:0006690_ICOSANOID_METABOLIC_PROCESS	108	-0.25195312	-1.0052453	0.42147118	1	1	1761	tags=23%, list=10%, signal=26%
GO_GO:0030193_REGULATION_OF_BLOOD_COAGULATION	GO_GO:0030193_REGULATION_OF_BLOOD_COAGULATION	80	-0.2730257	-0.99795336	0.45674044	1	1	1639	tags=25%, list=9%, signal=27%
GO_GO:0046688_RESPONSE_TO_COPPER_ION	GO_GO:0046688_RESPONSE_TO_COPPER_ION	45	-0.32409573	-0.9977396	0.44111776	1	1	1979	tags=38%, list=11%, signal=43%
GO_GO:0033108_MITOCHONDRIAL_RESPIRATORY_CHAIN_COMPLEX_ASSEMBLY	GO_GO:0033108_MITOCHONDRIAL_RESPIRATORY_CHAIN_COMPLEX_ASSEMBLY	94	-0.3308826	-0.9975416	0.4249012	1	1	2422	tags=33%, list=14%, signal=38%
GO_GO:0050427_3'-PHOSPHOADENOSINE_5'-PHOSPHOSULFATE_METABOLIC_PROCESS	GO_GO:0050427_3'-PHOSPHOADENOSINE_5'-PHOSPHOSULFATE_METABOLIC_PROCESS	24	-0.3035727	-0.9927781	0.44578314	1	1	2230	tags=29%, list=13%, signal=33%
GO_GO:0070528_PROTEIN_KINASE_C_SIGNALING	GO_GO:0070528_PROTEIN_KINASE_C_SIGNALING	15	-0.34968477	-0.98154217	0.48927876	1	1	3475	tags=53%, list=20%, signal=67%
GO_GO:0006584_CATECHOLAMINE_METABOLIC_PROCESS	GO_GO:0006584_CATECHOLAMINE_METABOLIC_PROCESS	44	-0.27120012	-0.9777496	0.48842105	1	1	1757	tags=27%, list=10%, signal=30%
GO_GO:0002323_NATURAL_KILLER_CELL_ACTIVATION_INVOLVED_IN_IMMUNE_RESPONSE	GO_GO:0002323_NATURAL_KILLER_CELL_ACTIVATION_INVOLVED_IN_IMMUNE_RESPONSE	24	-0.3134705	-0.97762	0.47448015	1	1	10111	tags=96%, list=58%, signal=230%
GO_GO:0042403_THYROID_HORMONE_METABOLIC_PROCESS	GO_GO:0042403_THYROID_HORMONE_METABOLIC_PROCESS	18	-0.32639346	-0.9757921	0.47843137	1	1	1225	tags=28%, list=7%, signal=30%
GO_GO:0045922_NEGATIVE_REGULATION_OF_FATTY_ACID_METABOLIC_PROCESS	GO_GO:0045922_NEGATIVE_REGULATION_OF_FATTY_ACID_METABOLIC_PROCESS	25	-0.3123693	-0.97364813	0.46484375	1	1	979	tags=28%, list=6%, signal=30%
GO_GO:0098869_CELLULAR_OXIDANT_DETOXIFICATION	GO_GO:0098869_CELLULAR_OXIDANT_DETOXIFICATION	89	-0.25156826	-0.9674098	0.49812734	1	1	2437	tags=31%, list=14%, signal=36%
GO_GO:0002526_ACUTE_INFLAMMATORY_RESPONSE	GO_GO:0002526_ACUTE_INFLAMMATORY_RESPONSE	71	-0.26639336	-0.964948	0.5019455	1	1	1543	tags=20%, list=9%, signal=22%
GO_GO:0050832_DEFENSE_RESPONSE_TO_FUNGUS	GO_GO:0050832_DEFENSE_RESPONSE_TO_FUNGUS	35	-0.31126532	-0.9642803	0.4882353	1	1	2624	tags=37%, list=15%, signal=44%
GO_GO:0060192_NEGATIVE_REGULATION_OF_LIPASE_ACTIVITY	GO_GO:0060192_NEGATIVE_REGULATION_OF_LIPASE_ACTIVITY	17	-0.33235347	-0.9635519	0.50898206	1	1	1029	tags=29%, list=6%, signal=31%
GO_GO:0034375_HIGH-DENSITY_LIPOPROTEIN_PARTICLE_REMODELING	GO_GO:0034375_HIGH-DENSITY_LIPOPROTEIN_PARTICLE_REMODELING	17	-0.38572422	-0.9622704	0.498062	1	1	1029	tags=35%, list=6%, signal=37%
GO_GO:0070233_NEGATIVE_REGULATION_OF_T_CELL_APOPTOTIC_PROCESS	GO_GO:0070233_NEGATIVE_REGULATION_OF_T_CELL_APOPTOTIC_PROCESS	19	-0.3564606	-0.961979	0.5200803	1	1	1357	tags=26%, list=8%, signal=29%
GO_GO:0019369_ARACHIDONIC_ACID_METABOLIC_PROCESS	GO_GO:0019369_ARACHIDONIC_ACID_METABOLIC_PROCESS	54	-0.27887237	-0.9544622	0.51497006	1	1	1761	tags=28%, list=10%, signal=31%
GO_GO:0006119_OXIDATIVE_PHOSPHORYLATION	GO_GO:0006119_OXIDATIVE_PHOSPHORYLATION	114	-0.33633557	-0.9533668	0.48790324	1	1	3234	tags=44%, list=19%, signal=54%
GO_GO:0010043_RESPONSE_TO_ZINC_ION	GO_GO:0010043_RESPONSE_TO_ZINC_ION	54	-0.28204718	-0.95001245	0.49510762	1	1	2184	tags=31%, list=13%, signal=36%
GO_GO:0000098_SULFUR_AMINO_ACID_CATABOLIC_PROCESS	GO_GO:0000098_SULFUR_AMINO_ACID_CATABOLIC_PROCESS	15	-0.3395289	-0.9481027	0.51356995	1	1	1550	tags=33%, list=9%, signal=37%
GO_GO:0042053_REGULATION_OF_DOPAMINE_METABOLIC_PROCESS	GO_GO:0042053_REGULATION_OF_DOPAMINE_METABOLIC_PROCESS	20	-0.30706635	-0.94437855	0.530572	1	1	2262	tags=40%, list=13%, signal=46%
GO_GO:0006633_FATTY_ACID_BIOSYNTHETIC_PROCESS	GO_GO:0006633_FATTY_ACID_BIOSYNTHETIC_PROCESS	112	-0.23138587	-0.9440385	0.51521295	1	1	1761	tags=27%, list=10%, signal=30%
GO_GO:0051923_SULFATION	GO_GO:0051923_SULFATION	17	-0.3137405	-0.940166	0.5378486	1	1	2250	tags=35%, list=13%, signal=41%
GO_GO:0042742_DEFENSE_RESPONSE_TO_BACTERIUM	GO_GO:0042742_DEFENSE_RESPONSE_TO_BACTERIUM	308	-0.2565328	-0.9399063	0.49903288	1	1	2181	tags=26%, list=13%, signal=29%
GO_GO:0045721_NEGATIVE_REGULATION_OF_GLUCONEOGENESIS	GO_GO:0045721_NEGATIVE_REGULATION_OF_GLUCONEOGENESIS	18	-0.3110151	-0.9354949	0.53144014	1	1	2519	tags=50%, list=15%, signal=58%
GO_GO:0071280_CELLULAR_RESPONSE_TO_COPPER_ION	GO_GO:0071280_CELLULAR_RESPONSE_TO_COPPER_ION	30	-0.35732037	-0.93429255	0.5256917	1	1	1979	tags=40%, list=11%, signal=45%
GO_GO:0032225_REGULATION_OF_SYNAPTIC_TRANSMISSION,_DOPAMINERGIC	GO_GO:0032225_REGULATION_OF_SYNAPTIC_TRANSMISSION,_DOPAMINERGIC	16	-0.30946782	-0.9310363	0.5491803	1	1	2262	tags=38%, list=13%, signal=43%
GO_GO:0060263_REGULATION_OF_RESPIRATORY_BURST	GO_GO:0060263_REGULATION_OF_RESPIRATORY_BURST	17	-0.33596325	-0.9299918	0.54223967	1	1	1842	tags=29%, list=11%, signal=33%
GO_GO:0044242_CELLULAR_LIPID_CATABOLIC_PROCESS	GO_GO:0044242_CELLULAR_LIPID_CATABOLIC_PROCESS	185	-0.24253209	-0.92751276	0.5413223	1	1	1654	tags=22%, list=10%, signal=24%
GO_GO:0097501_STRESS_RESPONSE_TO_METAL_ION	GO_GO:0097501_STRESS_RESPONSE_TO_METAL_ION	18	-0.45510235	-0.9266501	0.5469062	1	1	1979	tags=50%, list=11%, signal=56%
GO_GO:0034369_PLASMA_LIPOPROTEIN_PARTICLE_REMODELING	GO_GO:0034369_PLASMA_LIPOPROTEIN_PARTICLE_REMODELING	28	-0.32753786	-0.9260259	0.49520153	1	1	1029	tags=29%, list=6%, signal=30%
GO_GO:0006520_CELLULAR_AMINO_ACID_METABOLIC_PROCESS	GO_GO:0006520_CELLULAR_AMINO_ACID_METABOLIC_PROCESS	281	-0.22315644	-0.9255135	0.5365854	1	1	1752	tags=26%, list=10%, signal=28%
GO_GO:0050996_POSITIVE_REGULATION_OF_LIPID_CATABOLIC_PROCESS	GO_GO:0050996_POSITIVE_REGULATION_OF_LIPID_CATABOLIC_PROCESS	26	-0.28798726	-0.9200909	0.5761719	1	1	2042	tags=27%, list=12%, signal=30%
GO_GO:0016338_CALCIUM-INDEPENDENT_CELL-CELL_ADHESION_VIA_PLASMA_MEMBRANE_CELL-ADHESION_MOLECULES	GO_GO:0016338_CALCIUM-INDEPENDENT_CELL-CELL_ADHESION_VIA_PLASMA_MEMBRANE_CELL-ADHESION_MOLECULES	21	-0.3062904	-0.9173633	0.5638945	1	1	2648	tags=43%, list=15%, signal=51%
GO_GO:0033141_POSITIVE_REGULATION_OF_PEPTIDYL-SERINE_PHOSPHORYLATION_OF_STAT_PROTEIN	GO_GO:0033141_POSITIVE_REGULATION_OF_PEPTIDYL-SERINE_PHOSPHORYLATION_OF_STAT_PROTEIN	19	-0.31446636	-0.91164863	0.5574388	1	1	582	tags=11%, list=3%, signal=11%
GO_GO:0045333_CELLULAR_RESPIRATION	GO_GO:0045333_CELLULAR_RESPIRATION	158	-0.2687286	-0.90892136	0.51926976	1	1	2656	tags=35%, list=15%, signal=41%
GO_GO:0042219_CELLULAR_MODIFIED_AMINO_ACID_CATABOLIC_PROCESS	GO_GO:0042219_CELLULAR_MODIFIED_AMINO_ACID_CATABOLIC_PROCESS	30	-0.27783647	-0.9082174	0.59243697	1	1	1803	tags=30%, list=10%, signal=33%
GO_GO:0042743_HYDROGEN_PEROXIDE_METABOLIC_PROCESS	GO_GO:0042743_HYDROGEN_PEROXIDE_METABOLIC_PROCESS	39	-0.28362992	-0.90528774	0.5816733	1	1	2437	tags=38%, list=14%, signal=45%
GO_GO:0071871_RESPONSE_TO_EPINEPHRINE	GO_GO:0071871_RESPONSE_TO_EPINEPHRINE	16	-0.34046578	-0.9049121	0.5915493	1	1	1185	tags=25%, list=7%, signal=27%
GO_GO:0033559_UNSATURATED_FATTY_ACID_METABOLIC_PROCESS	GO_GO:0033559_UNSATURATED_FATTY_ACID_METABOLIC_PROCESS	103	-0.23392937	-0.90464735	0.5694444	1	1	1761	tags=23%, list=10%, signal=26%
GO_GO:0016042_LIPID_CATABOLIC_PROCESS	GO_GO:0016042_LIPID_CATABOLIC_PROCESS	289	-0.20926651	-0.90338606	0.58717436	1	1	1654	tags=20%, list=10%, signal=22%
GO_GO:0006071_GLYCEROL_METABOLIC_PROCESS	GO_GO:0006071_GLYCEROL_METABOLIC_PROCESS	21	-0.3027387	-0.90237844	0.598	1	1	316	tags=14%, list=2%, signal=15%
GO_GO:0006910_PHAGOCYTOSIS,_RECOGNITION	GO_GO:0006910_PHAGOCYTOSIS,_RECOGNITION	89	-0.35443443	-0.89960414	0.53992397	1	1	2284	tags=34%, list=13%, signal=39%
GO_GO:0048557_EMBRYONIC_DIGESTIVE_TRACT_MORPHOGENESIS	GO_GO:0048557_EMBRYONIC_DIGESTIVE_TRACT_MORPHOGENESIS	18	-0.31297323	-0.8984365	0.5857988	1	1	2217	tags=44%, list=13%, signal=51%
GO_GO:0042447_HORMONE_CATABOLIC_PROCESS	GO_GO:0042447_HORMONE_CATABOLIC_PROCESS	16	-0.30760348	-0.8974183	0.57700205	1	1	806	tags=25%, list=5%, signal=26%
GO_GO:0010951_NEGATIVE_REGULATION_OF_ENDOPEPTIDASE_ACTIVITY	GO_GO:0010951_NEGATIVE_REGULATION_OF_ENDOPEPTIDASE_ACTIVITY	241	-0.18653035	-0.8970975	0.7289157	1	1	2289	tags=25%, list=13%, signal=29%
GO_GO:0042744_HYDROGEN_PEROXIDE_CATABOLIC_PROCESS	GO_GO:0042744_HYDROGEN_PEROXIDE_CATABOLIC_PROCESS	28	-0.31529588	-0.8969122	0.5638945	1	1	3644	tags=64%, list=21%, signal=81%
GO_GO:0042559_PTERIDINE-CONTAINING_COMPOUND_BIOSYNTHETIC_PROCESS	GO_GO:0042559_PTERIDINE-CONTAINING_COMPOUND_BIOSYNTHETIC_PROCESS	15	-0.31467357	-0.8955468	0.5619658	1	1	1425	tags=40%, list=8%, signal=44%
GO_GO:0043648_DICARBOXYLIC_ACID_METABOLIC_PROCESS	GO_GO:0043648_DICARBOXYLIC_ACID_METABOLIC_PROCESS	94	-0.24387206	-0.89474046	0.57983196	1	1	1900	tags=29%, list=11%, signal=32%
GO_GO:0006790_SULFUR_COMPOUND_METABOLIC_PROCESS	GO_GO:0006790_SULFUR_COMPOUND_METABOLIC_PROCESS	358	-0.1932525	-0.8929273	0.6184739	1	1	1337	tags=18%, list=8%, signal=19%
GO_GO:0045662_NEGATIVE_REGULATION_OF_MYOBLAST_DIFFERENTIATION	GO_GO:0045662_NEGATIVE_REGULATION_OF_MYOBLAST_DIFFERENTIATION	25	-0.29509133	-0.891926	0.6222664	1	1	2829	tags=40%, list=16%, signal=48%
GO_GO:0061045_NEGATIVE_REGULATION_OF_WOUND_HEALING	GO_GO:0061045_NEGATIVE_REGULATION_OF_WOUND_HEALING	71	-0.23896334	-0.89146113	0.6097087	1	1	1639	tags=24%, list=9%, signal=26%
GO_GO:0006739_NADP_METABOLIC_PROCESS	GO_GO:0006739_NADP_METABOLIC_PROCESS	28	-0.28026596	-0.8903997	0.5730337	1	1	801	tags=25%, list=5%, signal=26%
GO_GO:0010466_NEGATIVE_REGULATION_OF_PEPTIDASE_ACTIVITY	GO_GO:0010466_NEGATIVE_REGULATION_OF_PEPTIDASE_ACTIVITY	252	-0.18328264	-0.8824381	0.766129	1	1	2289	tags=25%, list=13%, signal=28%
GO_GO:0070232_REGULATION_OF_T_CELL_APOPTOTIC_PROCESS	GO_GO:0070232_REGULATION_OF_T_CELL_APOPTOTIC_PROCESS	34	-0.28654903	-0.8808483	0.5800781	1	1	11157	tags=97%, list=64%, signal=273%
GO_GO:0002710_NEGATIVE_REGULATION_OF_T_CELL_MEDIATED_IMMUNITY	GO_GO:0002710_NEGATIVE_REGULATION_OF_T_CELL_MEDIATED_IMMUNITY	19	-0.3074553	-0.87807834	0.5948617	1	1	2041	tags=32%, list=12%, signal=36%
GO_GO:0042311_VASODILATION	GO_GO:0042311_VASODILATION	31	-0.25861785	-0.8779492	0.62655604	1	1	2262	tags=32%, list=13%, signal=37%
GO_GO:0000305_RESPONSE_TO_OXYGEN_RADICAL	GO_GO:0000305_RESPONSE_TO_OXYGEN_RADICAL	18	-0.29043558	-0.87507075	0.63786006	1	1	1878	tags=39%, list=11%, signal=44%
GO_GO:0050995_NEGATIVE_REGULATION_OF_LIPID_CATABOLIC_PROCESS	GO_GO:0050995_NEGATIVE_REGULATION_OF_LIPID_CATABOLIC_PROCESS	23	-0.27714324	-0.8731887	0.6141079	1	1	622	tags=22%, list=4%, signal=23%
GO_GO:0001906_CELL_KILLING	GO_GO:0001906_CELL_KILLING	87	-0.23183723	-0.8706056	0.69609857	1	1	2660	tags=30%, list=15%, signal=35%
GO_GO:0010273_DETOXIFICATION_OF_COPPER_ION	GO_GO:0010273_DETOXIFICATION_OF_COPPER_ION	16	-0.44872543	-0.87044024	0.61	1	1	1979	tags=50%, list=11%, signal=56%
GO_GO:1902259_REGULATION_OF_DELAYED_RECTIFIER_POTASSIUM_CHANNEL_ACTIVITY	GO_GO:1902259_REGULATION_OF_DELAYED_RECTIFIER_POTASSIUM_CHANNEL_ACTIVITY	19	-0.28485277	-0.86612296	0.6354962	1	1	2008	tags=32%, list=12%, signal=36%
GO_GO:0050830_DEFENSE_RESPONSE_TO_GRAM-POSITIVE_BACTERIUM	GO_GO:0050830_DEFENSE_RESPONSE_TO_GRAM-POSITIVE_BACTERIUM	92	-0.2239849	-0.8649002	0.6798419	1	1	1837	tags=21%, list=11%, signal=23%
GO_GO:0016048_DETECTION_OF_TEMPERATURE_STIMULUS	GO_GO:0016048_DETECTION_OF_TEMPERATURE_STIMULUS	20	-0.2883958	-0.8647076	0.6679612	1	1	2517	tags=35%, list=15%, signal=41%
GO_GO:0071320_CELLULAR_RESPONSE_TO_CAMP	GO_GO:0071320_CELLULAR_RESPONSE_TO_CAMP	53	-0.2439333	-0.86458886	0.6796875	1	1	1959	tags=30%, list=11%, signal=34%
GO_GO:0043691_REVERSE_CHOLESTEROL_TRANSPORT	GO_GO:0043691_REVERSE_CHOLESTEROL_TRANSPORT	16	-0.3470101	-0.86371315	0.60721445	1	1	1029	tags=31%, list=6%, signal=33%
GO_GO:0006750_GLUTATHIONE_BIOSYNTHETIC_PROCESS	GO_GO:0006750_GLUTATHIONE_BIOSYNTHETIC_PROCESS	15	-0.30327174	-0.8616072	0.6344969	1	1	1210	tags=20%, list=7%, signal=21%
GO_GO:0042168_HEME_METABOLIC_PROCESS	GO_GO:0042168_HEME_METABOLIC_PROCESS	31	-0.2688678	-0.8582825	0.62550604	1	1	1650	tags=29%, list=10%, signal=32%
GO_GO:0015986_ATP_SYNTHESIS_COUPLED_PROTON_TRANSPORT	GO_GO:0015986_ATP_SYNTHESIS_COUPLED_PROTON_TRANSPORT	24	-0.34050682	-0.85290694	0.5885947	1	1	3197	tags=50%, list=18%, signal=61%
GO_GO:0006766_VITAMIN_METABOLIC_PROCESS	GO_GO:0006766_VITAMIN_METABOLIC_PROCESS	124	-0.20158717	-0.8525948	0.73175544	1	1	1847	tags=23%, list=11%, signal=25%
GO_GO:1902170_CELLULAR_RESPONSE_TO_REACTIVE_NITROGEN_SPECIES	GO_GO:1902170_CELLULAR_RESPONSE_TO_REACTIVE_NITROGEN_SPECIES	19	-0.2823547	-0.8498081	0.6630197	1	1	781	tags=26%, list=5%, signal=28%
GO_GO:0009108_COENZYME_BIOSYNTHETIC_PROCESS	GO_GO:0009108_COENZYME_BIOSYNTHETIC_PROCESS	135	-0.21011278	-0.8453964	0.6930894	1	1	1786	tags=24%, list=10%, signal=26%
GO_GO:0071549_CELLULAR_RESPONSE_TO_DEXAMETHASONE_STIMULUS	GO_GO:0071549_CELLULAR_RESPONSE_TO_DEXAMETHASONE_STIMULUS	32	-0.24740073	-0.8443836	0.6985447	1	1	1222	tags=28%, list=7%, signal=30%
GO_GO:0032024_POSITIVE_REGULATION_OF_INSULIN_SECRETION	GO_GO:0032024_POSITIVE_REGULATION_OF_INSULIN_SECRETION	73	-0.20551854	-0.842493	0.7903226	1	1	1778	tags=25%, list=10%, signal=27%
GO_GO:0090277_POSITIVE_REGULATION_OF_PEPTIDE_HORMONE_SECRETION	GO_GO:0090277_POSITIVE_REGULATION_OF_PEPTIDE_HORMONE_SECRETION	97	-0.19166733	-0.8412955	0.7949219	1	1	2122	tags=26%, list=12%, signal=29%
GO_GO:0006778_PORPHYRIN-CONTAINING_COMPOUND_METABOLIC_PROCESS	GO_GO:0006778_PORPHYRIN-CONTAINING_COMPOUND_METABOLIC_PROCESS	38	-0.25995976	-0.84120834	0.6560636	1	1	1650	tags=29%, list=10%, signal=32%
GO_GO:0030216_KERATINOCYTE_DIFFERENTIATION	GO_GO:0030216_KERATINOCYTE_DIFFERENTIATION	268	-0.20034526	-0.8389241	0.7233202	1	1	2110	tags=25%, list=12%, signal=28%
GO_GO:0006694_STEROID_BIOSYNTHETIC_PROCESS	GO_GO:0006694_STEROID_BIOSYNTHETIC_PROCESS	129	-0.22077161	-0.8379299	0.65286	1	1	1204	tags=19%, list=7%, signal=21%
GO_GO:0072593_REACTIVE_OXYGEN_SPECIES_METABOLIC_PROCESS	GO_GO:0072593_REACTIVE_OXYGEN_SPECIES_METABOLIC_PROCESS	113	-0.19972153	-0.83707964	0.738189	1	1	2515	tags=27%, list=15%, signal=32%
GO_GO:1903010_REGULATION_OF_BONE_DEVELOPMENT	GO_GO:1903010_REGULATION_OF_BONE_DEVELOPMENT	24	-0.27545184	-0.8357815	0.6687243	1	1	1128	tags=25%, list=7%, signal=27%
GO_GO:0032740_POSITIVE_REGULATION_OF_INTERLEUKIN-17_PRODUCTION	GO_GO:0032740_POSITIVE_REGULATION_OF_INTERLEUKIN-17_PRODUCTION	17	-0.34717724	-0.83575255	0.63261294	1	1	11304	tags=100%, list=65%, signal=288%
GO_GO:0006066_ALCOHOL_METABOLIC_PROCESS	GO_GO:0006066_ALCOHOL_METABOLIC_PROCESS	317	-0.18119916	-0.8347067	0.7515275	1	1	1675	tags=20%, list=10%, signal=22%
GO_GO:0042423_CATECHOLAMINE_BIOSYNTHETIC_PROCESS	GO_GO:0042423_CATECHOLAMINE_BIOSYNTHETIC_PROCESS	19	-0.28305262	-0.83215797	0.72301424	1	1	1757	tags=26%, list=10%, signal=29%
GO_GO:0042446_HORMONE_BIOSYNTHETIC_PROCESS	GO_GO:0042446_HORMONE_BIOSYNTHETIC_PROCESS	61	-0.22579546	-0.83077145	0.74899596	1	1	983	tags=16%, list=6%, signal=17%
GO_GO:0071674_MONONUCLEAR_CELL_MIGRATION	GO_GO:0071674_MONONUCLEAR_CELL_MIGRATION	48	-0.26359993	-0.8292642	0.67070705	1	1	2123	tags=23%, list=12%, signal=26%
GO_GO:0050994_REGULATION_OF_LIPID_CATABOLIC_PROCESS	GO_GO:0050994_REGULATION_OF_LIPID_CATABOLIC_PROCESS	56	-0.22913848	-0.8285988	0.7085828	1	1	1029	tags=20%, list=6%, signal=21%
GO_GO:0006749_GLUTATHIONE_METABOLIC_PROCESS	GO_GO:0006749_GLUTATHIONE_METABOLIC_PROCESS	55	-0.24628024	-0.82834363	0.65234375	1	1	1391	tags=24%, list=8%, signal=26%
GO_GO:0006575_CELLULAR_MODIFIED_AMINO_ACID_METABOLIC_PROCESS	GO_GO:0006575_CELLULAR_MODIFIED_AMINO_ACID_METABOLIC_PROCESS	199	-0.18443792	-0.8276807	0.7632653	1	1	1425	tags=19%, list=8%, signal=21%
GO_GO:0050911_DETECTION_OF_CHEMICAL_STIMULUS_INVOLVED_IN_SENSORY_PERCEPTION_OF_SMELL	GO_GO:0050911_DETECTION_OF_CHEMICAL_STIMULUS_INVOLVED_IN_SENSORY_PERCEPTION_OF_SMELL	417	-0.17949417	-0.8262863	0.77484787	1	1	2619	tags=17%, list=15%, signal=20%
GO_GO:0050853_B_CELL_RECEPTOR_SIGNALING_PATHWAY	GO_GO:0050853_B_CELL_RECEPTOR_SIGNALING_PATHWAY	108	-0.3286162	-0.82606167	0.60546875	1	1	2284	tags=31%, list=13%, signal=36%
GO_GO:0045603_POSITIVE_REGULATION_OF_ENDOTHELIAL_CELL_DIFFERENTIATION	GO_GO:0045603_POSITIVE_REGULATION_OF_ENDOTHELIAL_CELL_DIFFERENTIATION	17	-0.28443494	-0.82504416	0.7050505	1	1	1101	tags=24%, list=6%, signal=25%
GO_GO:0050482_ARACHIDONIC_ACID_SECRETION	GO_GO:0050482_ARACHIDONIC_ACID_SECRETION	24	-0.28034836	-0.82485753	0.7089844	1	1	3028	tags=42%, list=17%, signal=50%
GO_GO:0042268_REGULATION_OF_CYTOLYSIS	GO_GO:0042268_REGULATION_OF_CYTOLYSIS	18	-0.27650496	-0.82436883	0.71257484	1	1	1343	tags=22%, list=8%, signal=24%
GO_GO:0051591_RESPONSE_TO_CAMP	GO_GO:0051591_RESPONSE_TO_CAMP	96	-0.21011263	-0.8228108	0.76679844	1	1	1632	tags=23%, list=9%, signal=25%
GO_GO:0051709_REGULATION_OF_KILLING_OF_CELLS_OF_OTHER_ORGANISM	GO_GO:0051709_REGULATION_OF_KILLING_OF_CELLS_OF_OTHER_ORGANISM	18	-0.28622663	-0.8214652	0.6967871	1	1	12358	tags=100%, list=71%, signal=349%
GO_GO:0042776_MITOCHONDRIAL_ATP_SYNTHESIS_COUPLED_PROTON_TRANSPORT	GO_GO:0042776_MITOCHONDRIAL_ATP_SYNTHESIS_COUPLED_PROTON_TRANSPORT	21	-0.33844098	-0.8201119	0.6221766	1	1	3197	tags=48%, list=18%, signal=58%
GO_GO:0086013_MEMBRANE_REPOLARIZATION_DURING_CARDIAC_MUSCLE_CELL_ACTION_POTENTIAL	GO_GO:0086013_MEMBRANE_REPOLARIZATION_DURING_CARDIAC_MUSCLE_CELL_ACTION_POTENTIAL	19	-0.27389812	-0.81679094	0.7068273	1	1	1499	tags=26%, list=9%, signal=29%
GO_GO:0086011_MEMBRANE_REPOLARIZATION_DURING_ACTION_POTENTIAL	GO_GO:0086011_MEMBRANE_REPOLARIZATION_DURING_ACTION_POTENTIAL	19	-0.27389812	-0.81679094	0.7068273	1	1	1499	tags=26%, list=9%, signal=29%
GO_GO:0032469_ENDOPLASMIC_RETICULUM_CALCIUM_ION_HOMEOSTASIS	GO_GO:0032469_ENDOPLASMIC_RETICULUM_CALCIUM_ION_HOMEOSTASIS	23	-0.25109226	-0.81466323	0.71511626	1	1	460	tags=17%, list=3%, signal=18%
GO_GO:0070268_CORNIFICATION	GO_GO:0070268_CORNIFICATION	113	-0.23773459	-0.81195885	0.68978804	1	1	2110	tags=27%, list=12%, signal=31%
GO_GO:0006000_FRUCTOSE_METABOLIC_PROCESS	GO_GO:0006000_FRUCTOSE_METABOLIC_PROCESS	15	-0.30090448	-0.8115254	0.670082	1	1	858	tags=27%, list=5%, signal=28%
GO_GO:0006754_ATP_BIOSYNTHETIC_PROCESS	GO_GO:0006754_ATP_BIOSYNTHETIC_PROCESS	34	-0.28344142	-0.8097216	0.625	1	1	3197	tags=50%, list=18%, signal=61%
GO_GO:1903409_REACTIVE_OXYGEN_SPECIES_BIOSYNTHETIC_PROCESS	GO_GO:1903409_REACTIVE_OXYGEN_SPECIES_BIOSYNTHETIC_PROCESS	25	-0.25102755	-0.8068857	0.75100404	1	1	1555	tags=24%, list=9%, signal=26%
GO_GO:0019217_REGULATION_OF_FATTY_ACID_METABOLIC_PROCESS	GO_GO:0019217_REGULATION_OF_FATTY_ACID_METABOLIC_PROCESS	86	-0.20436141	-0.8052945	0.76969695	1	1	1029	tags=17%, list=6%, signal=18%
GO_GO:0016064_IMMUNOGLOBULIN_MEDIATED_IMMUNE_RESPONSE	GO_GO:0016064_IMMUNOGLOBULIN_MEDIATED_IMMUNE_RESPONSE	186	-0.28180286	-0.80377907	0.62808347	1	1	2783	tags=37%, list=16%, signal=43%
GO_GO:0071371_CELLULAR_RESPONSE_TO_GONADOTROPIN_STIMULUS	GO_GO:0071371_CELLULAR_RESPONSE_TO_GONADOTROPIN_STIMULUS	18	-0.26558208	-0.80230373	0.72962224	1	1	556	tags=22%, list=3%, signal=23%
GO_GO:0051900_REGULATION_OF_MITOCHONDRIAL_DEPOLARIZATION	GO_GO:0051900_REGULATION_OF_MITOCHONDRIAL_DEPOLARIZATION	22	-0.24555355	-0.8020941	0.7715931	1	1	2662	tags=32%, list=15%, signal=38%
GO_GO:0050907_DETECTION_OF_CHEMICAL_STIMULUS_INVOLVED_IN_SENSORY_PERCEPTION	GO_GO:0050907_DETECTION_OF_CHEMICAL_STIMULUS_INVOLVED_IN_SENSORY_PERCEPTION	465	-0.17066489	-0.80202013	0.82388663	1	1	2619	tags=17%, list=15%, signal=19%
GO_GO:0001659_TEMPERATURE_HOMEOSTASIS	GO_GO:0001659_TEMPERATURE_HOMEOSTASIS	30	-0.24700227	-0.80070543	0.7693878	1	1	1624	tags=30%, list=9%, signal=33%
GO_GO:0042159_LIPOPROTEIN_CATABOLIC_PROCESS	GO_GO:0042159_LIPOPROTEIN_CATABOLIC_PROCESS	15	-0.25594166	-0.79977494	0.7415507	1	1	2278	tags=40%, list=13%, signal=46%
GO_GO:0019724_B_CELL_MEDIATED_IMMUNITY	GO_GO:0019724_B_CELL_MEDIATED_IMMUNITY	189	-0.27807787	-0.79960394	0.6346516	1	1	2783	tags=37%, list=16%, signal=43%
GO_GO:0015909_LONG-CHAIN_FATTY_ACID_TRANSPORT	GO_GO:0015909_LONG-CHAIN_FATTY_ACID_TRANSPORT	56	-0.215822	-0.7980305	0.8203125	1	1	1229	tags=18%, list=7%, signal=19%
GO_GO:0015718_MONOCARBOXYLIC_ACID_TRANSPORT	GO_GO:0015718_MONOCARBOXYLIC_ACID_TRANSPORT	138	-0.19506603	-0.7971215	0.8179959	1	1	1229	tags=17%, list=7%, signal=19%
GO_GO:0019370_LEUKOTRIENE_BIOSYNTHETIC_PROCESS	GO_GO:0019370_LEUKOTRIENE_BIOSYNTHETIC_PROCESS	20	-0.28019375	-0.7970878	0.6969072	1	1	118	tags=10%, list=1%, signal=10%
GO_GO:0006691_LEUKOTRIENE_METABOLIC_PROCESS	GO_GO:0006691_LEUKOTRIENE_METABOLIC_PROCESS	31	-0.23558794	-0.796288	0.78	1	1	198	tags=10%, list=1%, signal=10%
GO_GO:0000097_SULFUR_AMINO_ACID_BIOSYNTHETIC_PROCESS	GO_GO:0000097_SULFUR_AMINO_ACID_BIOSYNTHETIC_PROCESS	17	-0.28462815	-0.79510206	0.6877637	1	1	1168	tags=24%, list=7%, signal=25%
GO_GO:0031638_ZYMOGEN_ACTIVATION	GO_GO:0031638_ZYMOGEN_ACTIVATION	42	-0.22844347	-0.79149145	0.752	1	1	2736	tags=31%, list=16%, signal=37%
GO_GO:0001912_POSITIVE_REGULATION_OF_LEUKOCYTE_MEDIATED_CYTOTOXICITY	GO_GO:0001912_POSITIVE_REGULATION_OF_LEUKOCYTE_MEDIATED_CYTOTOXICITY	53	-0.25918803	-0.7904701	0.6566265	1	1	2139	tags=28%, list=12%, signal=32%
GO_GO:0051712_POSITIVE_REGULATION_OF_KILLING_OF_CELLS_OF_OTHER_ORGANISM	GO_GO:0051712_POSITIVE_REGULATION_OF_KILLING_OF_CELLS_OF_OTHER_ORGANISM	15	-0.28617698	-0.7886576	0.7233202	1	1	12358	tags=100%, list=71%, signal=350%
GO_GO:0045923_POSITIVE_REGULATION_OF_FATTY_ACID_METABOLIC_PROCESS	GO_GO:0045923_POSITIVE_REGULATION_OF_FATTY_ACID_METABOLIC_PROCESS	34	-0.23461415	-0.788096	0.78356713	1	1	2042	tags=26%, list=12%, signal=30%
GO_GO:0071451_CELLULAR_RESPONSE_TO_SUPEROXIDE	GO_GO:0071451_CELLULAR_RESPONSE_TO_SUPEROXIDE	15	-0.28448153	-0.7879429	0.73175544	1	1	1878	tags=40%, list=11%, signal=45%
GO_GO:0036148_PHOSPHATIDYLGLYCEROL_ACYL-CHAIN_REMODELING	GO_GO:0036148_PHOSPHATIDYLGLYCEROL_ACYL-CHAIN_REMODELING	18	-0.2696824	-0.7865038	0.74343437	1	1	12644	tags=100%, list=73%, signal=371%
GO_GO:0060004_REFLEX	GO_GO:0060004_REFLEX	18	-0.2662196	-0.78585327	0.76984125	1	1	250	tags=17%, list=1%, signal=17%
GO_GO:0009083_BRANCHED-CHAIN_AMINO_ACID_CATABOLIC_PROCESS	GO_GO:0009083_BRANCHED-CHAIN_AMINO_ACID_CATABOLIC_PROCESS	21	-0.3211365	-0.7851242	0.6716102	1	1	2510	tags=38%, list=15%, signal=45%
GO_GO:0090279_REGULATION_OF_CALCIUM_ION_IMPORT	GO_GO:0090279_REGULATION_OF_CALCIUM_ION_IMPORT	40	-0.23053461	-0.7840404	0.8165681	1	1	2430	tags=30%, list=14%, signal=35%
GO_GO:0070059_INTRINSIC_APOPTOTIC_SIGNALING_PATHWAY_IN_RESPONSE_TO_ENDOPLASMIC_RETICULUM_STRESS	GO_GO:0070059_INTRINSIC_APOPTOTIC_SIGNALING_PATHWAY_IN_RESPONSE_TO_ENDOPLASMIC_RETICULUM_STRESS	33	-0.23822628	-0.78153396	0.76954734	1	1	471	tags=15%, list=3%, signal=16%
GO_GO:0046135_PYRIMIDINE_NUCLEOSIDE_CATABOLIC_PROCESS	GO_GO:0046135_PYRIMIDINE_NUCLEOSIDE_CATABOLIC_PROCESS	23	-0.25076392	-0.7810433	0.7580645	1	1	1987	tags=30%, list=11%, signal=34%
GO_GO:0061377_MAMMARY_GLAND_LOBULE_DEVELOPMENT	GO_GO:0061377_MAMMARY_GLAND_LOBULE_DEVELOPMENT	18	-0.26318383	-0.777777	0.74	1	1	1351	tags=28%, list=8%, signal=30%
GO_GO:0060749_MAMMARY_GLAND_ALVEOLUS_DEVELOPMENT	GO_GO:0060749_MAMMARY_GLAND_ALVEOLUS_DEVELOPMENT	18	-0.26318383	-0.777777	0.74	1	1	1351	tags=28%, list=8%, signal=30%
GO_GO:0008211_GLUCOCORTICOID_METABOLIC_PROCESS	GO_GO:0008211_GLUCOCORTICOID_METABOLIC_PROCESS	16	-0.29313385	-0.77765524	0.7733888	1	1	1029	tags=25%, list=6%, signal=27%
GO_GO:0070207_PROTEIN_HOMOTRIMERIZATION	GO_GO:0070207_PROTEIN_HOMOTRIMERIZATION	29	-0.22835737	-0.7762551	0.7907445	1	1	1331	tags=24%, list=8%, signal=26%
GO_GO:0001910_REGULATION_OF_LEUKOCYTE_MEDIATED_CYTOTOXICITY	GO_GO:0001910_REGULATION_OF_LEUKOCYTE_MEDIATED_CYTOTOXICITY	75	-0.23910788	-0.7713647	0.67578125	1	1	2139	tags=28%, list=12%, signal=32%
GO_GO:0042693_MUSCLE_CELL_FATE_COMMITMENT	GO_GO:0042693_MUSCLE_CELL_FATE_COMMITMENT	15	-0.27871788	-0.77074265	0.76039606	1	1	288	tags=13%, list=2%, signal=14%
GO_GO:0002577_REGULATION_OF_ANTIGEN_PROCESSING_AND_PRESENTATION	GO_GO:0002577_REGULATION_OF_ANTIGEN_PROCESSING_AND_PRESENTATION	20	-0.31834966	-0.76620185	0.72015655	1	1	2065	tags=35%, list=12%, signal=40%
GO_GO:0009312_OLIGOSACCHARIDE_BIOSYNTHETIC_PROCESS	GO_GO:0009312_OLIGOSACCHARIDE_BIOSYNTHETIC_PROCESS	18	-0.25655118	-0.7640213	0.7839506	1	1	12871	tags=100%, list=74%, signal=390%
GO_GO:0051957_POSITIVE_REGULATION_OF_AMINO_ACID_TRANSPORT	GO_GO:0051957_POSITIVE_REGULATION_OF_AMINO_ACID_TRANSPORT	18	-0.2628709	-0.7591566	0.78443116	1	1	1764	tags=33%, list=10%, signal=37%
GO_GO:0046500_S-ADENOSYLMETHIONINE_METABOLIC_PROCESS	GO_GO:0046500_S-ADENOSYLMETHIONINE_METABOLIC_PROCESS	17	-0.26324433	-0.757769	0.78691983	1	1	1168	tags=24%, list=7%, signal=25%
GO_GO:0071875_ADRENERGIC_RECEPTOR_SIGNALING_PATHWAY	GO_GO:0071875_ADRENERGIC_RECEPTOR_SIGNALING_PATHWAY	26	-0.24839401	-0.75529283	0.80876493	1	1	13014	tags=100%, list=75%, signal=403%
GO_GO:0055088_LIPID_HOMEOSTASIS	GO_GO:0055088_LIPID_HOMEOSTASIS	135	-0.18173297	-0.7548977	0.8381743	1	1	2849	tags=34%, list=16%, signal=40%
GO_GO:0071880_ADENYLATE_CYCLASE-ACTIVATING_ADRENERGIC_RECEPTOR_SIGNALING_PATHWAY	GO_GO:0071880_ADENYLATE_CYCLASE-ACTIVATING_ADRENERGIC_RECEPTOR_SIGNALING_PATHWAY	25	-0.24837962	-0.7500496	0.81349206	1	1	13014	tags=100%, list=75%, signal=403%
GO_GO:0030322_STABILIZATION_OF_MEMBRANE_POTENTIAL	GO_GO:0030322_STABILIZATION_OF_MEMBRANE_POTENTIAL	17	-0.26602268	-0.7493556	0.8515464	1	1	12707	tags=100%, list=73%, signal=376%
GO_GO:0006576_CELLULAR_BIOGENIC_AMINE_METABOLIC_PROCESS	GO_GO:0006576_CELLULAR_BIOGENIC_AMINE_METABOLIC_PROCESS	56	-0.19497941	-0.74866647	0.87685776	1	1	1764	tags=25%, list=10%, signal=28%
GO_GO:0046470_PHOSPHATIDYLCHOLINE_METABOLIC_PROCESS	GO_GO:0046470_PHOSPHATIDYLCHOLINE_METABOLIC_PROCESS	76	-0.17908573	-0.74850476	0.8821218	1	1	1029	tags=13%, list=6%, signal=14%
GO_GO:0090303_POSITIVE_REGULATION_OF_WOUND_HEALING	GO_GO:0090303_POSITIVE_REGULATION_OF_WOUND_HEALING	57	-0.20203571	-0.74794865	0.792	1	1	1369	tags=18%, list=8%, signal=19%
GO_GO:0050711_NEGATIVE_REGULATION_OF_INTERLEUKIN-1_SECRETION	GO_GO:0050711_NEGATIVE_REGULATION_OF_INTERLEUKIN-1_SECRETION	18	-0.25897065	-0.7478524	0.77091634	1	1	2259	tags=33%, list=13%, signal=38%
GO_GO:0002548_MONOCYTE_CHEMOTAXIS	GO_GO:0002548_MONOCYTE_CHEMOTAXIS	42	-0.24382478	-0.7448477	0.7724551	1	1	849	tags=14%, list=5%, signal=15%
GO_GO:0045026_PLASMA_MEMBRANE_FUSION	GO_GO:0045026_PLASMA_MEMBRANE_FUSION	18	-0.24811976	-0.7437477	0.8468992	1	1	3287	tags=56%, list=19%, signal=69%
GO_GO:0009913_EPIDERMAL_CELL_DIFFERENTIATION	GO_GO:0009913_EPIDERMAL_CELL_DIFFERENTIATION	309	-0.1721235	-0.7434591	0.8974855	1	1	2110	tags=23%, list=12%, signal=26%
GO_GO:0060008_SERTOLI_CELL_DIFFERENTIATION	GO_GO:0060008_SERTOLI_CELL_DIFFERENTIATION	20	-0.24220948	-0.7434051	0.8467742	1	1	800	tags=20%, list=5%, signal=21%
GO_GO:0032305_POSITIVE_REGULATION_OF_ICOSANOID_SECRETION	GO_GO:0032305_POSITIVE_REGULATION_OF_ICOSANOID_SECRETION	16	-0.25486416	-0.7432714	0.8007737	1	1	198	tags=13%, list=1%, signal=13%
GO_GO:0006825_COPPER_ION_TRANSPORT	GO_GO:0006825_COPPER_ION_TRANSPORT	17	-0.24276675	-0.74254864	0.826	1	1	1441	tags=24%, list=8%, signal=26%
GO_GO:0001580_DETECTION_OF_CHEMICAL_STIMULUS_INVOLVED_IN_SENSORY_PERCEPTION_OF_BITTER_TASTE	GO_GO:0001580_DETECTION_OF_CHEMICAL_STIMULUS_INVOLVED_IN_SENSORY_PERCEPTION_OF_BITTER_TASTE	39	-0.21084127	-0.7419648	0.8360324	1	1	1015	tags=13%, list=6%, signal=14%
GO_GO:1905517_MACROPHAGE_MIGRATION	GO_GO:1905517_MACROPHAGE_MIGRATION	19	-0.2644307	-0.74011236	0.7777778	1	1	1152	tags=21%, list=7%, signal=23%
GO_GO:0000303_RESPONSE_TO_SUPEROXIDE	GO_GO:0000303_RESPONSE_TO_SUPEROXIDE	17	-0.24664445	-0.739706	0.8174603	1	1	1878	tags=35%, list=11%, signal=40%
GO_GO:0051055_NEGATIVE_REGULATION_OF_LIPID_BIOSYNTHETIC_PROCESS	GO_GO:0051055_NEGATIVE_REGULATION_OF_LIPID_BIOSYNTHETIC_PROCESS	50	-0.18293466	-0.73944587	0.9224652	1	1	1701	tags=22%, list=10%, signal=24%
GO_GO:0030318_MELANOCYTE_DIFFERENTIATION	GO_GO:0030318_MELANOCYTE_DIFFERENTIATION	21	-0.24838395	-0.7382352	0.83558995	1	1	1312	tags=24%, list=8%, signal=26%
GO_GO:0001836_RELEASE_OF_CYTOCHROME_C_FROM_MITOCHONDRIA	GO_GO:0001836_RELEASE_OF_CYTOCHROME_C_FROM_MITOCHONDRIA	22	-0.2529728	-0.7374202	0.76844263	1	1	444	tags=14%, list=3%, signal=14%
GO_GO:1901386_NEGATIVE_REGULATION_OF_VOLTAGE-GATED_CALCIUM_CHANNEL_ACTIVITY	GO_GO:1901386_NEGATIVE_REGULATION_OF_VOLTAGE-GATED_CALCIUM_CHANNEL_ACTIVITY	20	-0.2518054	-0.7368362	0.8215768	1	1	1229	tags=15%, list=7%, signal=16%
GO_GO:0006801_SUPEROXIDE_METABOLIC_PROCESS	GO_GO:0006801_SUPEROXIDE_METABOLIC_PROCESS	39	-0.21906509	-0.7342783	0.8033473	1	1	1212	tags=21%, list=7%, signal=22%
GO_GO:0002029_DESENSITIZATION_OF_G_PROTEIN-COUPLED_RECEPTOR_SIGNALING_PATHWAY	GO_GO:0002029_DESENSITIZATION_OF_G_PROTEIN-COUPLED_RECEPTOR_SIGNALING_PATHWAY	18	-0.24424094	-0.7321425	0.838	1	1	627	tags=17%, list=4%, signal=17%
GO_GO:0071731_RESPONSE_TO_NITRIC_OXIDE	GO_GO:0071731_RESPONSE_TO_NITRIC_OXIDE	19	-0.24101509	-0.7312356	0.8428571	1	1	1153	tags=26%, list=7%, signal=28%
GO_GO:1901380_NEGATIVE_REGULATION_OF_POTASSIUM_ION_TRANSMEMBRANE_TRANSPORT	GO_GO:1901380_NEGATIVE_REGULATION_OF_POTASSIUM_ION_TRANSMEMBRANE_TRANSPORT	24	-0.22893548	-0.73078316	0.8330134	1	1	2799	tags=38%, list=16%, signal=45%
GO_GO:0006744_UBIQUINONE_BIOSYNTHETIC_PROCESS	GO_GO:0006744_UBIQUINONE_BIOSYNTHETIC_PROCESS	16	-0.2634122	-0.7243344	0.80933064	1	1	2337	tags=31%, list=14%, signal=36%
GO_GO:0007608_SENSORY_PERCEPTION_OF_SMELL	GO_GO:0007608_SENSORY_PERCEPTION_OF_SMELL	443	-0.15211162	-0.7234883	0.90457255	1	1	2619	tags=16%, list=15%, signal=19%
GO_GO:0060294_CILIUM_MOVEMENT_INVOLVED_IN_CELL_MOTILITY	GO_GO:0060294_CILIUM_MOVEMENT_INVOLVED_IN_CELL_MOTILITY	16	-0.2545204	-0.71926194	0.85714287	1	1	334	tags=13%, list=2%, signal=13%
GO_GO:0006091_GENERATION_OF_PRECURSOR_METABOLITES_AND_ENERGY	GO_GO:0006091_GENERATION_OF_PRECURSOR_METABOLITES_AND_ENERGY	406	-0.17475188	-0.7183343	0.86157024	1	1	2584	tags=28%, list=15%, signal=32%
GO_GO:2000310_REGULATION_OF_NMDA_RECEPTOR_ACTIVITY	GO_GO:2000310_REGULATION_OF_NMDA_RECEPTOR_ACTIVITY	35	-0.22051874	-0.7159871	0.8787276	1	1	1846	tags=26%, list=11%, signal=29%
GO_GO:0048247_LYMPHOCYTE_CHEMOTAXIS	GO_GO:0048247_LYMPHOCYTE_CHEMOTAXIS	45	-0.24286996	-0.71476865	0.78486055	1	1	2848	tags=27%, list=16%, signal=32%
GO_GO:0032693_NEGATIVE_REGULATION_OF_INTERLEUKIN-10_PRODUCTION	GO_GO:0032693_NEGATIVE_REGULATION_OF_INTERLEUKIN-10_PRODUCTION	18	-0.27535143	-0.71370673	0.77272725	1	1	12546	tags=100%, list=72%, signal=363%
GO_GO:0015980_ENERGY_DERIVATION_BY_OXIDATION_OF_ORGANIC_COMPOUNDS	GO_GO:0015980_ENERGY_DERIVATION_BY_OXIDATION_OF_ORGANIC_COMPOUNDS	223	-0.18349545	-0.7088109	0.80833334	1	1	2677	tags=30%, list=15%, signal=36%
GO_GO:0098810_NEUROTRANSMITTER_REUPTAKE	GO_GO:0098810_NEUROTRANSMITTER_REUPTAKE	16	-0.2513737	-0.70834684	0.8296146	1	1	12960	tags=100%, list=75%, signal=398%
GO_GO:0035813_REGULATION_OF_RENAL_SODIUM_EXCRETION	GO_GO:0035813_REGULATION_OF_RENAL_SODIUM_EXCRETION	21	-0.22504236	-0.7075129	0.8952381	1	1	147	tags=10%, list=1%, signal=10%
GO_GO:0032374_REGULATION_OF_CHOLESTEROL_TRANSPORT	GO_GO:0032374_REGULATION_OF_CHOLESTEROL_TRANSPORT	46	-0.1950109	-0.7031251	0.9101796	1	1	1103	tags=20%, list=6%, signal=21%
GO_GO:0010460_POSITIVE_REGULATION_OF_HEART_RATE	GO_GO:0010460_POSITIVE_REGULATION_OF_HEART_RATE	24	-0.22695446	-0.70120007	0.875502	1	1	13384	tags=100%, list=77%, signal=441%
GO_GO:0010894_NEGATIVE_REGULATION_OF_STEROID_BIOSYNTHETIC_PROCESS	GO_GO:0010894_NEGATIVE_REGULATION_OF_STEROID_BIOSYNTHETIC_PROCESS	23	-0.20982055	-0.700452	0.89043826	1	1	952	tags=17%, list=6%, signal=18%
GO_GO:0016125_STEROL_METABOLIC_PROCESS	GO_GO:0016125_STEROL_METABOLIC_PROCESS	135	-0.17999445	-0.6966078	0.8966203	1	1	1313	tags=18%, list=8%, signal=19%
GO_GO:0046641_POSITIVE_REGULATION_OF_ALPHA-BETA_T_CELL_PROLIFERATION	GO_GO:0046641_POSITIVE_REGULATION_OF_ALPHA-BETA_T_CELL_PROLIFERATION	19	-0.28560686	-0.69339424	0.76447874	1	1	12369	tags=100%, list=71%, signal=350%
GO_GO:0046456_ICOSANOID_BIOSYNTHETIC_PROCESS	GO_GO:0046456_ICOSANOID_BIOSYNTHETIC_PROCESS	46	-0.19445951	-0.6926514	0.8996139	1	1	415	tags=11%, list=2%, signal=11%
GO_GO:0086009_MEMBRANE_REPOLARIZATION	GO_GO:0086009_MEMBRANE_REPOLARIZATION	22	-0.22564611	-0.6918956	0.89591837	1	1	1499	tags=23%, list=9%, signal=25%
GO_GO:1900451_POSITIVE_REGULATION_OF_GLUTAMATE_RECEPTOR_SIGNALING_PATHWAY	GO_GO:1900451_POSITIVE_REGULATION_OF_GLUTAMATE_RECEPTOR_SIGNALING_PATHWAY	16	-0.24200359	-0.69068396	0.8992248	1	1	13122	tags=100%, list=76%, signal=413%
GO_GO:0048148_BEHAVIORAL_RESPONSE_TO_COCAINE	GO_GO:0048148_BEHAVIORAL_RESPONSE_TO_COCAINE	18	-0.24158455	-0.690386	0.87549406	1	1	2262	tags=28%, list=13%, signal=32%
GO_GO:0070230_POSITIVE_REGULATION_OF_LYMPHOCYTE_APOPTOTIC_PROCESS	GO_GO:0070230_POSITIVE_REGULATION_OF_LYMPHOCYTE_APOPTOTIC_PROCESS	18	-0.25788164	-0.68984836	0.8674464	1	1	12848	tags=100%, list=74%, signal=388%
GO_GO:0002711_POSITIVE_REGULATION_OF_T_CELL_MEDIATED_IMMUNITY	GO_GO:0002711_POSITIVE_REGULATION_OF_T_CELL_MEDIATED_IMMUNITY	53	-0.20433146	-0.68871844	0.83567137	1	1	2139	tags=25%, list=12%, signal=28%
GO_GO:0090201_NEGATIVE_REGULATION_OF_RELEASE_OF_CYTOCHROME_C_FROM_MITOCHONDRIA	GO_GO:0090201_NEGATIVE_REGULATION_OF_RELEASE_OF_CYTOCHROME_C_FROM_MITOCHONDRIA	18	-0.2179381	-0.6864516	0.8964844	1	1	1391	tags=22%, list=8%, signal=24%
GO_GO:0000028_RIBOSOMAL_SMALL_SUBUNIT_ASSEMBLY	GO_GO:0000028_RIBOSOMAL_SMALL_SUBUNIT_ASSEMBLY	19	-0.29649884	-0.6804363	0.761165	1	1	3019	tags=42%, list=17%, signal=51%
GO_GO:0019377_GLYCOLIPID_CATABOLIC_PROCESS	GO_GO:0019377_GLYCOLIPID_CATABOLIC_PROCESS	15	-0.24544439	-0.67767483	0.8522484	1	1	912	tags=20%, list=5%, signal=21%
GO_GO:0045823_POSITIVE_REGULATION_OF_HEART_CONTRACTION	GO_GO:0045823_POSITIVE_REGULATION_OF_HEART_CONTRACTION	38	-0.19719574	-0.6728495	0.91206545	1	1	681	tags=11%, list=4%, signal=11%
GO_GO:0060561_APOPTOTIC_PROCESS_INVOLVED_IN_MORPHOGENESIS	GO_GO:0060561_APOPTOTIC_PROCESS_INVOLVED_IN_MORPHOGENESIS	16	-0.23778126	-0.67276937	0.87396693	1	1	13195	tags=100%, list=76%, signal=421%
GO_GO:0034116_POSITIVE_REGULATION_OF_HETEROTYPIC_CELL-CELL_ADHESION	GO_GO:0034116_POSITIVE_REGULATION_OF_HETEROTYPIC_CELL-CELL_ADHESION	16	-0.2578518	-0.6708667	0.8454198	1	1	12848	tags=100%, list=74%, signal=388%
GO_GO:0045834_POSITIVE_REGULATION_OF_LIPID_METABOLIC_PROCESS	GO_GO:0045834_POSITIVE_REGULATION_OF_LIPID_METABOLIC_PROCESS	143	-0.15124351	-0.6708182	0.9839357	1	1	1225	tags=15%, list=7%, signal=16%
GO_GO:0010907_POSITIVE_REGULATION_OF_GLUCOSE_METABOLIC_PROCESS	GO_GO:0010907_POSITIVE_REGULATION_OF_GLUCOSE_METABOLIC_PROCESS	37	-0.2020841	-0.67000765	0.91468257	1	1	777	tags=16%, list=4%, signal=17%
GO_GO:0006700_C21-STEROID_HORMONE_BIOSYNTHETIC_PROCESS	GO_GO:0006700_C21-STEROID_HORMONE_BIOSYNTHETIC_PROCESS	15	-0.25705856	-0.6683177	0.91157895	1	1	68	tags=13%, list=0%, signal=13%
GO_GO:0002076_OSTEOBLAST_DEVELOPMENT	GO_GO:0002076_OSTEOBLAST_DEVELOPMENT	19	-0.22383578	-0.66679335	0.93426293	1	1	1438	tags=26%, list=8%, signal=29%
GO_GO:0071624_POSITIVE_REGULATION_OF_GRANULOCYTE_CHEMOTAXIS	GO_GO:0071624_POSITIVE_REGULATION_OF_GRANULOCYTE_CHEMOTAXIS	26	-0.23380707	-0.6651363	0.8773946	1	1	1153	tags=19%, list=7%, signal=21%
GO_GO:0045187_REGULATION_OF_CIRCADIAN_SLEEP|WAKE_CYCLE,_SLEEP	GO_GO:0045187_REGULATION_OF_CIRCADIAN_SLEEP|WAKE_CYCLE,_SLEEP	17	-0.2321777	-0.664219	0.91463417	1	1	2857	tags=41%, list=17%, signal=49%
GO_GO:0045214_SARCOMERE_ORGANIZATION	GO_GO:0045214_SARCOMERE_ORGANIZATION	40	-0.19452962	-0.6641351	0.94693875	1	1	1447	tags=15%, list=8%, signal=16%
GO_GO:0015908_FATTY_ACID_TRANSPORT	GO_GO:0015908_FATTY_ACID_TRANSPORT	71	-0.17250042	-0.6602399	0.96385545	1	1	1229	tags=15%, list=7%, signal=17%
GO_GO:0042136_NEUROTRANSMITTER_BIOSYNTHETIC_PROCESS	GO_GO:0042136_NEUROTRANSMITTER_BIOSYNTHETIC_PROCESS	43	-0.19150081	-0.6593192	0.9624217	1	1	1612	tags=19%, list=9%, signal=20%
GO_GO:0086005_VENTRICULAR_CARDIAC_MUSCLE_CELL_ACTION_POTENTIAL	GO_GO:0086005_VENTRICULAR_CARDIAC_MUSCLE_CELL_ACTION_POTENTIAL	22	-0.21105355	-0.6565524	0.9295499	1	1	2211	tags=27%, list=13%, signal=31%
GO_GO:0051967_NEGATIVE_REGULATION_OF_SYNAPTIC_TRANSMISSION,_GLUTAMATERGIC	GO_GO:0051967_NEGATIVE_REGULATION_OF_SYNAPTIC_TRANSMISSION,_GLUTAMATERGIC	15	-0.23840371	-0.65310705	0.9204082	1	1	13184	tags=100%, list=76%, signal=420%
GO_GO:0009593_DETECTION_OF_CHEMICAL_STIMULUS	GO_GO:0009593_DETECTION_OF_CHEMICAL_STIMULUS	499	-0.13318662	-0.6511196	0.96	1	1	2619	tags=16%, list=15%, signal=19%
GO_GO:0050912_DETECTION_OF_CHEMICAL_STIMULUS_INVOLVED_IN_SENSORY_PERCEPTION_OF_TASTE	GO_GO:0050912_DETECTION_OF_CHEMICAL_STIMULUS_INVOLVED_IN_SENSORY_PERCEPTION_OF_TASTE	45	-0.1784385	-0.649674	0.94045174	1	1	1645	tags=16%, list=10%, signal=17%
GO_GO:0006595_POLYAMINE_METABOLIC_PROCESS	GO_GO:0006595_POLYAMINE_METABOLIC_PROCESS	18	-0.2119464	-0.6483221	0.9012605	1	1	1371	tags=22%, list=8%, signal=24%
GO_GO:0007130_SYNAPTONEMAL_COMPLEX_ASSEMBLY	GO_GO:0007130_SYNAPTONEMAL_COMPLEX_ASSEMBLY	20	-0.2172223	-0.6459639	0.922	1	1	1454	tags=25%, list=8%, signal=27%
GO_GO:0046466_MEMBRANE_LIPID_CATABOLIC_PROCESS	GO_GO:0046466_MEMBRANE_LIPID_CATABOLIC_PROCESS	35	-0.18722245	-0.6443205	0.9380342	1	1	1378	tags=17%, list=8%, signal=19%
GO_GO:2000193_POSITIVE_REGULATION_OF_FATTY_ACID_TRANSPORT	GO_GO:2000193_POSITIVE_REGULATION_OF_FATTY_ACID_TRANSPORT	18	-0.21867825	-0.64370775	0.92402464	1	1	198	tags=11%, list=1%, signal=11%
GO_GO:0071467_CELLULAR_RESPONSE_TO_PH	GO_GO:0071467_CELLULAR_RESPONSE_TO_PH	22	-0.20407037	-0.64332074	0.928	1	1	2173	tags=32%, list=13%, signal=36%
GO_GO:0034698_RESPONSE_TO_GONADOTROPIN	GO_GO:0034698_RESPONSE_TO_GONADOTROPIN	28	-0.19762872	-0.6432752	0.96303904	1	1	806	tags=18%, list=5%, signal=19%
GO_GO:0036065_FUCOSYLATION	GO_GO:0036065_FUCOSYLATION	20	-0.2129334	-0.6385738	0.9128713	1	1	2296	tags=25%, list=13%, signal=29%
GO_GO:0010566_REGULATION_OF_KETONE_BIOSYNTHETIC_PROCESS	GO_GO:0010566_REGULATION_OF_KETONE_BIOSYNTHETIC_PROCESS	16	-0.21456341	-0.637451	0.9486653	1	1	302	tags=13%, list=2%, signal=13%
GO_GO:2000191_REGULATION_OF_FATTY_ACID_TRANSPORT	GO_GO:2000191_REGULATION_OF_FATTY_ACID_TRANSPORT	27	-0.18862279	-0.63566023	0.9501992	1	1	257	tags=11%, list=1%, signal=11%
GO_GO:0045833_NEGATIVE_REGULATION_OF_LIPID_METABOLIC_PROCESS	GO_GO:0045833_NEGATIVE_REGULATION_OF_LIPID_METABOLIC_PROCESS	83	-0.1435924	-0.6292101	0.98792756	1	1	979	tags=13%, list=6%, signal=14%
GO_GO:0045939_NEGATIVE_REGULATION_OF_STEROID_METABOLIC_PROCESS	GO_GO:0045939_NEGATIVE_REGULATION_OF_STEROID_METABOLIC_PROCESS	26	-0.18821129	-0.6286949	0.9472617	1	1	952	tags=15%, list=6%, signal=16%
GO_GO:0050713_NEGATIVE_REGULATION_OF_INTERLEUKIN-1_BETA_SECRETION	GO_GO:0050713_NEGATIVE_REGULATION_OF_INTERLEUKIN-1_BETA_SECRETION	15	-0.22578952	-0.6275607	0.90618765	1	1	2259	tags=33%, list=13%, signal=38%
GO_GO:0034755_IRON_ION_TRANSMEMBRANE_TRANSPORT	GO_GO:0034755_IRON_ION_TRANSMEMBRANE_TRANSPORT	17	-0.21545722	-0.6256253	0.9284294	1	1	828	tags=18%, list=5%, signal=19%
GO_GO:0044062_REGULATION_OF_EXCRETION	GO_GO:0044062_REGULATION_OF_EXCRETION	24	-0.19297393	-0.62171096	0.96934867	1	1	2270	tags=25%, list=13%, signal=29%
GO_GO:0050951_SENSORY_PERCEPTION_OF_TEMPERATURE_STIMULUS	GO_GO:0050951_SENSORY_PERCEPTION_OF_TEMPERATURE_STIMULUS	21	-0.2094431	-0.62074655	0.9649123	1	1	698	tags=14%, list=4%, signal=15%
GO_GO:0010712_REGULATION_OF_COLLAGEN_METABOLIC_PROCESS	GO_GO:0010712_REGULATION_OF_COLLAGEN_METABOLIC_PROCESS	40	-0.19033726	-0.62011325	0.91067964	1	1	986	tags=18%, list=6%, signal=19%
GO_GO:0050913_SENSORY_PERCEPTION_OF_BITTER_TASTE	GO_GO:0050913_SENSORY_PERCEPTION_OF_BITTER_TASTE	44	-0.16791447	-0.61645013	0.96606785	1	1	1015	tags=11%, list=6%, signal=12%
GO_GO:0051930_REGULATION_OF_SENSORY_PERCEPTION_OF_PAIN	GO_GO:0051930_REGULATION_OF_SENSORY_PERCEPTION_OF_PAIN	38	-0.18243097	-0.61560863	0.9489195	1	1	2029	tags=21%, list=12%, signal=24%
GO_GO:0045954_POSITIVE_REGULATION_OF_NATURAL_KILLER_CELL_MEDIATED_CYTOTOXICITY	GO_GO:0045954_POSITIVE_REGULATION_OF_NATURAL_KILLER_CELL_MEDIATED_CYTOTOXICITY	23	-0.24326515	-0.61406213	0.83567137	1	1	1291	tags=17%, list=7%, signal=19%
GO_GO:0071622_REGULATION_OF_GRANULOCYTE_CHEMOTAXIS	GO_GO:0071622_REGULATION_OF_GRANULOCYTE_CHEMOTAXIS	43	-0.1929185	-0.6096588	0.92607003	1	1	1153	tags=19%, list=7%, signal=20%
GO_GO:0003073_REGULATION_OF_SYSTEMIC_ARTERIAL_BLOOD_PRESSURE	GO_GO:0003073_REGULATION_OF_SYSTEMIC_ARTERIAL_BLOOD_PRESSURE	93	-0.1524731	-0.6077717	0.98571426	1	1	1146	tags=13%, list=7%, signal=14%
GO_GO:0048566_EMBRYONIC_DIGESTIVE_TRACT_DEVELOPMENT	GO_GO:0048566_EMBRYONIC_DIGESTIVE_TRACT_DEVELOPMENT	34	-0.18770304	-0.60739964	0.9818182	1	1	2217	tags=32%, list=13%, signal=37%
GO_GO:0042531_POSITIVE_REGULATION_OF_TYROSINE_PHOSPHORYLATION_OF_STAT_PROTEIN	GO_GO:0042531_POSITIVE_REGULATION_OF_TYROSINE_PHOSPHORYLATION_OF_STAT_PROTEIN	69	-0.17187424	-0.6041619	0.9714286	1	1	3071	tags=30%, list=18%, signal=37%
GO_GO:0010447_RESPONSE_TO_ACIDIC_PH	GO_GO:0010447_RESPONSE_TO_ACIDIC_PH	24	-0.17980143	-0.6041339	0.969697	1	1	1935	tags=25%, list=11%, signal=28%
GO_GO:0006123_MITOCHONDRIAL_ELECTRON_TRANSPORT,_CYTOCHROME_C_TO_OXYGEN	GO_GO:0006123_MITOCHONDRIAL_ELECTRON_TRANSPORT,_CYTOCHROME_C_TO_OXYGEN	20	-0.2529957	-0.6033735	0.8141962	1	1	3613	tags=55%, list=21%, signal=69%
GO_GO:0060396_GROWTH_HORMONE_RECEPTOR_SIGNALING_PATHWAY	GO_GO:0060396_GROWTH_HORMONE_RECEPTOR_SIGNALING_PATHWAY	20	-0.19944988	-0.60254467	0.9576613	1	1	601	tags=15%, list=3%, signal=16%
GO_GO:0061041_REGULATION_OF_WOUND_HEALING	GO_GO:0061041_REGULATION_OF_WOUND_HEALING	140	-0.1481828	-0.60149276	0.9757085	1	1	1639	tags=16%, list=9%, signal=17%
GO_GO:0008544_EPIDERMIS_DEVELOPMENT	GO_GO:0008544_EPIDERMIS_DEVELOPMENT	407	-0.134198	-0.5956079	0.9962049	1	1	2110	tags=21%, list=12%, signal=23%
GO_GO:0050965_DETECTION_OF_TEMPERATURE_STIMULUS_INVOLVED_IN_SENSORY_PERCEPTION_OF_PAIN	GO_GO:0050965_DETECTION_OF_TEMPERATURE_STIMULUS_INVOLVED_IN_SENSORY_PERCEPTION_OF_PAIN	16	-0.21701661	-0.59491336	0.9526627	1	1	13554	tags=100%, list=78%, signal=461%
GO_GO:0006911_PHAGOCYTOSIS,_ENGULFMENT	GO_GO:0006911_PHAGOCYTOSIS,_ENGULFMENT	112	-0.21633568	-0.5913437	0.81765836	1	1	2168	tags=26%, list=13%, signal=29%
GO_GO:0034219_CARBOHYDRATE_TRANSMEMBRANE_TRANSPORT	GO_GO:0034219_CARBOHYDRATE_TRANSMEMBRANE_TRANSPORT	47	-0.15714392	-0.59007245	0.98406374	1	1	3290	tags=38%, list=19%, signal=47%
GO_GO:0009620_RESPONSE_TO_FUNGUS	GO_GO:0009620_RESPONSE_TO_FUNGUS	48	-0.17439818	-0.5895041	0.976834	1	1	1815	tags=21%, list=10%, signal=23%
GO_GO:0150077_REGULATION_OF_NEUROINFLAMMATORY_RESPONSE	GO_GO:0150077_REGULATION_OF_NEUROINFLAMMATORY_RESPONSE	32	-0.2034389	-0.58938134	0.93217057	1	1	13792	tags=100%, list=80%, signal=492%
GO_GO:0046034_ATP_METABOLIC_PROCESS	GO_GO:0046034_ATP_METABOLIC_PROCESS	200	-0.16769807	-0.5889305	0.9004237	1	1	3234	tags=38%, list=19%, signal=46%
GO_GO:0033617_MITOCHONDRIAL_RESPIRATORY_CHAIN_COMPLEX_IV_ASSEMBLY	GO_GO:0033617_MITOCHONDRIAL_RESPIRATORY_CHAIN_COMPLEX_IV_ASSEMBLY	19	-0.21557671	-0.58557075	0.89184064	1	1	2236	tags=32%, list=13%, signal=36%
GO_GO:0071378_CELLULAR_RESPONSE_TO_GROWTH_HORMONE_STIMULUS	GO_GO:0071378_CELLULAR_RESPONSE_TO_GROWTH_HORMONE_STIMULUS	21	-0.19057135	-0.5849449	0.97795594	1	1	601	tags=14%, list=3%, signal=15%
GO_GO:0036152_PHOSPHATIDYLETHANOLAMINE_ACYL-CHAIN_REMODELING	GO_GO:0036152_PHOSPHATIDYLETHANOLAMINE_ACYL-CHAIN_REMODELING	26	-0.18495378	-0.58370245	0.9714286	1	1	724	tags=12%, list=4%, signal=12%
GO_GO:0070670_RESPONSE_TO_INTERLEUKIN-4	GO_GO:0070670_RESPONSE_TO_INTERLEUKIN-4	33	-0.17552526	-0.57916194	0.948	1	1	2217	tags=30%, list=13%, signal=35%
GO_GO:1901031_REGULATION_OF_RESPONSE_TO_REACTIVE_OXYGEN_SPECIES	GO_GO:1901031_REGULATION_OF_RESPONSE_TO_REACTIVE_OXYGEN_SPECIES	34	-0.15655737	-0.5769438	0.97590363	1	1	1504	tags=15%, list=9%, signal=16%
GO_GO:0070125_MITOCHONDRIAL_TRANSLATIONAL_ELONGATION	GO_GO:0070125_MITOCHONDRIAL_TRANSLATIONAL_ELONGATION	89	-0.19749501	-0.5751305	0.85742974	1	1	3019	tags=39%, list=17%, signal=47%
GO_GO:0046209_NITRIC_OXIDE_METABOLIC_PROCESS	GO_GO:0046209_NITRIC_OXIDE_METABOLIC_PROCESS	17	-0.19621694	-0.5732462	0.9550781	1	1	1337	tags=18%, list=8%, signal=19%
GO_GO:0050869_NEGATIVE_REGULATION_OF_B_CELL_ACTIVATION	GO_GO:0050869_NEGATIVE_REGULATION_OF_B_CELL_ACTIVATION	32	-0.19764951	-0.5692134	0.92515594	1	1	13892	tags=100%, list=80%, signal=506%
GO_GO:2001258_NEGATIVE_REGULATION_OF_CATION_CHANNEL_ACTIVITY	GO_GO:2001258_NEGATIVE_REGULATION_OF_CATION_CHANNEL_ACTIVITY	49	-0.16279337	-0.5689568	0.9858012	1	1	1339	tags=14%, list=8%, signal=15%
GO_GO:0002407_DENDRITIC_CELL_CHEMOTAXIS	GO_GO:0002407_DENDRITIC_CELL_CHEMOTAXIS	18	-0.24845259	-0.5665148	0.8978389	1	1	13011	tags=100%, list=75%, signal=403%
GO_GO:0009309_AMINE_BIOSYNTHETIC_PROCESS	GO_GO:0009309_AMINE_BIOSYNTHETIC_PROCESS	24	-0.17031892	-0.5646241	0.97336066	1	1	1354	tags=17%, list=8%, signal=18%
GO_GO:0045730_RESPIRATORY_BURST	GO_GO:0045730_RESPIRATORY_BURST	20	-0.22374345	-0.56334597	0.8991935	1	1	2183	tags=35%, list=13%, signal=40%
GO_GO:0070126_MITOCHONDRIAL_TRANSLATIONAL_TERMINATION	GO_GO:0070126_MITOCHONDRIAL_TRANSLATIONAL_TERMINATION	89	-0.1908732	-0.5624265	0.8665339	1	1	2812	tags=35%, list=16%, signal=41%
GO_GO:0002367_CYTOKINE_PRODUCTION_INVOLVED_IN_IMMUNE_RESPONSE	GO_GO:0002367_CYTOKINE_PRODUCTION_INVOLVED_IN_IMMUNE_RESPONSE	24	-0.19083217	-0.56200916	0.9699399	1	1	12158	tags=96%, list=70%, signal=322%
GO_GO:0032816_POSITIVE_REGULATION_OF_NATURAL_KILLER_CELL_ACTIVATION	GO_GO:0032816_POSITIVE_REGULATION_OF_NATURAL_KILLER_CELL_ACTIVATION	20	-0.20286854	-0.55722755	0.9386503	1	1	1175	tags=20%, list=7%, signal=21%
GO_GO:0045672_POSITIVE_REGULATION_OF_OSTEOCLAST_DIFFERENTIATION	GO_GO:0045672_POSITIVE_REGULATION_OF_OSTEOCLAST_DIFFERENTIATION	27	-0.18260439	-0.55669135	0.96190476	1	1	1058	tags=19%, list=6%, signal=20%
GO_GO:1903206_NEGATIVE_REGULATION_OF_HYDROGEN_PEROXIDE-INDUCED_CELL_DEATH	GO_GO:1903206_NEGATIVE_REGULATION_OF_HYDROGEN_PEROXIDE-INDUCED_CELL_DEATH	16	-0.18607208	-0.5550411	0.96868885	1	1	14089	tags=100%, list=81%, signal=538%
GO_GO:0002820_NEGATIVE_REGULATION_OF_ADAPTIVE_IMMUNE_RESPONSE	GO_GO:0002820_NEGATIVE_REGULATION_OF_ADAPTIVE_IMMUNE_RESPONSE	46	-0.16664977	-0.5548345	0.9726027	1	1	2041	tags=20%, list=12%, signal=22%
GO_GO:0036151_PHOSPHATIDYLCHOLINE_ACYL-CHAIN_REMODELING	GO_GO:0036151_PHOSPHATIDYLCHOLINE_ACYL-CHAIN_REMODELING	27	-0.17207915	-0.5528148	0.98585856	1	1	118	tags=7%, list=1%, signal=7%
GO_GO:0042100_B_CELL_PROLIFERATION	GO_GO:0042100_B_CELL_PROLIFERATION	41	-0.19237302	-0.55270994	0.9411765	1	1	1739	tags=20%, list=10%, signal=22%
GO_GO:0010544_NEGATIVE_REGULATION_OF_PLATELET_ACTIVATION	GO_GO:0010544_NEGATIVE_REGULATION_OF_PLATELET_ACTIVATION	19	-0.1935092	-0.55176705	0.97341514	1	1	13961	tags=100%, list=81%, signal=517%
GO_GO:0046320_REGULATION_OF_FATTY_ACID_OXIDATION	GO_GO:0046320_REGULATION_OF_FATTY_ACID_OXIDATION	29	-0.18084125	-0.551248	0.9710744	1	1	979	tags=17%, list=6%, signal=18%
GO_GO:0044275_CELLULAR_CARBOHYDRATE_CATABOLIC_PROCESS	GO_GO:0044275_CELLULAR_CARBOHYDRATE_CATABOLIC_PROCESS	36	-0.15854536	-0.54975504	0.9836401	1	1	858	tags=14%, list=5%, signal=15%
GO_GO:0050871_POSITIVE_REGULATION_OF_B_CELL_ACTIVATION	GO_GO:0050871_POSITIVE_REGULATION_OF_B_CELL_ACTIVATION	149	-0.18773206	-0.54582655	0.9143969	1	1	2168	tags=22%, list=13%, signal=25%
GO_GO:0046427_POSITIVE_REGULATION_OF_RECEPTOR_SIGNALING_PATHWAY_VIA_JAK-STAT	GO_GO:0046427_POSITIVE_REGULATION_OF_RECEPTOR_SIGNALING_PATHWAY_VIA_JAK-STAT	85	-0.14940123	-0.54502344	0.99596775	1	1	924	tags=12%, list=5%, signal=12%
GO_GO:0042749_REGULATION_OF_CIRCADIAN_SLEEP|WAKE_CYCLE	GO_GO:0042749_REGULATION_OF_CIRCADIAN_SLEEP|WAKE_CYCLE	21	-0.18377164	-0.54044586	0.9898167	1	1	2029	tags=29%, list=12%, signal=32%
GO_GO:0050901_LEUKOCYTE_TETHERING_OR_ROLLING	GO_GO:0050901_LEUKOCYTE_TETHERING_OR_ROLLING	19	-0.20521048	-0.53371406	0.96875	1	1	719	tags=16%, list=4%, signal=16%
GO_GO:0031664_REGULATION_OF_LIPOPOLYSACCHARIDE-MEDIATED_SIGNALING_PATHWAY	GO_GO:0031664_REGULATION_OF_LIPOPOLYSACCHARIDE-MEDIATED_SIGNALING_PATHWAY	26	-0.17215338	-0.53068143	0.9701789	1	1	12642	tags=96%, list=73%, signal=356%
GO_GO:1902074_RESPONSE_TO_SALT	GO_GO:1902074_RESPONSE_TO_SALT	18	-0.18430907	-0.53008753	0.9722222	1	1	914	tags=11%, list=5%, signal=12%
GO_GO:0010758_REGULATION_OF_MACROPHAGE_CHEMOTAXIS	GO_GO:0010758_REGULATION_OF_MACROPHAGE_CHEMOTAXIS	26	-0.16336405	-0.5285079	0.97692305	1	1	1995	tags=23%, list=12%, signal=26%
GO_GO:0061756_LEUKOCYTE_ADHESION_TO_VASCULAR_ENDOTHELIAL_CELL	GO_GO:0061756_LEUKOCYTE_ADHESION_TO_VASCULAR_ENDOTHELIAL_CELL	20	-0.20238695	-0.52640337	0.96868885	1	1	719	tags=15%, list=4%, signal=16%
GO_GO:0042180_CELLULAR_KETONE_METABOLIC_PROCESS	GO_GO:0042180_CELLULAR_KETONE_METABOLIC_PROCESS	72	-0.15092738	-0.52589804	0.98790324	1	1	2496	tags=25%, list=14%, signal=29%
GO_GO:0090022_REGULATION_OF_NEUTROPHIL_CHEMOTAXIS	GO_GO:0090022_REGULATION_OF_NEUTROPHIL_CHEMOTAXIS	29	-0.18165308	-0.5253473	0.969112	1	1	1642	tags=21%, list=9%, signal=23%
GO_GO:0002717_POSITIVE_REGULATION_OF_NATURAL_KILLER_CELL_MEDIATED_IMMUNITY	GO_GO:0002717_POSITIVE_REGULATION_OF_NATURAL_KILLER_CELL_MEDIATED_IMMUNITY	28	-0.20313744	-0.5194201	0.9087221	1	1	2128	tags=21%, list=12%, signal=24%
GO_GO:0060333_INTERFERON-GAMMA-MEDIATED_SIGNALING_PATHWAY	GO_GO:0060333_INTERFERON-GAMMA-MEDIATED_SIGNALING_PATHWAY	69	-0.17364357	-0.5179889	0.902834	1	1	2232	tags=28%, list=13%, signal=31%
GO_GO:0017121_PLASMA_MEMBRANE_PHOSPHOLIPID_SCRAMBLING	GO_GO:0017121_PLASMA_MEMBRANE_PHOSPHOLIPID_SCRAMBLING	19	-0.1832614	-0.517776	0.99604744	1	1	11423	tags=95%, list=66%, signal=278%
GO_GO:0034104_NEGATIVE_REGULATION_OF_TISSUE_REMODELING	GO_GO:0034104_NEGATIVE_REGULATION_OF_TISSUE_REMODELING	20	-0.1831646	-0.51619995	0.9778672	1	1	14140	tags=100%, list=82%, signal=546%
GO_GO:0033275_ACTIN-MYOSIN_FILAMENT_SLIDING	GO_GO:0033275_ACTIN-MYOSIN_FILAMENT_SLIDING	38	-0.16517475	-0.51255035	0.99568033	1	1	1124	tags=13%, list=6%, signal=14%
GO_GO:0030049_MUSCLE_FILAMENT_SLIDING	GO_GO:0030049_MUSCLE_FILAMENT_SLIDING	38	-0.16517475	-0.51255035	0.99568033	1	1	1124	tags=13%, list=6%, signal=14%
GO_GO:1904894_POSITIVE_REGULATION_OF_RECEPTOR_SIGNALING_PATHWAY_VIA_STAT	GO_GO:1904894_POSITIVE_REGULATION_OF_RECEPTOR_SIGNALING_PATHWAY_VIA_STAT	88	-0.14051339	-0.5122896	0.9979839	1	1	1359	tags=14%, list=8%, signal=15%
GO_GO:0032692_NEGATIVE_REGULATION_OF_INTERLEUKIN-1_PRODUCTION	GO_GO:0032692_NEGATIVE_REGULATION_OF_INTERLEUKIN-1_PRODUCTION	33	-0.15836485	-0.5117403	0.98832685	1	1	2259	tags=24%, list=13%, signal=28%
GO_GO:1902600_PROTON_TRANSMEMBRANE_TRANSPORT	GO_GO:1902600_PROTON_TRANSMEMBRANE_TRANSPORT	147	-0.122408	-0.5116051	0.9978992	1	1	2487	tags=20%, list=14%, signal=24%
GO_GO:1903019_NEGATIVE_REGULATION_OF_GLYCOPROTEIN_METABOLIC_PROCESS	GO_GO:1903019_NEGATIVE_REGULATION_OF_GLYCOPROTEIN_METABOLIC_PROCESS	16	-0.18173406	-0.51101947	0.988189	1	1	14164	tags=100%, list=82%, signal=550%
GO_GO:0048265_RESPONSE_TO_PAIN	GO_GO:0048265_RESPONSE_TO_PAIN	30	-0.16510762	-0.5104709	0.99604744	1	1	1565	tags=17%, list=9%, signal=18%
GO_GO:0035235_IONOTROPIC_GLUTAMATE_RECEPTOR_SIGNALING_PATHWAY	GO_GO:0035235_IONOTROPIC_GLUTAMATE_RECEPTOR_SIGNALING_PATHWAY	25	-0.15353009	-0.50954425	0.991684	1	1	14653	tags=100%, list=85%, signal=652%
GO_GO:0002828_REGULATION_OF_TYPE_2_IMMUNE_RESPONSE	GO_GO:0002828_REGULATION_OF_TYPE_2_IMMUNE_RESPONSE	31	-0.16367169	-0.5073057	0.96844184	1	1	1222	tags=16%, list=7%, signal=17%
GO_GO:0010738_REGULATION_OF_PROTEIN_KINASE_A_SIGNALING	GO_GO:0010738_REGULATION_OF_PROTEIN_KINASE_A_SIGNALING	20	-0.16953449	-0.50198704	0.9979879	1	1	627	tags=10%, list=4%, signal=10%
GO_GO:0050864_REGULATION_OF_B_CELL_ACTIVATION	GO_GO:0050864_REGULATION_OF_B_CELL_ACTIVATION	192	-0.16484621	-0.5017467	0.9596154	1	1	2168	tags=21%, list=13%, signal=24%
GO_GO:0010324_MEMBRANE_INVAGINATION	GO_GO:0010324_MEMBRANE_INVAGINATION	128	-0.17072648	-0.5013298	0.9389313	1	1	2284	tags=25%, list=13%, signal=29%
GO_GO:0090023_POSITIVE_REGULATION_OF_NEUTROPHIL_CHEMOTAXIS	GO_GO:0090023_POSITIVE_REGULATION_OF_NEUTROPHIL_CHEMOTAXIS	24	-0.18107995	-0.49933404	0.97859925	1	1	1153	tags=17%, list=7%, signal=18%
GO_GO:2000107_NEGATIVE_REGULATION_OF_LEUKOCYTE_APOPTOTIC_PROCESS	GO_GO:2000107_NEGATIVE_REGULATION_OF_LEUKOCYTE_APOPTOTIC_PROCESS	48	-0.16842046	-0.49779812	0.96887964	1	1	1388	tags=19%, list=8%, signal=20%
GO_GO:0001895_RETINA_HOMEOSTASIS	GO_GO:0001895_RETINA_HOMEOSTASIS	73	-0.12223674	-0.49238145	1	1	1	2237	tags=21%, list=13%, signal=23%
GO_GO:0046006_REGULATION_OF_ACTIVATED_T_CELL_PROLIFERATION	GO_GO:0046006_REGULATION_OF_ACTIVATED_T_CELL_PROLIFERATION	37	-0.14744036	-0.49009892	0.9941061	1	1	14760	tags=100%, list=85%, signal=679%
GO_GO:0042269_REGULATION_OF_NATURAL_KILLER_CELL_MEDIATED_CYTOTOXICITY	GO_GO:0042269_REGULATION_OF_NATURAL_KILLER_CELL_MEDIATED_CYTOTOXICITY	38	-0.17354155	-0.48675993	0.9577465	1	1	2128	tags=21%, list=12%, signal=24%
GO_GO:1901385_REGULATION_OF_VOLTAGE-GATED_CALCIUM_CHANNEL_ACTIVITY	GO_GO:1901385_REGULATION_OF_VOLTAGE-GATED_CALCIUM_CHANNEL_ACTIVITY	42	-0.13410184	-0.4853318	1	1	1	14991	tags=100%, list=87%, signal=746%
GO_GO:0001964_STARTLE_RESPONSE	GO_GO:0001964_STARTLE_RESPONSE	27	-0.16141975	-0.4817746	0.9980198	1	1	1719	tags=22%, list=10%, signal=25%
GO_GO:0060443_MAMMARY_GLAND_MORPHOGENESIS	GO_GO:0060443_MAMMARY_GLAND_MORPHOGENESIS	42	-0.1355362	-0.46493912	1	1	1	1627	tags=17%, list=9%, signal=18%
GO_GO:0060441_EPITHELIAL_TUBE_BRANCHING_INVOLVED_IN_LUNG_MORPHOGENESIS	GO_GO:0060441_EPITHELIAL_TUBE_BRANCHING_INVOLVED_IN_LUNG_MORPHOGENESIS	26	-0.15293528	-0.459235	0.9939759	1	1	2344	tags=27%, list=14%, signal=31%
GO_GO:0032673_REGULATION_OF_INTERLEUKIN-4_PRODUCTION	GO_GO:0032673_REGULATION_OF_INTERLEUKIN-4_PRODUCTION	28	-0.15805939	-0.4567203	0.9864341	1	1	1493	tags=14%, list=9%, signal=16%
GO_GO:0042104_POSITIVE_REGULATION_OF_ACTIVATED_T_CELL_PROLIFERATION	GO_GO:0042104_POSITIVE_REGULATION_OF_ACTIVATED_T_CELL_PROLIFERATION	23	-0.14732091	-0.45442992	0.99607843	1	1	14760	tags=100%, list=85%, signal=679%
GO_GO:0042509_REGULATION_OF_TYROSINE_PHOSPHORYLATION_OF_STAT_PROTEIN	GO_GO:0042509_REGULATION_OF_TYROSINE_PHOSPHORYLATION_OF_STAT_PROTEIN	80	-0.12628505	-0.45348367	1	1	1	797	tags=10%, list=5%, signal=10%
GO_GO:0050855_REGULATION_OF_B_CELL_RECEPTOR_SIGNALING_PATHWAY	GO_GO:0050855_REGULATION_OF_B_CELL_RECEPTOR_SIGNALING_PATHWAY	26	-0.19346432	-0.44834435	0.9642147	1	1	11014	tags=92%, list=64%, signal=254%
GO_GO:0070228_REGULATION_OF_LYMPHOCYTE_APOPTOTIC_PROCESS	GO_GO:0070228_REGULATION_OF_LYMPHOCYTE_APOPTOTIC_PROCESS	54	-0.13694672	-0.43632427	1	1	1	1388	tags=13%, list=8%, signal=14%
GO_GO:0050706_REGULATION_OF_INTERLEUKIN-1_BETA_SECRETION	GO_GO:0050706_REGULATION_OF_INTERLEUKIN-1_BETA_SECRETION	47	-0.13361919	-0.43626532	0.9979798	1	1	15000	tags=100%, list=87%, signal=749%
GO_GO:0002715_REGULATION_OF_NATURAL_KILLER_CELL_MEDIATED_IMMUNITY	GO_GO:0002715_REGULATION_OF_NATURAL_KILLER_CELL_MEDIATED_IMMUNITY	42	-0.15487598	-0.43235502	0.9821782	1	1	2128	tags=19%, list=12%, signal=22%
GO_GO:0032098_REGULATION_OF_APPETITE	GO_GO:0032098_REGULATION_OF_APPETITE	23	-0.14203331	-0.4307337	0.9979798	1	1	2694	tags=26%, list=16%, signal=31%
GO_GO:0050716_POSITIVE_REGULATION_OF_INTERLEUKIN-1_SECRETION	GO_GO:0050716_POSITIVE_REGULATION_OF_INTERLEUKIN-1_SECRETION	39	-0.13431488	-0.427561	0.9980276	1	1	2458	tags=23%, list=14%, signal=27%
GO_GO:0032691_NEGATIVE_REGULATION_OF_INTERLEUKIN-1_BETA_PRODUCTION	GO_GO:0032691_NEGATIVE_REGULATION_OF_INTERLEUKIN-1_BETA_PRODUCTION	27	-0.13065265	-0.40661174	1	1	1	2259	tags=22%, list=13%, signal=26%
GO_GO:0051482_POSITIVE_REGULATION_OF_CYTOSOLIC_CALCIUM_ION_CONCENTRATION_INVOLVED_IN_PHOSPHOLIPASE_C-ACTIVATING_G_PROTEIN-COUPLED_SIGNALING_PATHWAY	GO_GO:0051482_POSITIVE_REGULATION_OF_CYTOSOLIC_CALCIUM_ION_CONCENTRATION_INVOLVED_IN_PHOSPHOLIPASE_C-ACTIVATING_G_PROTEIN-COUPLED_SIGNALING_PATHWAY	38	-0.13407077	-0.40660796	0.9979757	1	1	14991	tags=100%, list=87%, signal=746%
GO_GO:0072676_LYMPHOCYTE_MIGRATION	GO_GO:0072676_LYMPHOCYTE_MIGRATION	65	-0.12852252	-0.39473864	0.99605525	1	1	3097	tags=26%, list=18%, signal=32%
GO_GO:0060512_PROSTATE_GLAND_MORPHOGENESIS	GO_GO:0060512_PROSTATE_GLAND_MORPHOGENESIS	24	-0.12921739	-0.3841859	1	1	1	1103	tags=13%, list=6%, signal=13%
GO_GO:0032735_POSITIVE_REGULATION_OF_INTERLEUKIN-12_PRODUCTION	GO_GO:0032735_POSITIVE_REGULATION_OF_INTERLEUKIN-12_PRODUCTION	36	-0.12607948	-0.3838696	0.996008	1	1	2128	tags=19%, list=12%, signal=22%
GO_GO:0001562_RESPONSE_TO_PROTOZOAN	GO_GO:0001562_RESPONSE_TO_PROTOZOAN	25	-0.13114339	-0.36286905	0.99597585	1	1	9315	tags=88%, list=54%, signal=190%
GO_GO:0042832_DEFENSE_RESPONSE_TO_PROTOZOAN	GO_GO:0042832_DEFENSE_RESPONSE_TO_PROTOZOAN	24	-0.1316174	-0.3558026	1	1	1	2232	tags=21%, list=13%, signal=24%
GO_GO:0050857_POSITIVE_REGULATION_OF_ANTIGEN_RECEPTOR-MEDIATED_SIGNALING_PATHWAY	GO_GO:0050857_POSITIVE_REGULATION_OF_ANTIGEN_RECEPTOR-MEDIATED_SIGNALING_PATHWAY	22	-0.14169994	-0.3355761	0.99607074	1	1	14857	tags=100%, list=86%, signal=706%
GO_GO:0006614_SRP-DEPENDENT_COTRANSLATIONAL_PROTEIN_TARGETING_TO_MEMBRANE	GO_GO:0006614_SRP-DEPENDENT_COTRANSLATIONAL_PROTEIN_TARGETING_TO_MEMBRANE	94	-0.1409226	-0.32297283	0.94534415	1	1	3146	tags=29%, list=18%, signal=35%
GO_GO:0006613_COTRANSLATIONAL_PROTEIN_TARGETING_TO_MEMBRANE	GO_GO:0006613_COTRANSLATIONAL_PROTEIN_TARGETING_TO_MEMBRANE	98	-0.11936483	-0.28076604	0.969697	1	1	3146	tags=28%, list=18%, signal=33%
GO_GO:0045047_PROTEIN_TARGETING_TO_ER	GO_GO:0045047_PROTEIN_TARGETING_TO_ER	107	-0.11292763	-0.27693167	0.9656566	1	1	3146	tags=27%, list=18%, signal=33%
GO_GO:0043368_POSITIVE_T_CELL_SELECTION	GO_GO:0043368_POSITIVE_T_CELL_SELECTION	26	-0.10811753	-0.25962165	1	0.9999284	1	3873	tags=38%, list=22%, signal=49%
