# Supplementary material for: Prognostic Signature of Hepatocellular Carcinoma and Analysis of Immune Infiltration Based on m6A-Related lncRNAs
Source: Front Oncol. 2021 Aug 30;11:691372. doi: 10.3389/fonc.2021.691372 (PMC8435865; doi:10.3389/fonc.2021.691372)
Supplement: Supplementary file 1 [file DataSheet_1.zip › supplementary data 1/CC_GSEA report for high risk.xls]

NAME	GS<br> follow link to MSigDB	SIZE	ES	NES	NOM p-val	FDR q-val	FWER p-val	RANK AT MAX	LEADING EDGE
GO_GO:0000776_KINETOCHORE	GO_GO:0000776_KINETOCHORE	133	0.67413706	2.0966246	0	0.03464576	0.017	2179	tags=54%, list=12%, signal=61%
GO_GO:0000775_CHROMOSOME,_CENTROMERIC_REGION	GO_GO:0000775_CHROMOSOME,_CENTROMERIC_REGION	191	0.6443915	2.0835786	0	0.022881897	0.018	2404	tags=52%, list=13%, signal=60%
GO_GO:0072686_MITOTIC_SPINDLE	GO_GO:0072686_MITOTIC_SPINDLE	120	0.61206394	2.0806065	0	0.015254598	0.018	4704	tags=63%, list=26%, signal=85%
GO_GO:0043657_HOST_CELL	GO_GO:0043657_HOST_CELL	73	0.61557883	2.064044	0	0.0198098	0.023	3173	tags=55%, list=17%, signal=66%
GO_GO:0000777_CONDENSED_CHROMOSOME_KINETOCHORE	GO_GO:0000777_CONDENSED_CHROMOSOME_KINETOCHORE	103	0.68637174	2.0600185	0	0.01777845	0.025	2179	tags=55%, list=12%, signal=62%
GO_GO:0000779_CONDENSED_CHROMOSOME,_CENTROMERIC_REGION	GO_GO:0000779_CONDENSED_CHROMOSOME,_CENTROMERIC_REGION	116	0.6720417	2.0388575	0	0.020802645	0.036	2403	tags=55%, list=13%, signal=63%
GO_GO:0005643_NUCLEAR_PORE	GO_GO:0005643_NUCLEAR_PORE	90	0.59943223	2.0034046	0	0.030644763	0.061	3185	tags=49%, list=17%, signal=59%
GO_GO:0000922_SPINDLE_POLE	GO_GO:0000922_SPINDLE_POLE	164	0.58911717	1.9941897	0	0.028421633	0.064	4087	tags=55%, list=22%, signal=70%
GO_GO:0000793_CONDENSED_CHROMOSOME	GO_GO:0000793_CONDENSED_CHROMOSOME	222	0.5859588	1.9912531	0.001996008	0.026555493	0.066	3278	tags=49%, list=18%, signal=59%
GO_GO:0005819_SPINDLE	GO_GO:0005819_SPINDLE	350	0.5422856	1.9709948	0	0.03092918	0.08	3942	tags=48%, list=22%, signal=60%
GO_GO:0005721_PERICENTRIC_HETEROCHROMATIN	GO_GO:0005721_PERICENTRIC_HETEROCHROMATIN	20	0.74211955	1.9532324	0	0.036946714	0.104	1851	tags=55%, list=10%, signal=61%
GO_GO:0000780_CONDENSED_NUCLEAR_CHROMOSOME,_CENTROMERIC_REGION	GO_GO:0000780_CONDENSED_NUCLEAR_CHROMOSOME,_CENTROMERIC_REGION	27	0.7094561	1.9510684	0.002066116	0.035945687	0.108	2299	tags=52%, list=13%, signal=59%
GO_GO:0097431_MITOTIC_SPINDLE_POLE	GO_GO:0097431_MITOTIC_SPINDLE_POLE	27	0.69235426	1.9281226	0.001953125	0.04489859	0.15	4467	tags=81%, list=24%, signal=108%
GO_GO:1990752_MICROTUBULE_END	GO_GO:1990752_MICROTUBULE_END	33	0.6328434	1.9177788	0	0.048267435	0.167	3964	tags=64%, list=22%, signal=81%
GO_GO:0034451_CENTRIOLAR_SATELLITE	GO_GO:0034451_CENTRIOLAR_SATELLITE	96	0.54156464	1.9130303	0	0.048306193	0.177	5331	tags=54%, list=29%, signal=76%
GO_GO:0000778_CONDENSED_NUCLEAR_CHROMOSOME_KINETOCHORE	GO_GO:0000778_CONDENSED_NUCLEAR_CHROMOSOME_KINETOCHORE	16	0.8226672	1.9121572	0.002066116	0.04535337	0.178	1876	tags=69%, list=10%, signal=77%
GO_GO:0000794_CONDENSED_NUCLEAR_CHROMOSOME	GO_GO:0000794_CONDENSED_NUCLEAR_CHROMOSOME	99	0.55198693	1.9075965	0.005952381	0.04457789	0.183	3179	tags=42%, list=17%, signal=51%
GO_GO:0005874_MICROTUBULE	GO_GO:0005874_MICROTUBULE	415	0.46983838	1.9007748	0	0.04592409	0.198	4011	tags=39%, list=22%, signal=49%
GO_GO:1990391_DNA_REPAIR_COMPLEX	GO_GO:1990391_DNA_REPAIR_COMPLEX	40	0.60155654	1.890727	0.003853565	0.051606547	0.223	1697	tags=43%, list=9%, signal=47%
GO_GO:0005876_SPINDLE_MICROTUBULE	GO_GO:0005876_SPINDLE_MICROTUBULE	60	0.62553555	1.8743272	0.003929273	0.05993198	0.252	3032	tags=57%, list=17%, signal=68%
GO_GO:0010494_CYTOPLASMIC_STRESS_GRANULE	GO_GO:0010494_CYTOPLASMIC_STRESS_GRANULE	63	0.5898754	1.8622602	0.003898636	0.06474853	0.28	3436	tags=54%, list=19%, signal=66%
GO_GO:0035371_MICROTUBULE_PLUS-END	GO_GO:0035371_MICROTUBULE_PLUS-END	22	0.66166925	1.8595225	0.004140787	0.06324354	0.284	3964	tags=68%, list=22%, signal=87%
GO_GO:0000307_CYCLIN-DEPENDENT_PROTEIN_KINASE_HOLOENZYME_COMPLEX	GO_GO:0000307_CYCLIN-DEPENDENT_PROTEIN_KINASE_HOLOENZYME_COMPLEX	42	0.5864644	1.8554344	0.004056795	0.06352189	0.294	4336	tags=57%, list=24%, signal=75%
GO_GO:0000242_PERICENTRIOLAR_MATERIAL	GO_GO:0000242_PERICENTRIOLAR_MATERIAL	21	0.6862252	1.8496878	0	0.0643041	0.309	5579	tags=86%, list=30%, signal=123%
GO_GO:0005847_MRNA_CLEAVAGE_AND_POLYADENYLATION_SPECIFICITY_FACTOR_COMPLEX	GO_GO:0005847_MRNA_CLEAVAGE_AND_POLYADENYLATION_SPECIFICITY_FACTOR_COMPLEX	18	0.66834265	1.8491375	0.001964637	0.061868038	0.31	3039	tags=61%, list=17%, signal=73%
GO_GO:0005849_MRNA_CLEAVAGE_FACTOR_COMPLEX	GO_GO:0005849_MRNA_CLEAVAGE_FACTOR_COMPLEX	22	0.662008	1.8426033	0.003968254	0.06533129	0.331	3039	tags=59%, list=17%, signal=71%
GO_GO:1902554_SERINE|THREONINE_PROTEIN_KINASE_COMPLEX	GO_GO:1902554_SERINE|THREONINE_PROTEIN_KINASE_COMPLEX	86	0.5211414	1.8419145	0.001980198	0.063401245	0.335	5875	tags=59%, list=32%, signal=87%
GO_GO:0051233_SPINDLE_MIDZONE	GO_GO:0051233_SPINDLE_MIDZONE	34	0.6233421	1.8408685	0.004032258	0.061582398	0.337	4395	tags=62%, list=24%, signal=81%
GO_GO:0005657_REPLICATION_FORK	GO_GO:0005657_REPLICATION_FORK	71	0.62660164	1.823668	0.009803922	0.07082614	0.374	4702	tags=76%, list=26%, signal=102%
GO_GO:0071565_NBAF_COMPLEX	GO_GO:0071565_NBAF_COMPLEX	15	0.6961178	1.8163115	0.004175365	0.07265708	0.394	3771	tags=73%, list=21%, signal=92%
GO_GO:1902911_PROTEIN_KINASE_COMPLEX	GO_GO:1902911_PROTEIN_KINASE_COMPLEX	102	0.4929731	1.8079151	0.001972387	0.076873094	0.423	5875	tags=54%, list=32%, signal=79%
GO_GO:0016607_NUCLEAR_SPECK	GO_GO:0016607_NUCLEAR_SPECK	399	0.4901671	1.8003725	0.002	0.080057226	0.438	5703	tags=54%, list=31%, signal=77%
GO_GO:0017053_TRANSCRIPTIONAL_REPRESSOR_COMPLEX	GO_GO:0017053_TRANSCRIPTIONAL_REPRESSOR_COMPLEX	85	0.54146355	1.79375	0.002004008	0.081112534	0.456	4826	tags=56%, list=26%, signal=76%
GO_GO:0005635_NUCLEAR_ENVELOPE	GO_GO:0005635_NUCLEAR_ENVELOPE	468	0.42040628	1.7880484	0	0.08283002	0.467	5598	tags=43%, list=31%, signal=61%
GO_GO:0005720_NUCLEAR_HETEROCHROMATIN	GO_GO:0005720_NUCLEAR_HETEROCHROMATIN	34	0.62991464	1.786343	0.00203666	0.08147401	0.469	1761	tags=47%, list=10%, signal=52%
GO_GO:0005875_MICROTUBULE_ASSOCIATED_COMPLEX	GO_GO:0005875_MICROTUBULE_ASSOCIATED_COMPLEX	150	0.4783195	1.7861483	0	0.07938064	0.47	3733	tags=38%, list=20%, signal=47%
GO_GO:0005871_KINESIN_COMPLEX	GO_GO:0005871_KINESIN_COMPLEX	54	0.5339777	1.7860755	0.005825243	0.07726671	0.47	1990	tags=35%, list=11%, signal=39%
GO_GO:0030014_CCR4-NOT_COMPLEX	GO_GO:0030014_CCR4-NOT_COMPLEX	15	0.6966386	1.7842679	0	0.07653011	0.473	2484	tags=60%, list=14%, signal=69%
GO_GO:0000781_CHROMOSOME,_TELOMERIC_REGION	GO_GO:0000781_CHROMOSOME,_TELOMERIC_REGION	144	0.53341156	1.7829164	0.007889546	0.07492598	0.476	5179	tags=60%, list=28%, signal=83%
GO_GO:0000784_NUCLEAR_CHROMOSOME,_TELOMERIC_REGION	GO_GO:0000784_NUCLEAR_CHROMOSOME,_TELOMERIC_REGION	109	0.5489062	1.7770776	0.007889546	0.0770647	0.499	5179	tags=62%, list=28%, signal=86%
GO_GO:0101031_CHAPERONE_COMPLEX	GO_GO:0101031_CHAPERONE_COMPLEX	22	0.68379956	1.7759182	0.012145749	0.075789414	0.501	2291	tags=55%, list=13%, signal=62%
GO_GO:0030496_MIDBODY	GO_GO:0030496_MIDBODY	176	0.4942191	1.764736	0.001988072	0.08231238	0.536	4031	tags=44%, list=22%, signal=56%
GO_GO:0032040_SMALL-SUBUNIT_PROCESSOME	GO_GO:0032040_SMALL-SUBUNIT_PROCESSOME	36	0.6253058	1.7489712	0.003929273	0.09118336	0.576	4281	tags=61%, list=23%, signal=80%
GO_GO:0015030_CAJAL_BODY	GO_GO:0015030_CAJAL_BODY	56	0.56206876	1.7469524	0.009861933	0.09020517	0.581	3365	tags=48%, list=18%, signal=59%
GO_GO:1904949_ATPASE_COMPLEX	GO_GO:1904949_ATPASE_COMPLEX	81	0.5356972	1.7381864	0.00814664	0.09474118	0.597	3771	tags=54%, list=21%, signal=68%
GO_GO:0000792_HETEROCHROMATIN	GO_GO:0000792_HETEROCHROMATIN	77	0.5437704	1.7193394	0.004056795	0.10909705	0.645	3285	tags=45%, list=18%, signal=55%
GO_GO:0032153_CELL_DIVISION_SITE	GO_GO:0032153_CELL_DIVISION_SITE	67	0.48788846	1.718913	0.004140787	0.10698359	0.645	4254	tags=48%, list=23%, signal=62%
GO_GO:0000118_HISTONE_DEACETYLASE_COMPLEX	GO_GO:0000118_HISTONE_DEACETYLASE_COMPLEX	71	0.5172631	1.7042435	0.006072875	0.11842621	0.672	4799	tags=55%, list=26%, signal=74%
GO_GO:0030120_VESICLE_COAT	GO_GO:0030120_VESICLE_COAT	53	0.50115705	1.6987191	0.01178782	0.121505424	0.684	4414	tags=49%, list=24%, signal=64%
GO_GO:0005814_CENTRIOLE	GO_GO:0005814_CENTRIOLE	144	0.49534413	1.6967739	0.008097166	0.12118102	0.686	5346	tags=53%, list=29%, signal=74%
GO_GO:0071339_MLL1_COMPLEX	GO_GO:0071339_MLL1_COMPLEX	29	0.61139375	1.6922061	0.00996016	0.12307809	0.695	1929	tags=52%, list=11%, signal=58%
GO_GO:0090543_FLEMMING_BODY	GO_GO:0090543_FLEMMING_BODY	31	0.5875668	1.6918702	0.003976143	0.12110594	0.696	6129	tags=74%, list=33%, signal=111%
GO_GO:0035098_ESC|E(Z)_COMPLEX	GO_GO:0035098_ESC|E(Z)_COMPLEX	16	0.67170787	1.691262	0.002004008	0.11958299	0.696	1826	tags=56%, list=10%, signal=62%
GO_GO:0070822_SIN3-TYPE_COMPLEX	GO_GO:0070822_SIN3-TYPE_COMPLEX	17	0.65643424	1.6854976	0.003976143	0.12419004	0.714	3998	tags=65%, list=22%, signal=83%
GO_GO:0031965_NUCLEAR_MEMBRANE	GO_GO:0031965_NUCLEAR_MEMBRANE	298	0.40610814	1.6853434	0.003929273	0.12207602	0.714	4282	tags=37%, list=23%, signal=47%
GO_GO:0008278_COHESIN_COMPLEX	GO_GO:0008278_COHESIN_COMPLEX	16	0.64126116	1.6842996	0.010141988	0.120820895	0.717	2994	tags=50%, list=16%, signal=60%
GO_GO:0045171_INTERCELLULAR_BRIDGE	GO_GO:0045171_INTERCELLULAR_BRIDGE	69	0.47523615	1.682439	0.012448133	0.12021254	0.721	3504	tags=41%, list=19%, signal=50%
GO_GO:0090734_SITE_OF_DNA_DAMAGE	GO_GO:0090734_SITE_OF_DNA_DAMAGE	78	0.53763354	1.6802341	0.005976096	0.119881175	0.724	6463	tags=71%, list=35%, signal=109%
GO_GO:0036464_CYTOPLASMIC_RIBONUCLEOPROTEIN_GRANULE	GO_GO:0036464_CYTOPLASMIC_RIBONUCLEOPROTEIN_GRANULE	214	0.44130945	1.6762116	0.007782101	0.122203626	0.731	6870	tags=57%, list=38%, signal=89%
GO_GO:0005680_ANAPHASE-PROMOTING_COMPLEX	GO_GO:0005680_ANAPHASE-PROMOTING_COMPLEX	21	0.62799394	1.6760327	0.026156941	0.12029048	0.731	2872	tags=43%, list=16%, signal=51%
GO_GO:0032154_CLEAVAGE_FURROW	GO_GO:0032154_CLEAVAGE_FURROW	52	0.50294024	1.6739336	0.008333334	0.12026544	0.734	5107	tags=54%, list=28%, signal=74%
GO_GO:0043596_NUCLEAR_REPLICATION_FORK	GO_GO:0043596_NUCLEAR_REPLICATION_FORK	42	0.6077492	1.6721588	0.01775148	0.120264255	0.738	3540	tags=64%, list=19%, signal=80%
GO_GO:0000153_CYTOPLASMIC_UBIQUITIN_LIGASE_COMPLEX	GO_GO:0000153_CYTOPLASMIC_UBIQUITIN_LIGASE_COMPLEX	17	0.5448953	1.6716057	0.009708738	0.119119704	0.739	2641	tags=35%, list=14%, signal=41%
GO_GO:0000123_HISTONE_ACETYLTRANSFERASE_COMPLEX	GO_GO:0000123_HISTONE_ACETYLTRANSFERASE_COMPLEX	84	0.5322974	1.6697587	0.016064256	0.11874644	0.745	6571	tags=69%, list=36%, signal=107%
GO_GO:0031519_PCG_PROTEIN_COMPLEX	GO_GO:0031519_PCG_PROTEIN_COMPLEX	48	0.5497314	1.6695504	0.004	0.11711299	0.745	2165	tags=42%, list=12%, signal=47%
GO_GO:0000152_NUCLEAR_UBIQUITIN_LIGASE_COMPLEX	GO_GO:0000152_NUCLEAR_UBIQUITIN_LIGASE_COMPLEX	44	0.55163425	1.6690972	0.018442623	0.11572823	0.748	2910	tags=41%, list=16%, signal=49%
GO_GO:0000151_UBIQUITIN_LIGASE_COMPLEX	GO_GO:0000151_UBIQUITIN_LIGASE_COMPLEX	284	0.43614092	1.6672968	0.011516315	0.11586239	0.752	6549	tags=51%, list=36%, signal=79%
GO_GO:0035770_RIBONUCLEOPROTEIN_GRANULE	GO_GO:0035770_RIBONUCLEOPROTEIN_GRANULE	225	0.4417888	1.6657636	0.007874016	0.1154877	0.756	5390	tags=47%, list=29%, signal=66%
GO_GO:0034399_NUCLEAR_PERIPHERY	GO_GO:0034399_NUCLEAR_PERIPHERY	129	0.49324977	1.663955	0.01004016	0.1152434	0.759	6571	tags=65%, list=36%, signal=101%
GO_GO:0030479_ACTIN_CORTICAL_PATCH	GO_GO:0030479_ACTIN_CORTICAL_PATCH	16	0.6364145	1.6622193	0.006036217	0.11468144	0.761	4460	tags=50%, list=24%, signal=66%
GO_GO:0016363_NUCLEAR_MATRIX	GO_GO:0016363_NUCLEAR_MATRIX	107	0.49530688	1.6510885	0.010060363	0.1229096	0.786	6571	tags=66%, list=36%, signal=103%
GO_GO:0045120_PRONUCLEUS	GO_GO:0045120_PRONUCLEUS	16	0.64593595	1.648231	0.01622718	0.12395792	0.789	3840	tags=63%, list=21%, signal=79%
GO_GO:0035861_SITE_OF_DOUBLE-STRAND_BREAK	GO_GO:0035861_SITE_OF_DOUBLE-STRAND_BREAK	59	0.5342426	1.6456195	0.01984127	0.12456946	0.792	4901	tags=58%, list=27%, signal=78%
GO_GO:0008023_TRANSCRIPTION_ELONGATION_FACTOR_COMPLEX	GO_GO:0008023_TRANSCRIPTION_ELONGATION_FACTOR_COMPLEX	56	0.5030168	1.6400646	0.017857144	0.12822707	0.799	5848	tags=55%, list=32%, signal=81%
GO_GO:0016234_INCLUSION_BODY	GO_GO:0016234_INCLUSION_BODY	78	0.42828065	1.6394482	0.001956947	0.1271101	0.799	6925	tags=50%, list=38%, signal=80%
GO_GO:0030118_CLATHRIN_COAT	GO_GO:0030118_CLATHRIN_COAT	41	0.52858	1.6377689	0.01004016	0.12682042	0.804	5653	tags=61%, list=31%, signal=88%
GO_GO:0030904_RETROMER_COMPLEX	GO_GO:0030904_RETROMER_COMPLEX	20	0.60910887	1.6369127	0.025641026	0.1263521	0.807	5363	tags=70%, list=29%, signal=99%
GO_GO:0030126_COPI_VESICLE_COAT	GO_GO:0030126_COPI_VESICLE_COAT	15	0.61308706	1.6368245	0.025742574	0.12481385	0.807	2948	tags=47%, list=16%, signal=56%
GO_GO:0035097_HISTONE_METHYLTRANSFERASE_COMPLEX	GO_GO:0035097_HISTONE_METHYLTRANSFERASE_COMPLEX	88	0.5181153	1.6356742	0.02	0.12411047	0.808	2451	tags=44%, list=13%, signal=51%
GO_GO:0030125_CLATHRIN_VESICLE_COAT	GO_GO:0030125_CLATHRIN_VESICLE_COAT	24	0.549828	1.6293172	0.026052104	0.12795621	0.817	4414	tags=54%, list=24%, signal=71%
GO_GO:0030117_MEMBRANE_COAT	GO_GO:0030117_MEMBRANE_COAT	91	0.46711615	1.6262603	0.012170386	0.12873328	0.817	5412	tags=51%, list=30%, signal=71%
GO_GO:0030684_PRERIBOSOME	GO_GO:0030684_PRERIBOSOME	76	0.55347574	1.6191406	0.050583657	0.13233022	0.825	5358	tags=61%, list=29%, signal=85%
GO_GO:0030119_AP-TYPE_MEMBRANE_COAT_ADAPTOR_COMPLEX	GO_GO:0030119_AP-TYPE_MEMBRANE_COAT_ADAPTOR_COMPLEX	40	0.51791453	1.61551	0.02584493	0.13390395	0.828	5412	tags=58%, list=30%, signal=81%
GO_GO:0005881_CYTOPLASMIC_MICROTUBULE	GO_GO:0005881_CYTOPLASMIC_MICROTUBULE	68	0.45784357	1.6151936	0.010121457	0.13269323	0.828	4395	tags=43%, list=24%, signal=56%
GO_GO:0001650_FIBRILLAR_CENTER	GO_GO:0001650_FIBRILLAR_CENTER	130	0.44075996	1.6055433	0.019607844	0.14083202	0.846	5133	tags=44%, list=28%, signal=61%
GO_GO:0005942_PHOSPHATIDYLINOSITOL_3-KINASE_COMPLEX	GO_GO:0005942_PHOSPHATIDYLINOSITOL_3-KINASE_COMPLEX	28	0.54009813	1.5995951	0.03305785	0.14502433	0.853	1533	tags=36%, list=8%, signal=39%
GO_GO:0044798_NUCLEAR_TRANSCRIPTION_FACTOR_COMPLEX	GO_GO:0044798_NUCLEAR_TRANSCRIPTION_FACTOR_COMPLEX	205	0.4093587	1.5986426	0.017681729	0.14417608	0.855	4753	tags=40%, list=26%, signal=54%
GO_GO:0034708_METHYLTRANSFERASE_COMPLEX	GO_GO:0034708_METHYLTRANSFERASE_COMPLEX	115	0.49255437	1.5952383	0.027777778	0.14674418	0.862	6463	tags=66%, list=35%, signal=102%
GO_GO:0000791_EUCHROMATIN	GO_GO:0000791_EUCHROMATIN	37	0.48551348	1.5939721	0.022357723	0.14663649	0.865	1894	tags=35%, list=10%, signal=39%
GO_GO:0005684_U2-TYPE_SPLICEOSOMAL_COMPLEX	GO_GO:0005684_U2-TYPE_SPLICEOSOMAL_COMPLEX	93	0.52292657	1.593426	0.059961315	0.14566949	0.866	4711	tags=52%, list=26%, signal=69%
GO_GO:0090575_RNA_POLYMERASE_II_TRANSCRIPTION_FACTOR_COMPLEX	GO_GO:0090575_RNA_POLYMERASE_II_TRANSCRIPTION_FACTOR_COMPLEX	166	0.41745314	1.5903169	0.016194332	0.14764579	0.87	4753	tags=41%, list=26%, signal=55%
GO_GO:0099023_VESICLE_TETHERING_COMPLEX	GO_GO:0099023_VESICLE_TETHERING_COMPLEX	66	0.47363862	1.5885829	0.032882012	0.14778332	0.874	5493	tags=55%, list=30%, signal=78%
GO_GO:0031461_CULLIN-RING_UBIQUITIN_LIGASE_COMPLEX	GO_GO:0031461_CULLIN-RING_UBIQUITIN_LIGASE_COMPLEX	159	0.42319396	1.5857593	0.03076923	0.14951505	0.882	6213	tags=48%, list=34%, signal=73%
GO_GO:0030669_CLATHRIN-COATED_ENDOCYTIC_VESICLE_MEMBRANE	GO_GO:0030669_CLATHRIN-COATED_ENDOCYTIC_VESICLE_MEMBRANE	37	0.5021023	1.584171	0.060165975	0.14935586	0.883	3786	tags=38%, list=21%, signal=48%
GO_GO:0070461_SAGA-TYPE_COMPLEX	GO_GO:0070461_SAGA-TYPE_COMPLEX	28	0.5272312	1.583112	0.040169135	0.14903198	0.884	4660	tags=46%, list=25%, signal=62%
GO_GO:0016591_RNA_POLYMERASE_II,_HOLOENZYME	GO_GO:0016591_RNA_POLYMERASE_II,_HOLOENZYME	85	0.4499314	1.5824058	0.027237354	0.14817047	0.885	2325	tags=28%, list=13%, signal=32%
GO_GO:0099524_POSTSYNAPTIC_CYTOSOL	GO_GO:0099524_POSTSYNAPTIC_CYTOSOL	18	0.5413102	1.5808496	0.044176705	0.14822401	0.89	5286	tags=61%, list=29%, signal=86%
GO_GO:0005662_DNA_REPLICATION_FACTOR_A_COMPLEX	GO_GO:0005662_DNA_REPLICATION_FACTOR_A_COMPLEX	16	0.5962111	1.5754972	0.030303031	0.15171051	0.896	6920	tags=94%, list=38%, signal=151%
GO_GO:0030894_REPLISOME	GO_GO:0030894_REPLISOME	27	0.57629347	1.5729042	0.048828125	0.15239291	0.898	6920	tags=89%, list=38%, signal=143%
GO_GO:0030686_90S_PRERIBOSOME	GO_GO:0030686_90S_PRERIBOSOME	31	0.5758824	1.5682507	0.04950495	0.15525301	0.903	5643	tags=68%, list=31%, signal=98%
GO_GO:0097546_CILIARY_BASE	GO_GO:0097546_CILIARY_BASE	34	0.5012529	1.5634557	0.023483366	0.15950416	0.906	7443	tags=65%, list=41%, signal=109%
GO_GO:0030131_CLATHRIN_ADAPTOR_COMPLEX	GO_GO:0030131_CLATHRIN_ADAPTOR_COMPLEX	24	0.5453197	1.5613021	0.04208417	0.16026896	0.91	5412	tags=63%, list=30%, signal=89%
GO_GO:0032993_PROTEIN-DNA_COMPLEX	GO_GO:0032993_PROTEIN-DNA_COMPLEX	169	0.41495514	1.5554389	0.043209877	0.16524726	0.916	5711	tags=46%, list=31%, signal=66%
GO_GO:0099568_CYTOPLASMIC_REGION	GO_GO:0099568_CYTOPLASMIC_REGION	241	0.38433796	1.5533782	0.017408123	0.1658153	0.917	5494	tags=39%, list=30%, signal=55%
GO_GO:0005637_NUCLEAR_INNER_MEMBRANE	GO_GO:0005637_NUCLEAR_INNER_MEMBRANE	60	0.4214612	1.5532541	0.021782178	0.16440779	0.917	4070	tags=38%, list=22%, signal=49%
GO_GO:0036064_CILIARY_BASAL_BODY	GO_GO:0036064_CILIARY_BASAL_BODY	129	0.4477315	1.5525005	0.035856575	0.16355173	0.917	7170	tags=57%, list=39%, signal=92%
GO_GO:0000124_SAGA_COMPLEX	GO_GO:0000124_SAGA_COMPLEX	15	0.5462681	1.5478524	0.060606062	0.16661908	0.921	4660	tags=47%, list=25%, signal=63%
GO_GO:0000930_GAMMA-TUBULIN_COMPLEX	GO_GO:0000930_GAMMA-TUBULIN_COMPLEX	21	0.5414714	1.5436283	0.04660194	0.16954437	0.926	3025	tags=38%, list=17%, signal=46%
GO_GO:0032838_PLASMA_MEMBRANE_BOUNDED_CELL_PROJECTION_CYTOPLASM	GO_GO:0032838_PLASMA_MEMBRANE_BOUNDED_CELL_PROJECTION_CYTOPLASM	199	0.38995457	1.5435642	0.027184466	0.16802947	0.926	5494	tags=39%, list=30%, signal=55%
GO_GO:0016592_MEDIATOR_COMPLEX	GO_GO:0016592_MEDIATOR_COMPLEX	36	0.5087515	1.5417693	0.033203125	0.16871741	0.93	7105	tags=72%, list=39%, signal=118%
GO_GO:0000795_SYNAPTONEMAL_COMPLEX	GO_GO:0000795_SYNAPTONEMAL_COMPLEX	39	0.45960137	1.5412215	0.049281314	0.16768506	0.93	3179	tags=33%, list=17%, signal=40%
GO_GO:0005681_SPLICEOSOMAL_COMPLEX	GO_GO:0005681_SPLICEOSOMAL_COMPLEX	185	0.48874876	1.5343335	0.07312253	0.17433386	0.935	5431	tags=52%, list=30%, signal=74%
GO_GO:0016581_NURD_COMPLEX	GO_GO:0016581_NURD_COMPLEX	15	0.62539333	1.5290914	0.028056113	0.1782126	0.939	5471	tags=73%, list=30%, signal=105%
GO_GO:0030132_CLATHRIN_COAT_OF_COATED_PIT	GO_GO:0030132_CLATHRIN_COAT_OF_COATED_PIT	15	0.58300483	1.5278717	0.043659043	0.17809817	0.939	3786	tags=53%, list=21%, signal=67%
GO_GO:0005769_EARLY_ENDOSOME	GO_GO:0005769_EARLY_ENDOSOME	362	0.36284786	1.5258572	0.025157232	0.17858686	0.94	5834	tags=42%, list=32%, signal=60%
GO_GO:0071013_CATALYTIC_STEP_2_SPLICEOSOME	GO_GO:0071013_CATALYTIC_STEP_2_SPLICEOSOME	86	0.5236759	1.5224302	0.09163347	0.18038271	0.943	5678	tags=60%, list=31%, signal=87%
GO_GO:0000178_EXOSOME_(RNASE_COMPLEX)	GO_GO:0000178_EXOSOME_(RNASE_COMPLEX)	25	0.52056104	1.5202868	0.051181104	0.18110175	0.943	5035	tags=44%, list=28%, signal=61%
GO_GO:0080008_CUL4-RING_E3_UBIQUITIN_LIGASE_COMPLEX	GO_GO:0080008_CUL4-RING_E3_UBIQUITIN_LIGASE_COMPLEX	33	0.51106215	1.5100249	0.03420523	0.19113065	0.949	6889	tags=64%, list=38%, signal=102%
GO_GO:0016605_PML_BODY	GO_GO:0016605_PML_BODY	98	0.42905682	1.509973	0.05940594	0.18955454	0.949	7877	tags=65%, list=43%, signal=114%
GO_GO:0031463_CUL3-RING_UBIQUITIN_LIGASE_COMPLEX	GO_GO:0031463_CUL3-RING_UBIQUITIN_LIGASE_COMPLEX	37	0.47289002	1.5058043	0.05222437	0.1924571	0.951	6831	tags=57%, list=37%, signal=90%
GO_GO:1904115_AXON_CYTOPLASM	GO_GO:1904115_AXON_CYTOPLASM	55	0.4365955	1.5056571	0.02745098	0.1910104	0.951	5477	tags=47%, list=30%, signal=67%
GO_GO:0000803_SEX_CHROMOSOME	GO_GO:0000803_SEX_CHROMOSOME	30	0.54354036	1.5009856	0.06534653	0.19480833	0.952	4646	tags=57%, list=25%, signal=76%
GO_GO:0097542_CILIARY_TIP	GO_GO:0097542_CILIARY_TIP	46	0.49399006	1.4992305	0.08461539	0.19531387	0.953	5491	tags=61%, list=30%, signal=87%
GO_GO:0071005_U2-TYPE_PRECATALYTIC_SPLICEOSOME	GO_GO:0071005_U2-TYPE_PRECATALYTIC_SPLICEOSOME	50	0.5331319	1.4990262	0.10852713	0.1940676	0.953	4711	tags=50%, list=26%, signal=67%
GO_GO:0005667_TRANSCRIPTION_FACTOR_COMPLEX	GO_GO:0005667_TRANSCRIPTION_FACTOR_COMPLEX	367	0.36878207	1.4985659	0.024	0.19296087	0.953	7423	tags=52%, list=41%, signal=85%
GO_GO:0030662_COATED_VESICLE_MEMBRANE	GO_GO:0030662_COATED_VESICLE_MEMBRANE	176	0.36897805	1.4974695	0.034907598	0.1926412	0.953	4849	tags=36%, list=27%, signal=49%
GO_GO:0005802_TRANS-GOLGI_NETWORK	GO_GO:0005802_TRANS-GOLGI_NETWORK	235	0.37682205	1.4915199	0.0331384	0.19807762	0.954	8276	tags=59%, list=45%, signal=107%
GO_GO:0030665_CLATHRIN-COATED_VESICLE_MEMBRANE	GO_GO:0030665_CLATHRIN-COATED_VESICLE_MEMBRANE	110	0.3843466	1.4884055	0.047131147	0.20016491	0.955	4549	tags=35%, list=25%, signal=46%
GO_GO:0005844_POLYSOME	GO_GO:0005844_POLYSOME	72	0.48823863	1.4872869	0.10192308	0.1998992	0.956	1645	tags=26%, list=9%, signal=29%
GO_GO:0035327_TRANSCRIPTIONALLY_ACTIVE_CHROMATIN	GO_GO:0035327_TRANSCRIPTIONALLY_ACTIVE_CHROMATIN	24	0.48809814	1.4796848	0.07129095	0.20656133	0.96	5279	tags=50%, list=29%, signal=70%
GO_GO:0005697_TELOMERASE_HOLOENZYME_COMPLEX	GO_GO:0005697_TELOMERASE_HOLOENZYME_COMPLEX	20	0.5615751	1.4783524	0.08232932	0.20668207	0.961	3394	tags=50%, list=19%, signal=61%
GO_GO:0005669_TRANSCRIPTION_FACTOR_TFIID_COMPLEX	GO_GO:0005669_TRANSCRIPTION_FACTOR_TFIID_COMPLEX	40	0.46428853	1.4751374	0.071570575	0.20930797	0.962	3395	tags=33%, list=19%, signal=40%
GO_GO:0030137_COPI-COATED_VESICLE	GO_GO:0030137_COPI-COATED_VESICLE	27	0.4911503	1.4696397	0.08979592	0.21495864	0.966	2948	tags=37%, list=16%, signal=44%
GO_GO:0031252_CELL_LEADING_EDGE	GO_GO:0031252_CELL_LEADING_EDGE	405	0.36838824	1.4546374	0.057312254	0.23339006	0.976	5804	tags=42%, list=32%, signal=60%
GO_GO:0071011_PRECATALYTIC_SPLICEOSOME	GO_GO:0071011_PRECATALYTIC_SPLICEOSOME	51	0.51833016	1.4545366	0.13476562	0.23177204	0.976	4711	tags=49%, list=26%, signal=66%
GO_GO:0005868_CYTOPLASMIC_DYNEIN_COMPLEX	GO_GO:0005868_CYTOPLASMIC_DYNEIN_COMPLEX	20	0.5290634	1.4514678	0.1003861	0.2339131	0.976	6799	tags=70%, list=37%, signal=111%
GO_GO:0000932_P-BODY	GO_GO:0000932_P-BODY	85	0.41358745	1.4504042	0.05811623	0.23344491	0.976	6685	tags=53%, list=37%, signal=83%
GO_GO:0031528_MICROVILLUS_MEMBRANE	GO_GO:0031528_MICROVILLUS_MEMBRANE	22	0.4668744	1.4502527	0.058704454	0.23191164	0.976	6744	tags=59%, list=37%, signal=93%
GO_GO:0030027_LAMELLIPODIUM	GO_GO:0030027_LAMELLIPODIUM	194	0.3947567	1.4492722	0.084848486	0.23138747	0.976	5566	tags=42%, list=30%, signal=59%
GO_GO:0044309_NEURON_SPINE	GO_GO:0044309_NEURON_SPINE	179	0.36098745	1.4483558	0.018329939	0.23089267	0.976	5824	tags=44%, list=32%, signal=63%
GO_GO:0000346_TRANSCRIPTION_EXPORT_COMPLEX	GO_GO:0000346_TRANSCRIPTION_EXPORT_COMPLEX	15	0.56406045	1.4454517	0.09430256	0.2326846	0.977	5112	tags=53%, list=28%, signal=74%
GO_GO:0030135_COATED_VESICLE	GO_GO:0030135_COATED_VESICLE	291	0.34402564	1.4435899	0.045643155	0.2332095	0.977	4943	tags=35%, list=27%, signal=47%
GO_GO:0030426_GROWTH_CONE	GO_GO:0030426_GROWTH_CONE	175	0.37853593	1.4397826	0.04191617	0.23604067	0.977	7725	tags=55%, list=42%, signal=94%
GO_GO:0097014_CILIARY_PLASM	GO_GO:0097014_CILIARY_PLASM	116	0.38940743	1.4377424	0.08118812	0.23688118	0.977	7248	tags=47%, list=40%, signal=77%
GO_GO:0071007_U2-TYPE_CATALYTIC_STEP_2_SPLICEOSOME	GO_GO:0071007_U2-TYPE_CATALYTIC_STEP_2_SPLICEOSOME	30	0.5356149	1.4375136	0.12623274	0.23557027	0.977	4650	tags=57%, list=25%, signal=76%
GO_GO:0150034_DISTAL_AXON	GO_GO:0150034_DISTAL_AXON	290	0.34141254	1.428132	0.028	0.24596125	0.98	7725	tags=49%, list=42%, signal=83%
GO_GO:0005791_ROUGH_ENDOPLASMIC_RETICULUM	GO_GO:0005791_ROUGH_ENDOPLASMIC_RETICULUM	81	0.35040632	1.427341	0.064453125	0.24526207	0.98	4531	tags=33%, list=25%, signal=44%
GO_GO:0005639_INTEGRAL_COMPONENT_OF_NUCLEAR_INNER_MEMBRANE	GO_GO:0005639_INTEGRAL_COMPONENT_OF_NUCLEAR_INNER_MEMBRANE	15	0.50396895	1.4272269	0.08249497	0.24377967	0.98	7997	tags=73%, list=44%, signal=130%
GO_GO:0043197_DENDRITIC_SPINE	GO_GO:0043197_DENDRITIC_SPINE	177	0.35541895	1.4244914	0.024489796	0.24548063	0.981	5824	tags=43%, list=32%, signal=62%
GO_GO:0005776_AUTOPHAGOSOME	GO_GO:0005776_AUTOPHAGOSOME	96	0.388662	1.4234587	0.07053942	0.2453108	0.982	7343	tags=51%, list=40%, signal=85%
GO_GO:0000145_EXOCYST	GO_GO:0000145_EXOCYST	18	0.49745607	1.4173838	0.10485437	0.2515866	0.984	5925	tags=67%, list=32%, signal=98%
GO_GO:0030663_COPI-COATED_VESICLE_MEMBRANE	GO_GO:0030663_COPI-COATED_VESICLE_MEMBRANE	20	0.51329446	1.4159758	0.11570248	0.25157353	0.985	2948	tags=40%, list=16%, signal=48%
GO_GO:0005930_AXONEME	GO_GO:0005930_AXONEME	115	0.38403204	1.4149592	0.09126984	0.2515004	0.985	7248	tags=46%, list=40%, signal=76%
GO_GO:0030427_SITE_OF_POLARIZED_GROWTH	GO_GO:0030427_SITE_OF_POLARIZED_GROWTH	181	0.3706428	1.4111453	0.052525252	0.2552596	0.986	7725	tags=54%, list=42%, signal=93%
GO_GO:0098799_OUTER_MITOCHONDRIAL_MEMBRANE_PROTEIN_COMPLEX	GO_GO:0098799_OUTER_MITOCHONDRIAL_MEMBRANE_PROTEIN_COMPLEX	16	0.54401195	1.4087588	0.12720157	0.2562253	0.988	3068	tags=38%, list=17%, signal=45%
GO_GO:0005905_CLATHRIN-COATED_PIT	GO_GO:0005905_CLATHRIN-COATED_PIT	67	0.38845855	1.4086978	0.07317073	0.25464344	0.988	6940	tags=49%, list=38%, signal=79%
GO_GO:0035267_NUA4_HISTONE_ACETYLTRANSFERASE_COMPLEX	GO_GO:0035267_NUA4_HISTONE_ACETYLTRANSFERASE_COMPLEX	20	0.5283609	1.4084094	0.10743801	0.25325745	0.988	7493	tags=80%, list=41%, signal=135%
GO_GO:0008287_PROTEIN_SERINE|THREONINE_PHOSPHATASE_COMPLEX	GO_GO:0008287_PROTEIN_SERINE|THREONINE_PHOSPHATASE_COMPLEX	45	0.44964242	1.4060339	0.11728395	0.25457826	0.988	7103	tags=58%, list=39%, signal=94%
GO_GO:0044232_ORGANELLE_MEMBRANE_CONTACT_SITE	GO_GO:0044232_ORGANELLE_MEMBRANE_CONTACT_SITE	27	0.4411889	1.4044755	0.08712121	0.25487432	0.988	7695	tags=63%, list=42%, signal=109%
GO_GO:0005938_CELL_CORTEX	GO_GO:0005938_CELL_CORTEX	305	0.34150487	1.4035282	0.06930693	0.2546257	0.988	4333	tags=30%, list=24%, signal=39%
GO_GO:0005923_BICELLULAR_TIGHT_JUNCTION	GO_GO:0005923_BICELLULAR_TIGHT_JUNCTION	122	0.36688542	1.3959088	0.1053719	0.2626757	0.988	7281	tags=48%, list=40%, signal=80%
GO_GO:0005798_GOLGI-ASSOCIATED_VESICLE	GO_GO:0005798_GOLGI-ASSOCIATED_VESICLE	179	0.34644553	1.3940583	0.07630522	0.26348978	0.988	3948	tags=30%, list=22%, signal=38%
GO_GO:0001673_MALE_GERM_CELL_NUCLEUS	GO_GO:0001673_MALE_GERM_CELL_NUCLEUS	15	0.507313	1.3939693	0.10638298	0.26212546	0.988	4697	tags=47%, list=26%, signal=63%
GO_GO:0098978_GLUTAMATERGIC_SYNAPSE	GO_GO:0098978_GLUTAMATERGIC_SYNAPSE	355	0.3316893	1.3936036	0.042769857	0.26110193	0.988	7627	tags=48%, list=42%, signal=81%
GO_GO:0035869_CILIARY_TRANSITION_ZONE	GO_GO:0035869_CILIARY_TRANSITION_ZONE	66	0.42743686	1.3918839	0.12403101	0.26194295	0.989	7351	tags=64%, list=40%, signal=106%
GO_GO:1904813_FICOLIN-1-RICH_GRANULE_LUMEN	GO_GO:1904813_FICOLIN-1-RICH_GRANULE_LUMEN	123	0.36617616	1.3903902	0.11729623	0.26241544	0.989	6758	tags=46%, list=37%, signal=72%
GO_GO:0030687_PRERIBOSOME,_LARGE_SUBUNIT_PRECURSOR	GO_GO:0030687_PRERIBOSOME,_LARGE_SUBUNIT_PRECURSOR	24	0.5400714	1.3901045	0.16338582	0.26114622	0.989	4992	tags=50%, list=27%, signal=69%
GO_GO:0016514_SWI|SNF_COMPLEX	GO_GO:0016514_SWI|SNF_COMPLEX	20	0.5003444	1.3898599	0.12627292	0.25983214	0.989	3771	tags=50%, list=21%, signal=63%
GO_GO:0005719_NUCLEAR_EUCHROMATIN	GO_GO:0005719_NUCLEAR_EUCHROMATIN	29	0.4407217	1.3885607	0.114519425	0.26004672	0.989	4913	tags=45%, list=27%, signal=61%
GO_GO:0043296_APICAL_JUNCTION_COMPLEX	GO_GO:0043296_APICAL_JUNCTION_COMPLEX	141	0.36296737	1.3867843	0.12096774	0.2605895	0.99	7494	tags=50%, list=41%, signal=83%
GO_GO:0099572_POSTSYNAPTIC_SPECIALIZATION	GO_GO:0099572_POSTSYNAPTIC_SPECIALIZATION	362	0.31707007	1.3787988	0.047904193	0.2695671	0.991	7551	tags=46%, list=41%, signal=77%
GO_GO:0044295_AXONAL_GROWTH_CONE	GO_GO:0044295_AXONAL_GROWTH_CONE	28	0.44010556	1.378477	0.107421875	0.26834786	0.991	6988	tags=61%, list=38%, signal=98%
GO_GO:0005795_GOLGI_STACK	GO_GO:0005795_GOLGI_STACK	151	0.3341173	1.3777361	0.08039216	0.26793823	0.992	8008	tags=50%, list=44%, signal=89%
GO_GO:0043194_AXON_INITIAL_SEGMENT	GO_GO:0043194_AXON_INITIAL_SEGMENT	18	0.4857007	1.3757495	0.102725364	0.26864392	0.992	4922	tags=33%, list=27%, signal=46%
GO_GO:0035145_EXON-EXON_JUNCTION_COMPLEX	GO_GO:0035145_EXON-EXON_JUNCTION_COMPLEX	20	0.52292573	1.3753095	0.13034624	0.26752362	0.992	3394	tags=45%, list=19%, signal=55%
GO_GO:0019867_OUTER_MEMBRANE	GO_GO:0019867_OUTER_MEMBRANE	204	0.31001034	1.3748584	0.05952381	0.2666697	0.992	7782	tags=49%, list=43%, signal=84%
GO_GO:0070160_TIGHT_JUNCTION	GO_GO:0070160_TIGHT_JUNCTION	128	0.36100733	1.3730392	0.12269939	0.26719147	0.992	7281	tags=48%, list=40%, signal=79%
GO_GO:0030863_CORTICAL_CYTOSKELETON	GO_GO:0030863_CORTICAL_CYTOSKELETON	117	0.36798942	1.3690615	0.0970297	0.27088332	0.993	4460	tags=32%, list=24%, signal=43%
GO_GO:0030136_CLATHRIN-COATED_VESICLE	GO_GO:0030136_CLATHRIN-COATED_VESICLE	189	0.3355924	1.3618505	0.07926829	0.27884996	0.993	4644	tags=32%, list=25%, signal=43%
GO_GO:0031901_EARLY_ENDOSOME_MEMBRANE	GO_GO:0031901_EARLY_ENDOSOME_MEMBRANE	153	0.35305327	1.359667	0.11983471	0.2803369	0.995	7386	tags=53%, list=40%, signal=88%
GO_GO:0045334_CLATHRIN-COATED_ENDOCYTIC_VESICLE	GO_GO:0045334_CLATHRIN-COATED_ENDOCYTIC_VESICLE	56	0.39295563	1.3540677	0.13580246	0.28587538	0.995	4151	tags=34%, list=23%, signal=44%
GO_GO:0030286_DYNEIN_COMPLEX	GO_GO:0030286_DYNEIN_COMPLEX	51	0.39481863	1.353259	0.1468254	0.28539026	0.995	6799	tags=45%, list=37%, signal=72%
GO_GO:0005741_MITOCHONDRIAL_OUTER_MEMBRANE	GO_GO:0005741_MITOCHONDRIAL_OUTER_MEMBRANE	178	0.31433553	1.3522437	0.07645875	0.28532717	0.995	7769	tags=49%, list=42%, signal=84%
GO_GO:0030140_TRANS-GOLGI_NETWORK_TRANSPORT_VESICLE	GO_GO:0030140_TRANS-GOLGI_NETWORK_TRANSPORT_VESICLE	33	0.40859944	1.351051	0.12830189	0.28529707	0.995	4414	tags=36%, list=24%, signal=48%
GO_GO:0032279_ASYMMETRIC_SYNAPSE	GO_GO:0032279_ASYMMETRIC_SYNAPSE	342	0.3129825	1.3487349	0.07258064	0.2866457	0.995	7551	tags=45%, list=41%, signal=76%
GO_GO:0043195_TERMINAL_BOUTON	GO_GO:0043195_TERMINAL_BOUTON	52	0.36650884	1.3466105	0.10236221	0.28786707	0.995	5539	tags=33%, list=30%, signal=47%
GO_GO:0055037_RECYCLING_ENDOSOME	GO_GO:0055037_RECYCLING_ENDOSOME	180	0.3356501	1.3459283	0.12040816	0.2872703	0.995	5873	tags=40%, list=32%, signal=58%
GO_GO:0005925_FOCAL_ADHESION	GO_GO:0005925_FOCAL_ADHESION	405	0.34904703	1.3452802	0.15060242	0.28668877	0.995	6748	tags=43%, list=37%, signal=67%
GO_GO:0000176_NUCLEAR_EXOSOME_(RNASE_COMPLEX)	GO_GO:0000176_NUCLEAR_EXOSOME_(RNASE_COMPLEX)	16	0.5240124	1.3431522	0.17068273	0.2879206	0.995	2677	tags=31%, list=15%, signal=37%
GO_GO:0099738_CELL_CORTEX_REGION	GO_GO:0099738_CELL_CORTEX_REGION	42	0.39127913	1.3409907	0.123203285	0.28922004	0.995	3473	tags=31%, list=19%, signal=38%
GO_GO:0030055_CELL-SUBSTRATE_JUNCTION	GO_GO:0030055_CELL-SUBSTRATE_JUNCTION	412	0.34404066	1.3409289	0.15968063	0.28786415	0.995	6748	tags=43%, list=37%, signal=67%
GO_GO:0032039_INTEGRATOR_COMPLEX	GO_GO:0032039_INTEGRATOR_COMPLEX	28	0.4941505	1.3404347	0.15254237	0.2869787	0.995	6406	tags=57%, list=35%, signal=88%
GO_GO:0030173_INTEGRAL_COMPONENT_OF_GOLGI_MEMBRANE	GO_GO:0030173_INTEGRAL_COMPONENT_OF_GOLGI_MEMBRANE	63	0.35928443	1.34035	0.11881188	0.28561288	0.995	8062	tags=52%, list=44%, signal=93%
GO_GO:0014069_POSTSYNAPTIC_DENSITY	GO_GO:0014069_POSTSYNAPTIC_DENSITY	338	0.31114894	1.3401289	0.08216433	0.28448904	0.995	7551	tags=45%, list=41%, signal=76%
GO_GO:0005924_CELL-SUBSTRATE_ADHERENS_JUNCTION	GO_GO:0005924_CELL-SUBSTRATE_ADHERENS_JUNCTION	408	0.3459157	1.3400353	0.15831663	0.28312802	0.995	6748	tags=43%, list=37%, signal=66%
GO_GO:0000407_PHAGOPHORE_ASSEMBLY_SITE	GO_GO:0000407_PHAGOPHORE_ASSEMBLY_SITE	32	0.44289613	1.3373427	0.14723927	0.2852336	0.995	6013	tags=53%, list=33%, signal=79%
GO_GO:0031228_INTRINSIC_COMPONENT_OF_GOLGI_MEMBRANE	GO_GO:0031228_INTRINSIC_COMPONENT_OF_GOLGI_MEMBRANE	68	0.3551961	1.3340029	0.11422846	0.28825518	0.995	8062	tags=53%, list=44%, signal=94%
GO_GO:0035102_PRC1_COMPLEX	GO_GO:0035102_PRC1_COMPLEX	16	0.4917039	1.3277341	0.15369262	0.29495606	0.996	2910	tags=38%, list=16%, signal=45%
GO_GO:0032589_NEURON_PROJECTION_MEMBRANE	GO_GO:0032589_NEURON_PROJECTION_MEMBRANE	59	0.35261115	1.3247962	0.082	0.29777816	0.996	7011	tags=49%, list=38%, signal=79%
GO_GO:0032809_NEURONAL_CELL_BODY_MEMBRANE	GO_GO:0032809_NEURONAL_CELL_BODY_MEMBRANE	28	0.4180865	1.324499	0.08943089	0.29683414	0.996	4506	tags=39%, list=25%, signal=52%
GO_GO:0031011_INO80_COMPLEX	GO_GO:0031011_INO80_COMPLEX	15	0.52115947	1.3227084	0.19144602	0.29776847	0.996	3417	tags=47%, list=19%, signal=57%
GO_GO:0005765_LYSOSOMAL_MEMBRANE	GO_GO:0005765_LYSOSOMAL_MEMBRANE	360	0.3201738	1.3226516	0.15384616	0.29636404	0.996	7148	tags=46%, list=39%, signal=75%
GO_GO:0016328_LATERAL_PLASMA_MEMBRANE	GO_GO:0016328_LATERAL_PLASMA_MEMBRANE	57	0.36692744	1.3216008	0.12974052	0.29624295	0.996	7679	tags=49%, list=42%, signal=84%
GO_GO:0016235_AGGRESOME	GO_GO:0016235_AGGRESOME	38	0.3889382	1.3179286	0.13279678	0.29987702	0.996	7262	tags=50%, list=40%, signal=83%
GO_GO:0005774_VACUOLAR_MEMBRANE	GO_GO:0005774_VACUOLAR_MEMBRANE	414	0.31261498	1.3152437	0.16194332	0.30211046	0.996	7148	tags=45%, list=39%, signal=72%
GO_GO:0010008_ENDOSOME_MEMBRANE	GO_GO:0010008_ENDOSOME_MEMBRANE	480	0.30644953	1.3141581	0.12830958	0.30193853	0.996	7408	tags=46%, list=40%, signal=76%
GO_GO:0005732_SMALL_NUCLEOLAR_RIBONUCLEOPROTEIN_COMPLEX	GO_GO:0005732_SMALL_NUCLEOLAR_RIBONUCLEOPROTEIN_COMPLEX	22	0.52935857	1.313927	0.21616162	0.30083936	0.996	3107	tags=41%, list=17%, signal=49%
GO_GO:0005838_PROTEASOME_REGULATORY_PARTICLE	GO_GO:0005838_PROTEASOME_REGULATORY_PARTICLE	22	0.5186895	1.3128306	0.22504893	0.30080333	0.996	6925	tags=73%, list=38%, signal=117%
GO_GO:0042470_MELANOSOME	GO_GO:0042470_MELANOSOME	105	0.3553423	1.3066196	0.16427104	0.3075588	0.997	7414	tags=52%, list=41%, signal=88%
GO_GO:0030864_CORTICAL_ACTIN_CYTOSKELETON	GO_GO:0030864_CORTICAL_ACTIN_CYTOSKELETON	92	0.36057764	1.3054221	0.16502947	0.30751005	0.997	4460	tags=32%, list=24%, signal=41%
GO_GO:0033290_EUKARYOTIC_48S_PREINITIATION_COMPLEX	GO_GO:0033290_EUKARYOTIC_48S_PREINITIATION_COMPLEX	15	0.5472253	1.3046921	0.20594059	0.30719477	0.997	4869	tags=60%, list=27%, signal=82%
GO_GO:0030660_GOLGI-ASSOCIATED_VESICLE_MEMBRANE	GO_GO:0030660_GOLGI-ASSOCIATED_VESICLE_MEMBRANE	111	0.34592423	1.3038138	0.14814815	0.30682027	0.997	5804	tags=40%, list=32%, signal=58%
GO_GO:0031256_LEADING_EDGE_MEMBRANE	GO_GO:0031256_LEADING_EDGE_MEMBRANE	172	0.3313898	1.3002931	0.121031746	0.31026763	0.997	6721	tags=45%, list=37%, signal=71%
GO_GO:0032588_TRANS-GOLGI_NETWORK_MEMBRANE	GO_GO:0032588_TRANS-GOLGI_NETWORK_MEMBRANE	90	0.3536259	1.2983506	0.15415822	0.31144753	0.997	8059	tags=56%, list=44%, signal=99%
GO_GO:0034518_RNA_CAP_BINDING_COMPLEX	GO_GO:0034518_RNA_CAP_BINDING_COMPLEX	15	0.47397423	1.2976228	0.16795367	0.31101665	0.997	6138	tags=60%, list=34%, signal=90%
GO_GO:0043025_NEURONAL_CELL_BODY	GO_GO:0043025_NEURONAL_CELL_BODY	500	0.29118976	1.2952629	0.058333334	0.3128969	0.998	6077	tags=37%, list=33%, signal=54%
GO_GO:0001891_PHAGOCYTIC_CUP	GO_GO:0001891_PHAGOCYTIC_CUP	27	0.4662188	1.2941546	0.19839679	0.31291428	0.998	6271	tags=56%, list=34%, signal=84%
GO_GO:0044298_CELL_BODY_MEMBRANE	GO_GO:0044298_CELL_BODY_MEMBRANE	29	0.40881371	1.2936969	0.111788616	0.3121813	0.998	4506	tags=38%, list=25%, signal=50%
GO_GO:0035859_SEH1-ASSOCIATED_COMPLEX	GO_GO:0035859_SEH1-ASSOCIATED_COMPLEX	17	0.4581197	1.2931155	0.17827868	0.31161726	0.998	3353	tags=29%, list=18%, signal=36%
GO_GO:0030990_INTRACILIARY_TRANSPORT_PARTICLE	GO_GO:0030990_INTRACILIARY_TRANSPORT_PARTICLE	28	0.4894935	1.2919344	0.24705882	0.31181553	0.998	4209	tags=54%, list=23%, signal=69%
GO_GO:0005682_U5_SNRNP	GO_GO:0005682_U5_SNRNP	17	0.5192932	1.2882179	0.24414062	0.31530076	0.998	4711	tags=53%, list=26%, signal=71%
GO_GO:0008180_COP9_SIGNALOSOME	GO_GO:0008180_COP9_SIGNALOSOME	36	0.39778003	1.2865511	0.18951613	0.31612173	0.998	6551	tags=50%, list=36%, signal=78%
GO_GO:0005852_EUKARYOTIC_TRANSLATION_INITIATION_FACTOR_3_COMPLEX	GO_GO:0005852_EUKARYOTIC_TRANSLATION_INITIATION_FACTOR_3_COMPLEX	16	0.5211979	1.284228	0.23622048	0.31783506	0.998	4869	tags=56%, list=27%, signal=77%
GO_GO:0031985_GOLGI_CISTERNA	GO_GO:0031985_GOLGI_CISTERNA	117	0.31785136	1.2827079	0.12323232	0.3187122	0.998	7982	tags=50%, list=44%, signal=89%
GO_GO:0097525_SPLICEOSOMAL_SNRNP_COMPLEX	GO_GO:0097525_SPLICEOSOMAL_SNRNP_COMPLEX	60	0.44873688	1.2825636	0.254	0.31745037	0.998	4711	tags=40%, list=26%, signal=54%
GO_GO:0022624_PROTEASOME_ACCESSORY_COMPLEX	GO_GO:0022624_PROTEASOME_ACCESSORY_COMPLEX	25	0.48765466	1.2799385	0.26153848	0.3198576	0.998	6925	tags=68%, list=38%, signal=109%
GO_GO:0031462_CUL2-RING_UBIQUITIN_LIGASE_COMPLEX	GO_GO:0031462_CUL2-RING_UBIQUITIN_LIGASE_COMPLEX	15	0.45303726	1.2728926	0.1888668	0.32819694	0.999	8441	tags=73%, list=46%, signal=136%
GO_GO:0001726_RUFFLE	GO_GO:0001726_RUFFLE	173	0.35694888	1.2723112	0.17718941	0.32741266	0.999	5802	tags=43%, list=32%, signal=63%
GO_GO:0001518_VOLTAGE-GATED_SODIUM_CHANNEL_COMPLEX	GO_GO:0001518_VOLTAGE-GATED_SODIUM_CHANNEL_COMPLEX	17	0.47288632	1.2702457	0.19919518	0.3289282	0.999	8091	tags=59%, list=44%, signal=105%
GO_GO:0005913_CELL-CELL_ADHERENS_JUNCTION	GO_GO:0005913_CELL-CELL_ADHERENS_JUNCTION	117	0.3405838	1.2695813	0.1680162	0.32840955	0.999	8768	tags=57%, list=48%, signal=109%
GO_GO:0032839_DENDRITE_CYTOPLASM	GO_GO:0032839_DENDRITE_CYTOPLASM	32	0.3843372	1.2662369	0.16054158	0.33136213	0.999	1990	tags=25%, list=11%, signal=28%
GO_GO:0043679_AXON_TERMINUS	GO_GO:0043679_AXON_TERMINUS	120	0.3029479	1.2620692	0.11359026	0.33529413	0.999	5539	tags=31%, list=30%, signal=44%
GO_GO:0071437_INVADOPODIUM	GO_GO:0071437_INVADOPODIUM	16	0.50314015	1.261162	0.21398304	0.3350656	0.999	6000	tags=56%, list=33%, signal=84%
GO_GO:0071203_WASH_COMPLEX	GO_GO:0071203_WASH_COMPLEX	15	0.499071	1.2596574	0.22916667	0.3358107	0.999	2970	tags=40%, list=16%, signal=48%
GO_GO:0046540_U4|U6_X_U5_TRI-SNRNP_COMPLEX	GO_GO:0046540_U4|U6_X_U5_TRI-SNRNP_COMPLEX	32	0.48577508	1.258648	0.2776699	0.33587766	0.999	3690	tags=38%, list=20%, signal=47%
GO_GO:0019005_SCF_UBIQUITIN_LIGASE_COMPLEX	GO_GO:0019005_SCF_UBIQUITIN_LIGASE_COMPLEX	65	0.35150743	1.2578292	0.17741935	0.33542156	0.999	6025	tags=45%, list=33%, signal=66%
GO_GO:0030532_SMALL_NUCLEAR_RIBONUCLEOPROTEIN_COMPLEX	GO_GO:0030532_SMALL_NUCLEAR_RIBONUCLEOPROTEIN_COMPLEX	66	0.42766798	1.2510566	0.27380952	0.3428096	0.999	9639	tags=79%, list=53%, signal=166%
GO_GO:0030992_INTRACILIARY_TRANSPORT_PARTICLE_B	GO_GO:0030992_INTRACILIARY_TRANSPORT_PARTICLE_B	20	0.48536414	1.2485685	0.24951267	0.3443782	0.999	5491	tags=60%, list=30%, signal=86%
GO_GO:0044306_NEURON_PROJECTION_TERMINUS	GO_GO:0044306_NEURON_PROJECTION_TERMINUS	138	0.2944498	1.2459245	0.10621242	0.3464723	0.999	5539	tags=30%, list=30%, signal=42%
GO_GO:0099699_INTEGRAL_COMPONENT_OF_SYNAPTIC_MEMBRANE	GO_GO:0099699_INTEGRAL_COMPONENT_OF_SYNAPTIC_MEMBRANE	155	0.30796364	1.2458845	0.13157895	0.3450781	0.999	8250	tags=52%, list=45%, signal=93%
GO_GO:0012510_TRANS-GOLGI_NETWORK_TRANSPORT_VESICLE_MEMBRANE	GO_GO:0012510_TRANS-GOLGI_NETWORK_TRANSPORT_VESICLE_MEMBRANE	15	0.46203998	1.2448076	0.2306163	0.3451008	0.999	5691	tags=53%, list=31%, signal=77%
GO_GO:0031201_SNARE_COMPLEX	GO_GO:0031201_SNARE_COMPLEX	48	0.36223724	1.2417419	0.21513945	0.34786195	0.999	6868	tags=46%, list=38%, signal=73%
GO_GO:0031430_M_BAND	GO_GO:0031430_M_BAND	25	0.38289222	1.2397729	0.20295984	0.3493276	0.999	5062	tags=36%, list=28%, signal=50%
GO_GO:0032580_GOLGI_CISTERNA_MEMBRANE	GO_GO:0032580_GOLGI_CISTERNA_MEMBRANE	93	0.31235287	1.2395041	0.15463917	0.34820873	0.999	7982	tags=48%, list=44%, signal=85%
GO_GO:0030134_COPII-COATED_ER_TO_GOLGI_TRANSPORT_VESICLE	GO_GO:0030134_COPII-COATED_ER_TO_GOLGI_TRANSPORT_VESICLE	92	0.33720085	1.2382704	0.2173913	0.3483995	0.999	4108	tags=30%, list=22%, signal=39%
GO_GO:0001772_IMMUNOLOGICAL_SYNAPSE	GO_GO:0001772_IMMUNOLOGICAL_SYNAPSE	37	0.44171146	1.2320279	0.2571977	0.35580635	0.999	4621	tags=32%, list=25%, signal=43%
GO_GO:0043198_DENDRITIC_SHAFT	GO_GO:0043198_DENDRITIC_SHAFT	37	0.3957208	1.226921	0.23140496	0.36166066	0.999	8456	tags=65%, list=46%, signal=120%
GO_GO:0032590_DENDRITE_MEMBRANE	GO_GO:0032590_DENDRITE_MEMBRANE	42	0.35575432	1.2263231	0.18089432	0.3609742	0.999	7011	tags=50%, list=38%, signal=81%
GO_GO:0032391_PHOTORECEPTOR_CONNECTING_CILIUM	GO_GO:0032391_PHOTORECEPTOR_CONNECTING_CILIUM	37	0.3826575	1.2257317	0.21218075	0.3603089	0.999	7095	tags=59%, list=39%, signal=97%
GO_GO:0031253_CELL_PROJECTION_MEMBRANE	GO_GO:0031253_CELL_PROJECTION_MEMBRANE	322	0.28656694	1.2256652	0.16966067	0.3589197	0.999	6825	tags=41%, list=37%, signal=64%
GO_GO:0031083_BLOC-1_COMPLEX	GO_GO:0031083_BLOC-1_COMPLEX	16	0.45629367	1.2252046	0.2303263	0.35804474	0.999	6355	tags=56%, list=35%, signal=86%
GO_GO:0031258_LAMELLIPODIUM_MEMBRANE	GO_GO:0031258_LAMELLIPODIUM_MEMBRANE	22	0.4315401	1.2250534	0.24948454	0.35680088	0.999	6721	tags=50%, list=37%, signal=79%
GO_GO:0005901_CAVEOLA	GO_GO:0005901_CAVEOLA	81	0.32538813	1.2243303	0.19098713	0.35634208	0.999	3426	tags=26%, list=19%, signal=32%
GO_GO:0043202_LYSOSOMAL_LUMEN	GO_GO:0043202_LYSOSOMAL_LUMEN	95	0.3348269	1.2216781	0.21914893	0.35868737	1	8083	tags=55%, list=44%, signal=98%
GO_GO:0016010_DYSTROPHIN-ASSOCIATED_GLYCOPROTEIN_COMPLEX	GO_GO:0016010_DYSTROPHIN-ASSOCIATED_GLYCOPROTEIN_COMPLEX	19	0.40739843	1.2193217	0.21653543	0.36072648	1	2870	tags=26%, list=16%, signal=31%
GO_GO:0005834_HETEROTRIMERIC_G-PROTEIN_COMPLEX	GO_GO:0005834_HETEROTRIMERIC_G-PROTEIN_COMPLEX	29	0.37363183	1.2179389	0.21030043	0.3612859	1	2261	tags=28%, list=12%, signal=31%
GO_GO:0099059_INTEGRAL_COMPONENT_OF_PRESYNAPTIC_ACTIVE_ZONE_MEMBRANE	GO_GO:0099059_INTEGRAL_COMPONENT_OF_PRESYNAPTIC_ACTIVE_ZONE_MEMBRANE	15	0.43313557	1.2123823	0.23728813	0.36748517	1	4014	tags=33%, list=22%, signal=43%
GO_GO:0030175_FILOPODIUM	GO_GO:0030175_FILOPODIUM	105	0.32336718	1.2115753	0.2209073	0.36709514	1	3964	tags=29%, list=22%, signal=36%
GO_GO:0000502_PROTEASOME_COMPLEX	GO_GO:0000502_PROTEASOME_COMPLEX	64	0.39924994	1.2098837	0.30392158	0.36779097	1	5219	tags=41%, list=29%, signal=57%
GO_GO:0005689_U12-TYPE_SPLICEOSOMAL_COMPLEX	GO_GO:0005689_U12-TYPE_SPLICEOSOMAL_COMPLEX	26	0.43959504	1.2087263	0.3072407	0.3679495	1	9650	tags=81%, list=53%, signal=171%
GO_GO:0044853_PLASMA_MEMBRANE_RAFT	GO_GO:0044853_PLASMA_MEMBRANE_RAFT	110	0.31047305	1.2086183	0.2125	0.36668053	1	7861	tags=46%, list=43%, signal=81%
GO_GO:0005686_U2_SNRNP	GO_GO:0005686_U2_SNRNP	21	0.4720711	1.2080165	0.29038855	0.36602652	1	8261	tags=76%, list=45%, signal=139%
GO_GO:0016342_CATENIN_COMPLEX	GO_GO:0016342_CATENIN_COMPLEX	28	0.37141198	1.2074543	0.21572581	0.3653682	1	8332	tags=50%, list=46%, signal=92%
GO_GO:0043034_COSTAMERE	GO_GO:0043034_COSTAMERE	19	0.4127067	1.2049043	0.25	0.36768317	1	3322	tags=37%, list=18%, signal=45%
GO_GO:0031616_SPINDLE_POLE_CENTROSOME	GO_GO:0031616_SPINDLE_POLE_CENTROSOME	15	0.44782373	1.2047763	0.2638889	0.3664418	1	3354	tags=33%, list=18%, signal=41%
GO_GO:0016282_EUKARYOTIC_43S_PREINITIATION_COMPLEX	GO_GO:0016282_EUKARYOTIC_43S_PREINITIATION_COMPLEX	17	0.48352468	1.2043698	0.27929688	0.3656371	1	8489	tags=82%, list=46%, signal=153%
GO_GO:0042641_ACTOMYOSIN	GO_GO:0042641_ACTOMYOSIN	76	0.3572368	1.2039435	0.25896415	0.36490536	1	6613	tags=46%, list=36%, signal=72%
GO_GO:0005911_CELL-CELL_JUNCTION	GO_GO:0005911_CELL-CELL_JUNCTION	462	0.2837499	1.1967177	0.23752496	0.3728383	1	8187	tags=46%, list=45%, signal=82%
GO_GO:0009898_CYTOPLASMIC_SIDE_OF_PLASMA_MEMBRANE	GO_GO:0009898_CYTOPLASMIC_SIDE_OF_PLASMA_MEMBRANE	152	0.31482953	1.1959242	0.252505	0.37244198	1	5473	tags=34%, list=30%, signal=48%
GO_GO:0099055_INTEGRAL_COMPONENT_OF_POSTSYNAPTIC_MEMBRANE	GO_GO:0099055_INTEGRAL_COMPONENT_OF_POSTSYNAPTIC_MEMBRANE	118	0.304243	1.1918428	0.1959596	0.3766004	1	8250	tags=51%, list=45%, signal=92%
GO_GO:0019898_EXTRINSIC_COMPONENT_OF_MEMBRANE	GO_GO:0019898_EXTRINSIC_COMPONENT_OF_MEMBRANE	289	0.28702053	1.1909859	0.23590814	0.376561	1	6754	tags=40%, list=37%, signal=62%
GO_GO:0098562_CYTOPLASMIC_SIDE_OF_MEMBRANE	GO_GO:0098562_CYTOPLASMIC_SIDE_OF_MEMBRANE	176	0.3023166	1.1883703	0.246	0.37879044	1	6542	tags=38%, list=36%, signal=59%
GO_GO:0098685_SCHAFFER_COLLATERAL_-_CA1_SYNAPSE	GO_GO:0098685_SCHAFFER_COLLATERAL_-_CA1_SYNAPSE	84	0.31298736	1.1770691	0.2231405	0.3929099	1	6364	tags=37%, list=35%, signal=56%
GO_GO:0032433_FILOPODIUM_TIP	GO_GO:0032433_FILOPODIUM_TIP	18	0.4245446	1.1751649	0.27935222	0.39403492	1	3964	tags=44%, list=22%, signal=57%
GO_GO:0043186_P_GRANULE	GO_GO:0043186_P_GRANULE	20	0.40742025	1.1732897	0.2808765	0.39507124	1	8261	tags=65%, list=45%, signal=118%
GO_GO:0048787_PRESYNAPTIC_ACTIVE_ZONE_MEMBRANE	GO_GO:0048787_PRESYNAPTIC_ACTIVE_ZONE_MEMBRANE	30	0.36735702	1.1713032	0.2392638	0.3963064	1	4014	tags=30%, list=22%, signal=38%
GO_GO:0030867_ROUGH_ENDOPLASMIC_RETICULUM_MEMBRANE	GO_GO:0030867_ROUGH_ENDOPLASMIC_RETICULUM_MEMBRANE	27	0.36075467	1.1691325	0.25531915	0.39769042	1	4034	tags=30%, list=22%, signal=38%
GO_GO:0035578_AZUROPHIL_GRANULE_LUMEN	GO_GO:0035578_AZUROPHIL_GRANULE_LUMEN	89	0.30823562	1.1690731	0.23667377	0.39633796	1	3849	tags=26%, list=21%, signal=33%
GO_GO:0030658_TRANSPORT_VESICLE_MEMBRANE	GO_GO:0030658_TRANSPORT_VESICLE_MEMBRANE	209	0.2689689	1.1664581	0.22515213	0.3984688	1	6914	tags=41%, list=38%, signal=65%
GO_GO:0005884_ACTIN_FILAMENT	GO_GO:0005884_ACTIN_FILAMENT	120	0.3183737	1.1658353	0.299389	0.39794764	1	9922	tags=63%, list=54%, signal=137%
GO_GO:0030133_TRANSPORT_VESICLE	GO_GO:0030133_TRANSPORT_VESICLE	394	0.2605973	1.1658183	0.20240481	0.3965495	1	5886	tags=32%, list=32%, signal=47%
GO_GO:0005770_LATE_ENDOSOME	GO_GO:0005770_LATE_ENDOSOME	260	0.27024665	1.1655983	0.24950884	0.39538348	1	8208	tags=46%, list=45%, signal=83%
GO_GO:0036019_ENDOLYSOSOME	GO_GO:0036019_ENDOLYSOSOME	20	0.398411	1.163335	0.29621848	0.39679742	1	3786	tags=30%, list=21%, signal=38%
GO_GO:0097730_NON-MOTILE_CILIUM	GO_GO:0097730_NON-MOTILE_CILIUM	144	0.28992137	1.1631807	0.22970296	0.39565015	1	7633	tags=45%, list=42%, signal=77%
GO_GO:0000159_PROTEIN_PHOSPHATASE_TYPE_2A_COMPLEX	GO_GO:0000159_PROTEIN_PHOSPHATASE_TYPE_2A_COMPLEX	19	0.40207666	1.1631193	0.2854251	0.3943486	1	9944	tags=84%, list=54%, signal=184%
GO_GO:0030139_ENDOCYTIC_VESICLE	GO_GO:0030139_ENDOCYTIC_VESICLE	294	0.28555697	1.1584948	0.2801636	0.3995732	1	7479	tags=44%, list=41%, signal=74%
GO_GO:0014704_INTERCALATED_DISC	GO_GO:0014704_INTERCALATED_DISC	50	0.33397314	1.1578976	0.27	0.3990588	1	6722	tags=44%, list=37%, signal=69%
GO_GO:0005811_LIPID_DROPLET	GO_GO:0005811_LIPID_DROPLET	82	0.28803763	1.1578083	0.22916667	0.39781475	1	6581	tags=40%, list=36%, signal=63%
GO_GO:0099060_INTEGRAL_COMPONENT_OF_POSTSYNAPTIC_SPECIALIZATION_MEMBRANE	GO_GO:0099060_INTEGRAL_COMPONENT_OF_POSTSYNAPTIC_SPECIALIZATION_MEMBRANE	75	0.30866948	1.1559943	0.25301206	0.39904928	1	7455	tags=44%, list=41%, signal=74%
GO_GO:0048786_PRESYNAPTIC_ACTIVE_ZONE	GO_GO:0048786_PRESYNAPTIC_ACTIVE_ZONE	71	0.30579317	1.1522042	0.26915115	0.40281758	1	8139	tags=49%, list=44%, signal=88%
GO_GO:0030285_INTEGRAL_COMPONENT_OF_SYNAPTIC_VESICLE_MEMBRANE	GO_GO:0030285_INTEGRAL_COMPONENT_OF_SYNAPTIC_VESICLE_MEMBRANE	33	0.34173536	1.1488891	0.25360826	0.40601823	1	9501	tags=76%, list=52%, signal=157%
GO_GO:0071782_ENDOPLASMIC_RETICULUM_TUBULAR_NETWORK	GO_GO:0071782_ENDOPLASMIC_RETICULUM_TUBULAR_NETWORK	22	0.39313093	1.1437476	0.3256705	0.41169122	1	3561	tags=32%, list=19%, signal=39%
GO_GO:0097731_9+0_NON-MOTILE_CILIUM	GO_GO:0097731_9+0_NON-MOTILE_CILIUM	111	0.29206938	1.1417545	0.26666668	0.41293833	1	7633	tags=47%, list=42%, signal=80%
GO_GO:0045211_POSTSYNAPTIC_MEMBRANE	GO_GO:0045211_POSTSYNAPTIC_MEMBRANE	333	0.26351252	1.140471	0.23312883	0.41340435	1	7607	tags=42%, list=42%, signal=70%
GO_GO:0042734_PRESYNAPTIC_MEMBRANE	GO_GO:0042734_PRESYNAPTIC_MEMBRANE	156	0.27888262	1.1372858	0.24273859	0.41619292	1	8337	tags=49%, list=46%, signal=90%
GO_GO:0097060_SYNAPTIC_MEMBRANE	GO_GO:0097060_SYNAPTIC_MEMBRANE	439	0.2608714	1.1328673	0.25925925	0.420989	1	7607	tags=42%, list=42%, signal=70%
GO_GO:0033017_SARCOPLASMIC_RETICULUM_MEMBRANE	GO_GO:0033017_SARCOPLASMIC_RETICULUM_MEMBRANE	40	0.3432798	1.1318529	0.2857143	0.421212	1	8557	tags=55%, list=47%, signal=103%
GO_GO:0071004_U2-TYPE_PRESPLICEOSOME	GO_GO:0071004_U2-TYPE_PRESPLICEOSOME	19	0.42926544	1.1305131	0.33333334	0.4215223	1	6820	tags=53%, list=37%, signal=84%
GO_GO:0031902_LATE_ENDOSOME_MEMBRANE	GO_GO:0031902_LATE_ENDOSOME_MEMBRANE	134	0.28717956	1.1303037	0.30991736	0.42041075	1	8276	tags=51%, list=45%, signal=92%
GO_GO:0016529_SARCOPLASMIC_RETICULUM	GO_GO:0016529_SARCOPLASMIC_RETICULUM	70	0.30496114	1.128189	0.24796748	0.42221072	1	8557	tags=50%, list=47%, signal=94%
GO_GO:0005665_RNA_POLYMERASE_II,_CORE_COMPLEX	GO_GO:0005665_RNA_POLYMERASE_II,_CORE_COMPLEX	15	0.43007445	1.1214412	0.3468992	0.4296883	1	1943	tags=20%, list=11%, signal=22%
GO_GO:0034706_SODIUM_CHANNEL_COMPLEX	GO_GO:0034706_SODIUM_CHANNEL_COMPLEX	26	0.38010806	1.1208137	0.31384015	0.4292782	1	8091	tags=50%, list=44%, signal=90%
GO_GO:0044304_MAIN_AXON	GO_GO:0044304_MAIN_AXON	67	0.2973593	1.1187782	0.29661018	0.43088907	1	5191	tags=30%, list=28%, signal=42%
GO_GO:0097733_PHOTORECEPTOR_CELL_CILIUM	GO_GO:0097733_PHOTORECEPTOR_CELL_CILIUM	109	0.2875746	1.1171688	0.2797619	0.4319471	1	7633	tags=47%, list=42%, signal=80%
GO_GO:0098857_MEMBRANE_MICRODOMAIN	GO_GO:0098857_MEMBRANE_MICRODOMAIN	320	0.2678928	1.115248	0.3253493	0.43304306	1	7480	tags=42%, list=41%, signal=70%
GO_GO:0045121_MEMBRANE_RAFT	GO_GO:0045121_MEMBRANE_RAFT	319	0.26810777	1.113611	0.32064128	0.43366435	1	7480	tags=42%, list=41%, signal=70%
GO_GO:0098831_PRESYNAPTIC_ACTIVE_ZONE_CYTOPLASMIC_COMPONENT	GO_GO:0098831_PRESYNAPTIC_ACTIVE_ZONE_CYTOPLASMIC_COMPONENT	16	0.37791172	1.1114974	0.33858266	0.43537045	1	4260	tags=31%, list=23%, signal=41%
GO_GO:0031306_INTRINSIC_COMPONENT_OF_MITOCHONDRIAL_OUTER_MEMBRANE	GO_GO:0031306_INTRINSIC_COMPONENT_OF_MITOCHONDRIAL_OUTER_MEMBRANE	21	0.36226502	1.108819	0.33333334	0.43763164	1	7363	tags=57%, list=40%, signal=96%
GO_GO:0034774_SECRETORY_GRANULE_LUMEN	GO_GO:0034774_SECRETORY_GRANULE_LUMEN	318	0.24997728	1.1056066	0.29166666	0.44040856	1	5151	tags=28%, list=28%, signal=38%
GO_GO:0031983_VESICLE_LUMEN	GO_GO:0031983_VESICLE_LUMEN	324	0.2486989	1.1048838	0.28870293	0.43999544	1	6710	tags=36%, list=37%, signal=56%
GO_GO:0016528_SARCOPLASM	GO_GO:0016528_SARCOPLASM	79	0.2989098	1.1043218	0.3026585	0.43927133	1	8902	tags=53%, list=49%, signal=103%
GO_GO:0032432_ACTIN_FILAMENT_BUNDLE	GO_GO:0032432_ACTIN_FILAMENT_BUNDLE	71	0.32377756	1.1043011	0.36417323	0.43788588	1	6613	tags=42%, list=36%, signal=66%
GO_GO:0032587_RUFFLE_MEMBRANE	GO_GO:0032587_RUFFLE_MEMBRANE	94	0.31419483	1.1023629	0.35	0.4392015	1	5802	tags=39%, list=32%, signal=57%
GO_GO:0042582_AZUROPHIL_GRANULE	GO_GO:0042582_AZUROPHIL_GRANULE	155	0.27846563	1.1014118	0.3137255	0.43911004	1	6710	tags=41%, list=37%, signal=65%
GO_GO:0031234_EXTRINSIC_COMPONENT_OF_CYTOPLASMIC_SIDE_OF_PLASMA_MEMBRANE	GO_GO:0031234_EXTRINSIC_COMPONENT_OF_CYTOPLASMIC_SIDE_OF_PLASMA_MEMBRANE	90	0.2972442	1.0988761	0.35685483	0.44112578	1	5363	tags=33%, list=29%, signal=47%
GO_GO:0098982_GABA-ERGIC_SYNAPSE	GO_GO:0098982_GABA-ERGIC_SYNAPSE	71	0.28399226	1.0962107	0.3167702	0.4434433	1	7239	tags=41%, list=40%, signal=67%
GO_GO:0005801_CIS-GOLGI_NETWORK	GO_GO:0005801_CIS-GOLGI_NETWORK	69	0.29115507	1.0954297	0.3530572	0.44320315	1	8194	tags=48%, list=45%, signal=86%
GO_GO:0060205_CYTOPLASMIC_VESICLE_LUMEN	GO_GO:0060205_CYTOPLASMIC_VESICLE_LUMEN	322	0.24635895	1.0924383	0.3118503	0.44611877	1	6710	tags=36%, list=37%, signal=56%
GO_GO:0031594_NEUROMUSCULAR_JUNCTION	GO_GO:0031594_NEUROMUSCULAR_JUNCTION	77	0.30618367	1.0902935	0.3387424	0.44764093	1	9676	tags=61%, list=53%, signal=129%
GO_GO:0043204_PERIKARYON	GO_GO:0043204_PERIKARYON	138	0.27060732	1.0895658	0.2931727	0.44729146	1	8917	tags=50%, list=49%, signal=97%
GO_GO:0042645_MITOCHONDRIAL_NUCLEOID	GO_GO:0042645_MITOCHONDRIAL_NUCLEOID	42	0.3473055	1.0879402	0.35573122	0.4480704	1	7218	tags=43%, list=39%, signal=71%
GO_GO:0002102_PODOSOME	GO_GO:0002102_PODOSOME	29	0.38947913	1.0872525	0.38289204	0.44756705	1	3324	tags=31%, list=18%, signal=38%
GO_GO:0032591_DENDRITIC_SPINE_MEMBRANE	GO_GO:0032591_DENDRITIC_SPINE_MEMBRANE	15	0.38135093	1.0856636	0.37351778	0.44829285	1	7011	tags=53%, list=38%, signal=86%
GO_GO:0008021_SYNAPTIC_VESICLE	GO_GO:0008021_SYNAPTIC_VESICLE	196	0.25304857	1.0847243	0.31919193	0.44815975	1	7305	tags=40%, list=40%, signal=66%
GO_GO:0034719_SMN-SM_PROTEIN_COMPLEX	GO_GO:0034719_SMN-SM_PROTEIN_COMPLEX	17	0.4534018	1.0843126	0.38123754	0.44741818	1	9844	tags=94%, list=54%, signal=204%
GO_GO:0060076_EXCITATORY_SYNAPSE	GO_GO:0060076_EXCITATORY_SYNAPSE	51	0.30423892	1.0800045	0.3484536	0.45202726	1	8823	tags=53%, list=48%, signal=102%
GO_GO:0042383_SARCOLEMMA	GO_GO:0042383_SARCOLEMMA	134	0.2793675	1.0788442	0.35208333	0.4522124	1	5191	tags=31%, list=28%, signal=43%
GO_GO:0044291_CELL-CELL_CONTACT_ZONE	GO_GO:0044291_CELL-CELL_CONTACT_ZONE	72	0.29742938	1.0761442	0.35341364	0.45462942	1	8277	tags=49%, list=45%, signal=88%
GO_GO:0005793_ENDOPLASMIC_RETICULUM-GOLGI_INTERMEDIATE_COMPARTMENT	GO_GO:0005793_ENDOPLASMIC_RETICULUM-GOLGI_INTERMEDIATE_COMPARTMENT	130	0.2636109	1.0741087	0.36659878	0.45599332	1	4680	tags=28%, list=26%, signal=38%
GO_GO:0031307_INTEGRAL_COMPONENT_OF_MITOCHONDRIAL_OUTER_MEMBRANE	GO_GO:0031307_INTEGRAL_COMPONENT_OF_MITOCHONDRIAL_OUTER_MEMBRANE	20	0.35297784	1.0726395	0.3774319	0.45659184	1	8589	tags=65%, list=47%, signal=122%
GO_GO:0031143_PSEUDOPODIUM	GO_GO:0031143_PSEUDOPODIUM	17	0.37131014	1.0726339	0.39960238	0.4552157	1	7030	tags=59%, list=38%, signal=95%
GO_GO:0001725_STRESS_FIBER	GO_GO:0001725_STRESS_FIBER	64	0.3226387	1.0706404	0.39558232	0.4568808	1	6613	tags=42%, list=36%, signal=66%
GO_GO:0030016_MYOFIBRIL	GO_GO:0030016_MYOFIBRIL	223	0.264377	1.0683061	0.3519669	0.45874283	1	6658	tags=36%, list=36%, signal=56%
GO_GO:0030666_ENDOCYTIC_VESICLE_MEMBRANE	GO_GO:0030666_ENDOCYTIC_VESICLE_MEMBRANE	160	0.27597246	1.0652289	0.36458334	0.46147427	1	4857	tags=30%, list=27%, signal=40%
GO_GO:0043292_CONTRACTILE_FIBER	GO_GO:0043292_CONTRACTILE_FIBER	233	0.2625872	1.0651153	0.35950413	0.46024755	1	6658	tags=36%, list=36%, signal=56%
GO_GO:0045335_PHAGOCYTIC_VESICLE	GO_GO:0045335_PHAGOCYTIC_VESICLE	134	0.30003515	1.0623128	0.4236948	0.4625093	1	4411	tags=30%, list=24%, signal=39%
GO_GO:0005685_U1_SNRNP	GO_GO:0005685_U1_SNRNP	21	0.40860757	1.0598212	0.41568628	0.46481383	1	9862	tags=86%, list=54%, signal=186%
GO_GO:0005903_BRUSH_BORDER	GO_GO:0005903_BRUSH_BORDER	100	0.2543245	1.057581	0.36595744	0.4667184	1	7098	tags=41%, list=39%, signal=67%
GO_GO:0000786_NUCLEOSOME	GO_GO:0000786_NUCLEOSOME	75	0.30817425	1.0496842	0.3716075	0.47641814	1	5629	tags=36%, list=31%, signal=52%
GO_GO:0099061_INTEGRAL_COMPONENT_OF_POSTSYNAPTIC_DENSITY_MEMBRANE	GO_GO:0099061_INTEGRAL_COMPONENT_OF_POSTSYNAPTIC_DENSITY_MEMBRANE	51	0.2952443	1.0470685	0.4016227	0.47885567	1	7063	tags=39%, list=39%, signal=64%
GO_GO:0000421_AUTOPHAGOSOME_MEMBRANE	GO_GO:0000421_AUTOPHAGOSOME_MEMBRANE	38	0.31403464	1.0455635	0.42632613	0.47948703	1	7062	tags=45%, list=39%, signal=73%
GO_GO:0070971_ENDOPLASMIC_RETICULUM_EXIT_SITE	GO_GO:0070971_ENDOPLASMIC_RETICULUM_EXIT_SITE	28	0.34609428	1.0415714	0.43326488	0.48342618	1	5332	tags=32%, list=29%, signal=45%
GO_GO:0030017_SARCOMERE	GO_GO:0030017_SARCOMERE	203	0.26328313	1.0413713	0.37791932	0.48221475	1	6658	tags=36%, list=36%, signal=56%
GO_GO:0070382_EXOCYTIC_VESICLE	GO_GO:0070382_EXOCYTIC_VESICLE	212	0.24003904	1.0390551	0.40120968	0.48430085	1	7350	tags=40%, list=40%, signal=65%
GO_GO:0031301_INTEGRAL_COMPONENT_OF_ORGANELLE_MEMBRANE	GO_GO:0031301_INTEGRAL_COMPONENT_OF_ORGANELLE_MEMBRANE	352	0.22528039	1.0368319	0.39334637	0.48585144	1	8082	tags=43%, list=44%, signal=76%
GO_GO:0031300_INTRINSIC_COMPONENT_OF_ORGANELLE_MEMBRANE	GO_GO:0031300_INTRINSIC_COMPONENT_OF_ORGANELLE_MEMBRANE	382	0.2243839	1.0334448	0.39053255	0.48900107	1	8082	tags=43%, list=44%, signal=76%
GO_GO:0019897_EXTRINSIC_COMPONENT_OF_PLASMA_MEMBRANE	GO_GO:0019897_EXTRINSIC_COMPONENT_OF_PLASMA_MEMBRANE	159	0.25656036	1.0320216	0.4082474	0.48975405	1	4906	tags=27%, list=27%, signal=37%
GO_GO:0097381_PHOTORECEPTOR_DISC_MEMBRANE	GO_GO:0097381_PHOTORECEPTOR_DISC_MEMBRANE	21	0.34409562	1.0296919	0.41535434	0.49167487	1	5334	tags=33%, list=29%, signal=47%
GO_GO:0055038_RECYCLING_ENDOSOME_MEMBRANE	GO_GO:0055038_RECYCLING_ENDOSOME_MEMBRANE	85	0.27704403	1.0290945	0.43584523	0.4911223	1	5873	tags=38%, list=32%, signal=55%
GO_GO:0045177_APICAL_PART_OF_CELL	GO_GO:0045177_APICAL_PART_OF_CELL	393	0.22323583	1.0269445	0.40117416	0.49255478	1	7627	tags=38%, list=42%, signal=64%
GO_GO:0030127_COPII_VESICLE_COAT	GO_GO:0030127_COPII_VESICLE_COAT	15	0.3969798	1.0181602	0.44950494	0.5038572	1	4108	tags=40%, list=22%, signal=52%
GO_GO:0031941_FILAMENTOUS_ACTIN	GO_GO:0031941_FILAMENTOUS_ACTIN	39	0.2979893	1.0097153	0.45995894	0.51446295	1	9218	tags=62%, list=50%, signal=124%
GO_GO:0030672_SYNAPTIC_VESICLE_MEMBRANE	GO_GO:0030672_SYNAPTIC_VESICLE_MEMBRANE	107	0.24914941	1.0093138	0.4371134	0.5135057	1	6914	tags=39%, list=38%, signal=63%
GO_GO:0099091_POSTSYNAPTIC_SPECIALIZATION,_INTRACELLULAR_COMPONENT	GO_GO:0099091_POSTSYNAPTIC_SPECIALIZATION,_INTRACELLULAR_COMPONENT	22	0.3419044	1.008946	0.48496994	0.5125045	1	9223	tags=64%, list=50%, signal=128%
GO_GO:0001917_PHOTORECEPTOR_INNER_SEGMENT	GO_GO:0001917_PHOTORECEPTOR_INNER_SEGMENT	49	0.27400008	1.0067054	0.43073592	0.5141416	1	3976	tags=27%, list=22%, signal=34%
GO_GO:0031672_A_BAND	GO_GO:0031672_A_BAND	38	0.29269043	1.0006257	0.44676408	0.52181226	1	6189	tags=37%, list=34%, signal=56%
GO_GO:0097386_GLIAL_CELL_PROJECTION	GO_GO:0097386_GLIAL_CELL_PROJECTION	24	0.31392372	0.9941252	0.47580644	0.5297634	1	3529	tags=25%, list=19%, signal=31%
GO_GO:0044305_CALYX_OF_HELD	GO_GO:0044305_CALYX_OF_HELD	24	0.31039712	0.98950094	0.4835391	0.5350285	1	6005	tags=33%, list=33%, signal=50%
GO_GO:0005666_RNA_POLYMERASE_III_COMPLEX	GO_GO:0005666_RNA_POLYMERASE_III_COMPLEX	18	0.36237046	0.9878003	0.47398844	0.5359319	1	7415	tags=56%, list=41%, signal=93%
GO_GO:0042788_POLYSOMAL_RIBOSOME	GO_GO:0042788_POLYSOMAL_RIBOSOME	31	0.4230993	0.9866164	0.511811	0.53618723	1	1630	tags=16%, list=9%, signal=18%
GO_GO:0005640_NUCLEAR_OUTER_MEMBRANE	GO_GO:0005640_NUCLEAR_OUTER_MEMBRANE	27	0.27690336	0.98421544	0.47689074	0.538153	1	7956	tags=52%, list=43%, signal=92%
GO_GO:0034707_CHLORIDE_CHANNEL_COMPLEX	GO_GO:0034707_CHLORIDE_CHANNEL_COMPLEX	50	0.2697528	0.9787716	0.49068323	0.54447407	1	7053	tags=40%, list=39%, signal=65%
GO_GO:0098686_HIPPOCAMPAL_MOSSY_FIBER_TO_CA3_SYNAPSE	GO_GO:0098686_HIPPOCAMPAL_MOSSY_FIBER_TO_CA3_SYNAPSE	34	0.28272805	0.9714683	0.49604744	0.55396885	1	9676	tags=65%, list=53%, signal=137%
GO_GO:0034045_PHAGOPHORE_ASSEMBLY_SITE_MEMBRANE	GO_GO:0034045_PHAGOPHORE_ASSEMBLY_SITE_MEMBRANE	16	0.35433948	0.97088164	0.51473475	0.5534132	1	7383	tags=56%, list=40%, signal=94%
GO_GO:0099634_POSTSYNAPTIC_SPECIALIZATION_MEMBRANE	GO_GO:0099634_POSTSYNAPTIC_SPECIALIZATION_MEMBRANE	110	0.24902605	0.9687139	0.49377593	0.55490416	1	7063	tags=37%, list=39%, signal=60%
GO_GO:0032420_STEREOCILIUM	GO_GO:0032420_STEREOCILIUM	54	0.25936	0.9655883	0.5143443	0.55812484	1	7095	tags=44%, list=39%, signal=72%
GO_GO:0035577_AZUROPHIL_GRANULE_MEMBRANE	GO_GO:0035577_AZUROPHIL_GRANULE_MEMBRANE	59	0.26832888	0.96523136	0.50551873	0.5571977	1	8276	tags=58%, list=45%, signal=105%
GO_GO:0005604_BASEMENT_MEMBRANE	GO_GO:0005604_BASEMENT_MEMBRANE	96	0.26784444	0.9643379	0.48856547	0.5570181	1	6276	tags=39%, list=34%, signal=58%
GO_GO:0012507_ER_TO_GOLGI_TRANSPORT_VESICLE_MEMBRANE	GO_GO:0012507_ER_TO_GOLGI_TRANSPORT_VESICLE_MEMBRANE	59	0.29538265	0.9623004	0.5	0.55835605	1	4108	tags=27%, list=22%, signal=35%
GO_GO:0031091_PLATELET_ALPHA_GRANULE	GO_GO:0031091_PLATELET_ALPHA_GRANULE	91	0.24363074	0.95939445	0.5141129	0.5612042	1	4984	tags=29%, list=27%, signal=39%
GO_GO:0005891_VOLTAGE-GATED_CALCIUM_CHANNEL_COMPLEX	GO_GO:0005891_VOLTAGE-GATED_CALCIUM_CHANNEL_COMPLEX	43	0.2837194	0.9576876	0.5111562	0.56207806	1	8795	tags=56%, list=48%, signal=107%
GO_GO:0060170_CILIARY_MEMBRANE	GO_GO:0060170_CILIARY_MEMBRANE	66	0.26458815	0.9552027	0.5289421	0.5643531	1	7693	tags=45%, list=42%, signal=78%
GO_GO:0032592_INTEGRAL_COMPONENT_OF_MITOCHONDRIAL_MEMBRANE	GO_GO:0032592_INTEGRAL_COMPONENT_OF_MITOCHONDRIAL_MEMBRANE	72	0.25865003	0.9485728	0.5254902	0.5730203	1	7767	tags=47%, list=42%, signal=82%
GO_GO:0031092_PLATELET_ALPHA_GRANULE_MEMBRANE	GO_GO:0031092_PLATELET_ALPHA_GRANULE_MEMBRANE	17	0.34032148	0.9466908	0.53099173	0.574453	1	5951	tags=35%, list=33%, signal=52%
GO_GO:0034704_CALCIUM_CHANNEL_COMPLEX	GO_GO:0034704_CALCIUM_CHANNEL_COMPLEX	66	0.2530182	0.9381002	0.529661	0.5864909	1	8795	tags=52%, list=48%, signal=99%
GO_GO:0099056_INTEGRAL_COMPONENT_OF_PRESYNAPTIC_MEMBRANE	GO_GO:0099056_INTEGRAL_COMPONENT_OF_PRESYNAPTIC_MEMBRANE	74	0.24949054	0.93628824	0.5767635	0.5876703	1	8250	tags=47%, list=45%, signal=86%
GO_GO:0001750_PHOTORECEPTOR_OUTER_SEGMENT	GO_GO:0001750_PHOTORECEPTOR_OUTER_SEGMENT	85	0.24128355	0.935674	0.5734127	0.58706725	1	5334	tags=29%, list=29%, signal=41%
GO_GO:0042629_MAST_CELL_GRANULE	GO_GO:0042629_MAST_CELL_GRANULE	22	0.33335662	0.931858	0.525	0.59131366	1	9777	tags=68%, list=53%, signal=146%
GO_GO:0005902_MICROVILLUS	GO_GO:0005902_MICROVILLUS	84	0.23102297	0.9310083	0.5734694	0.59094095	1	7673	tags=44%, list=42%, signal=76%
GO_GO:0030018_Z_DISC	GO_GO:0030018_Z_DISC	127	0.24840766	0.9258833	0.5586354	0.59775335	1	6620	tags=34%, list=36%, signal=53%
GO_GO:0098636_PROTEIN_COMPLEX_INVOLVED_IN_CELL_ADHESION	GO_GO:0098636_PROTEIN_COMPLEX_INVOLVED_IN_CELL_ADHESION	34	0.32234177	0.92563146	0.54075545	0.59657705	1	10212	tags=65%, list=56%, signal=146%
GO_GO:0016324_APICAL_PLASMA_MEMBRANE	GO_GO:0016324_APICAL_PLASMA_MEMBRANE	327	0.20264721	0.9239744	0.57425743	0.5974356	1	7607	tags=37%, list=42%, signal=62%
GO_GO:0030315_T-TUBULE	GO_GO:0030315_T-TUBULE	52	0.2626329	0.9214102	0.5630081	0.5998925	1	8382	tags=50%, list=46%, signal=92%
GO_GO:0034702_ION_CHANNEL_COMPLEX	GO_GO:0034702_ION_CHANNEL_COMPLEX	300	0.21911009	0.9205612	0.6207627	0.5994343	1	8223	tags=42%, list=45%, signal=76%
GO_GO:0030667_SECRETORY_GRANULE_MEMBRANE	GO_GO:0030667_SECRETORY_GRANULE_MEMBRANE	295	0.22839619	0.9187061	0.5627615	0.6005896	1	7012	tags=38%, list=38%, signal=61%
GO_GO:0030670_PHAGOCYTIC_VESICLE_MEMBRANE	GO_GO:0030670_PHAGOCYTIC_VESICLE_MEMBRANE	76	0.2697148	0.9177449	0.55060726	0.60065246	1	4411	tags=29%, list=24%, signal=38%
GO_GO:1902495_TRANSMEMBRANE_TRANSPORTER_COMPLEX	GO_GO:1902495_TRANSMEMBRANE_TRANSPORTER_COMPLEX	323	0.21627438	0.9169427	0.63113004	0.60027236	1	8223	tags=42%, list=45%, signal=75%
GO_GO:0032421_STEREOCILIUM_BUNDLE	GO_GO:0032421_STEREOCILIUM_BUNDLE	59	0.24393274	0.91590583	0.5780933	0.6001706	1	7095	tags=41%, list=39%, signal=66%
GO_GO:0046930_PORE_COMPLEX	GO_GO:0046930_PORE_COMPLEX	23	0.2762922	0.9074292	0.5968689	0.611145	1	5450	tags=30%, list=30%, signal=43%
GO_GO:0008076_VOLTAGE-GATED_POTASSIUM_CHANNEL_COMPLEX	GO_GO:0008076_VOLTAGE-GATED_POTASSIUM_CHANNEL_COMPLEX	87	0.24086294	0.90583205	0.6136821	0.6120992	1	5653	tags=30%, list=31%, signal=43%
GO_GO:0070821_TERTIARY_GRANULE_MEMBRANE	GO_GO:0070821_TERTIARY_GRANULE_MEMBRANE	72	0.27742445	0.89955676	0.5838384	0.61999685	1	7132	tags=43%, list=39%, signal=70%
GO_GO:0008305_INTEGRIN_COMPLEX	GO_GO:0008305_INTEGRIN_COMPLEX	31	0.3137437	0.897415	0.5816733	0.62143344	1	10212	tags=65%, list=56%, signal=146%
GO_GO:0005865_STRIATED_MUSCLE_THIN_FILAMENT	GO_GO:0005865_STRIATED_MUSCLE_THIN_FILAMENT	25	0.2789701	0.8946007	0.5888031	0.62405384	1	8820	tags=40%, list=48%, signal=77%
GO_GO:0098688_PARALLEL_FIBER_TO_PURKINJE_CELL_SYNAPSE	GO_GO:0098688_PARALLEL_FIBER_TO_PURKINJE_CELL_SYNAPSE	16	0.29892755	0.88823366	0.6396761	0.6322639	1	8122	tags=50%, list=44%, signal=90%
GO_GO:0030057_DESMOSOME	GO_GO:0030057_DESMOSOME	25	0.31041473	0.88431287	0.60665363	0.6364418	1	6863	tags=40%, list=38%, signal=64%
GO_GO:0034703_CATION_CHANNEL_COMPLEX	GO_GO:0034703_CATION_CHANNEL_COMPLEX	219	0.21625535	0.88129836	0.6458753	0.6393126	1	9756	tags=54%, list=53%, signal=114%
GO_GO:0098839_POSTSYNAPTIC_DENSITY_MEMBRANE	GO_GO:0098839_POSTSYNAPTIC_DENSITY_MEMBRANE	83	0.2340931	0.874273	0.6887967	0.64850914	1	6321	tags=33%, list=35%, signal=49%
GO_GO:0043209_MYELIN_SHEATH	GO_GO:0043209_MYELIN_SHEATH	49	0.23900726	0.8693697	0.6556017	0.65440947	1	9315	tags=51%, list=51%, signal=104%
GO_GO:0098554_CYTOPLASMIC_SIDE_OF_ENDOPLASMIC_RETICULUM_MEMBRANE	GO_GO:0098554_CYTOPLASMIC_SIDE_OF_ENDOPLASMIC_RETICULUM_MEMBRANE	15	0.31406224	0.86448455	0.6523365	0.66027236	1	2617	tags=20%, list=14%, signal=23%
GO_GO:0031674_I_BAND	GO_GO:0031674_I_BAND	139	0.22677995	0.8617958	0.6779661	0.6626302	1	6620	tags=32%, list=36%, signal=50%
GO_GO:0005771_MULTIVESICULAR_BODY	GO_GO:0005771_MULTIVESICULAR_BODY	49	0.22305468	0.86065936	0.7191235	0.6628451	1	902	tags=10%, list=5%, signal=11%
GO_GO:0035579_SPECIFIC_GRANULE_MEMBRANE	GO_GO:0035579_SPECIFIC_GRANULE_MEMBRANE	90	0.23974313	0.8590001	0.6304802	0.66373426	1	6520	tags=38%, list=36%, signal=58%
GO_GO:0031527_FILOPODIUM_MEMBRANE	GO_GO:0031527_FILOPODIUM_MEMBRANE	18	0.2956199	0.8535193	0.65805167	0.6705556	1	8381	tags=61%, list=46%, signal=113%
GO_GO:0099092_POSTSYNAPTIC_DENSITY,_INTRACELLULAR_COMPONENT	GO_GO:0099092_POSTSYNAPTIC_DENSITY,_INTRACELLULAR_COMPONENT	18	0.298948	0.8534792	0.667319	0.6689497	1	9223	tags=56%, list=50%, signal=112%
GO_GO:0001669_ACROSOMAL_VESICLE	GO_GO:0001669_ACROSOMAL_VESICLE	109	0.19707651	0.8388501	0.7813121	0.6902564	1	4746	tags=23%, list=26%, signal=31%
GO_GO:0031526_BRUSH_BORDER_MEMBRANE	GO_GO:0031526_BRUSH_BORDER_MEMBRANE	54	0.21323828	0.8248747	0.73195875	0.71009827	1	6825	tags=33%, list=37%, signal=53%
GO_GO:0005921_GAP_JUNCTION	GO_GO:0005921_GAP_JUNCTION	32	0.24395375	0.820828	0.75156575	0.7146247	1	6770	tags=34%, list=37%, signal=54%
GO_GO:0042581_SPECIFIC_GRANULE	GO_GO:0042581_SPECIFIC_GRANULE	159	0.20969076	0.8172224	0.6947791	0.7184933	1	6520	tags=33%, list=36%, signal=51%
GO_GO:0031093_PLATELET_ALPHA_GRANULE_LUMEN	GO_GO:0031093_PLATELET_ALPHA_GRANULE_LUMEN	67	0.21525967	0.8151672	0.70541084	0.71978426	1	4984	tags=28%, list=27%, signal=39%
GO_GO:0030176_INTEGRAL_COMPONENT_OF_ENDOPLASMIC_RETICULUM_MEMBRANE	GO_GO:0030176_INTEGRAL_COMPONENT_OF_ENDOPLASMIC_RETICULUM_MEMBRANE	154	0.19543794	0.8065874	0.72319686	0.7313344	1	4605	tags=23%, list=25%, signal=30%
GO_GO:0016323_BASOLATERAL_PLASMA_MEMBRANE	GO_GO:0016323_BASOLATERAL_PLASMA_MEMBRANE	223	0.18128435	0.8017202	0.84615386	0.73709553	1	9148	tags=48%, list=50%, signal=95%
GO_GO:0034705_POTASSIUM_CHANNEL_COMPLEX	GO_GO:0034705_POTASSIUM_CHANNEL_COMPLEX	96	0.21145102	0.80152315	0.802444	0.735586	1	5653	tags=28%, list=31%, signal=40%
GO_GO:0000137_GOLGI_CIS_CISTERNA	GO_GO:0000137_GOLGI_CIS_CISTERNA	29	0.26186773	0.8010829	0.6721311	0.7344636	1	10240	tags=69%, list=56%, signal=156%
GO_GO:0031227_INTRINSIC_COMPONENT_OF_ENDOPLASMIC_RETICULUM_MEMBRANE	GO_GO:0031227_INTRINSIC_COMPONENT_OF_ENDOPLASMIC_RETICULUM_MEMBRANE	162	0.19125797	0.7997319	0.75096524	0.73456526	1	4605	tags=22%, list=25%, signal=29%
GO_GO:0002080_ACROSOMAL_MEMBRANE	GO_GO:0002080_ACROSOMAL_MEMBRANE	23	0.24308231	0.7932838	0.762	0.74290776	1	8939	tags=43%, list=49%, signal=85%
GO_GO:0031312_EXTRINSIC_COMPONENT_OF_ORGANELLE_MEMBRANE	GO_GO:0031312_EXTRINSIC_COMPONENT_OF_ORGANELLE_MEMBRANE	48	0.21840769	0.7903986	0.7664671	0.7453286	1	6599	tags=31%, list=36%, signal=49%
GO_GO:0005762_MITOCHONDRIAL_LARGE_RIBOSOMAL_SUBUNIT	GO_GO:0005762_MITOCHONDRIAL_LARGE_RIBOSOMAL_SUBUNIT	57	0.27685097	0.7827567	0.6621094	0.7547409	1	3475	tags=23%, list=19%, signal=28%
GO_GO:0031514_MOTILE_CILIUM	GO_GO:0031514_MOTILE_CILIUM	173	0.18382287	0.7777704	0.821501	0.76014143	1	5947	tags=27%, list=33%, signal=40%
GO_GO:0031305_INTEGRAL_COMPONENT_OF_MITOCHONDRIAL_INNER_MEMBRANE	GO_GO:0031305_INTEGRAL_COMPONENT_OF_MITOCHONDRIAL_INNER_MEMBRANE	44	0.23338549	0.7723773	0.74949497	0.76629305	1	7767	tags=45%, list=42%, signal=79%
GO_GO:0031304_INTRINSIC_COMPONENT_OF_MITOCHONDRIAL_INNER_MEMBRANE	GO_GO:0031304_INTRINSIC_COMPONENT_OF_MITOCHONDRIAL_INNER_MEMBRANE	44	0.23338549	0.7723773	0.74949497	0.76446855	1	7767	tags=45%, list=42%, signal=79%
GO_GO:0032982_MYOSIN_FILAMENT	GO_GO:0032982_MYOSIN_FILAMENT	22	0.26624724	0.76036465	0.7987805	0.7799009	1	4883	tags=23%, list=27%, signal=31%
GO_GO:0035580_SPECIFIC_GRANULE_LUMEN	GO_GO:0035580_SPECIFIC_GRANULE_LUMEN	62	0.20553462	0.75914633	0.83366334	0.77992964	1	4327	tags=21%, list=24%, signal=27%
GO_GO:0033116_ENDOPLASMIC_RETICULUM-GOLGI_INTERMEDIATE_COMPARTMENT_MEMBRANE	GO_GO:0033116_ENDOPLASMIC_RETICULUM-GOLGI_INTERMEDIATE_COMPARTMENT_MEMBRANE	72	0.19446398	0.756987	0.7903226	0.781124	1	2764	tags=15%, list=15%, signal=18%
GO_GO:0009925_BASAL_PLASMA_MEMBRANE	GO_GO:0009925_BASAL_PLASMA_MEMBRANE	37	0.23209837	0.7569621	0.7634195	0.7793044	1	3156	tags=19%, list=17%, signal=23%
GO_GO:0045178_BASAL_PART_OF_CELL	GO_GO:0045178_BASAL_PART_OF_CELL	54	0.21763779	0.7516076	0.75	0.7852839	1	3156	tags=19%, list=17%, signal=22%
GO_GO:0044322_ENDOPLASMIC_RETICULUM_QUALITY_CONTROL_COMPARTMENT	GO_GO:0044322_ENDOPLASMIC_RETICULUM_QUALITY_CONTROL_COMPARTMENT	23	0.25171056	0.7399865	0.76218325	0.8000847	1	8705	tags=52%, list=48%, signal=99%
GO_GO:0101003_FICOLIN-1-RICH_GRANULE_MEMBRANE	GO_GO:0101003_FICOLIN-1-RICH_GRANULE_MEMBRANE	60	0.2196424	0.7371844	0.75514406	0.8018574	1	6188	tags=33%, list=34%, signal=50%
GO_GO:0033178_PROTON-TRANSPORTING_TWO-SECTOR_ATPASE_COMPLEX,_CATALYTIC_DOMAIN	GO_GO:0033178_PROTON-TRANSPORTING_TWO-SECTOR_ATPASE_COMPLEX,_CATALYTIC_DOMAIN	17	0.27697894	0.734975	0.757085	0.8030663	1	8502	tags=59%, list=46%, signal=110%
GO_GO:0008328_IONOTROPIC_GLUTAMATE_RECEPTOR_COMPLEX	GO_GO:0008328_IONOTROPIC_GLUTAMATE_RECEPTOR_COMPLEX	52	0.2040469	0.7174162	0.8798371	0.82497686	1	9730	tags=58%, list=53%, signal=123%
GO_GO:0032426_STEREOCILIUM_TIP	GO_GO:0032426_STEREOCILIUM_TIP	19	0.25136217	0.7164974	0.86128366	0.8243858	1	9084	tags=58%, list=50%, signal=115%
GO_GO:0005581_COLLAGEN_TRIMER	GO_GO:0005581_COLLAGEN_TRIMER	87	0.21425162	0.71388865	0.7895833	0.8258132	1	7707	tags=43%, list=42%, signal=73%
GO_GO:0097038_PERINUCLEAR_ENDOPLASMIC_RETICULUM	GO_GO:0097038_PERINUCLEAR_ENDOPLASMIC_RETICULUM	19	0.22331709	0.7062525	0.86460346	0.83371484	1	4357	tags=26%, list=24%, signal=35%
GO_GO:0070820_TERTIARY_GRANULE	GO_GO:0070820_TERTIARY_GRANULE	163	0.18699296	0.7060117	0.8228106	0.8321633	1	6403	tags=31%, list=35%, signal=48%
GO_GO:0090533_CATION-TRANSPORTING_ATPASE_COMPLEX	GO_GO:0090533_CATION-TRANSPORTING_ATPASE_COMPLEX	15	0.25833088	0.70513314	0.8584906	0.8314391	1	5080	tags=33%, list=28%, signal=46%
GO_GO:0005892_ACETYLCHOLINE-GATED_CHANNEL_COMPLEX	GO_GO:0005892_ACETYLCHOLINE-GATED_CHANNEL_COMPLEX	17	0.2577061	0.6962488	0.83265305	0.8407115	1	9372	tags=47%, list=51%, signal=96%
GO_GO:0036126_SPERM_FLAGELLUM	GO_GO:0036126_SPERM_FLAGELLUM	87	0.16473295	0.6912503	0.97160244	0.8451627	1	5754	tags=25%, list=31%, signal=37%
GO_GO:0016459_MYOSIN_COMPLEX	GO_GO:0016459_MYOSIN_COMPLEX	56	0.19309765	0.68701315	0.90643275	0.84829473	1	5499	tags=30%, list=30%, signal=43%
GO_GO:0031904_ENDOSOME_LUMEN	GO_GO:0031904_ENDOSOME_LUMEN	37	0.19682816	0.6797131	0.91129035	0.8552447	1	8264	tags=49%, list=45%, signal=89%
GO_GO:0005858_AXONEMAL_DYNEIN_COMPLEX	GO_GO:0005858_AXONEMAL_DYNEIN_COMPLEX	17	0.23551963	0.6717448	0.8545455	0.8624115	1	10230	tags=47%, list=56%, signal=107%
GO_GO:0045111_INTERMEDIATE_FILAMENT_CYTOSKELETON	GO_GO:0045111_INTERMEDIATE_FILAMENT_CYTOSKELETON	242	0.14070497	0.6488615	0.99007934	0.8858087	1	6352	tags=24%, list=35%, signal=37%
GO_GO:0062023_COLLAGEN-CONTAINING_EXTRACELLULAR_MATRIX	GO_GO:0062023_COLLAGEN-CONTAINING_EXTRACELLULAR_MATRIX	409	0.16107711	0.6353465	0.94351465	0.8974419	1	8904	tags=44%, list=49%, signal=83%
GO_GO:0033268_NODE_OF_RANVIER	GO_GO:0033268_NODE_OF_RANVIER	15	0.21064354	0.6010868	0.9308176	0.92695796	1	5191	tags=20%, list=28%, signal=28%
GO_GO:0005922_CONNEXIN_COMPLEX	GO_GO:0005922_CONNEXIN_COMPLEX	21	0.20039669	0.594977	0.9544513	0.93025476	1	6770	tags=29%, list=37%, signal=45%
GO_GO:0005758_MITOCHONDRIAL_INTERMEMBRANE_SPACE	GO_GO:0005758_MITOCHONDRIAL_INTERMEMBRANE_SPACE	78	0.15455584	0.5626566	0.9560878	0.9518181	1	9423	tags=47%, list=52%, signal=97%
GO_GO:0045277_RESPIRATORY_CHAIN_COMPLEX_IV	GO_GO:0045277_RESPIRATORY_CHAIN_COMPLEX_IV	18	0.24266048	0.56234443	0.88090736	0.9498391	1	457	tags=6%, list=2%, signal=6%
GO_GO:0033176_PROTON-TRANSPORTING_V-TYPE_ATPASE_COMPLEX	GO_GO:0033176_PROTON-TRANSPORTING_V-TYPE_ATPASE_COMPLEX	28	0.17765659	0.56097114	0.94545454	0.94862825	1	10727	tags=64%, list=59%, signal=155%
GO_GO:0046658_ANCHORED_COMPONENT_OF_PLASMA_MEMBRANE	GO_GO:0046658_ANCHORED_COMPONENT_OF_PLASMA_MEMBRANE	55	0.1505314	0.55870503	0.9817444	0.94799685	1	8460	tags=38%, list=46%, signal=71%
GO_GO:0016471_VACUOLAR_PROTON-TRANSPORTING_V-TYPE_ATPASE_COMPLEX	GO_GO:0016471_VACUOLAR_PROTON-TRANSPORTING_V-TYPE_ATPASE_COMPLEX	19	0.18317984	0.5389506	0.9745223	0.9574483	1	9300	tags=47%, list=51%, signal=96%
GO_GO:0032281_AMPA_GLUTAMATE_RECEPTOR_COMPLEX	GO_GO:0032281_AMPA_GLUTAMATE_RECEPTOR_COMPLEX	26	0.16936101	0.505125	0.98155737	0.97177416	1	7797	tags=42%, list=43%, signal=74%
GO_GO:0005840_RIBOSOME	GO_GO:0005840_RIBOSOME	230	0.15703481	0.4593826	0.9047619	0.9852344	1	2044	tags=9%, list=11%, signal=10%
GO_GO:0001533_CORNIFIED_ENVELOPE	GO_GO:0001533_CORNIFIED_ENVELOPE	45	0.152098	0.4569496	0.99002	0.98359406	1	6863	tags=29%, list=38%, signal=46%
GO_GO:0005839_PROTEASOME_CORE_COMPLEX	GO_GO:0005839_PROTEASOME_CORE_COMPLEX	20	0.18520948	0.43798405	0.9705882	0.9862691	1	11024	tags=65%, list=60%, signal=163%
