# Supplementary material for: Prognostic Signature of Hepatocellular Carcinoma and Analysis of Immune Infiltration Based on m6A-Related lncRNAs
Source: Front Oncol. 2021 Aug 30;11:691372. doi: 10.3389/fonc.2021.691372 (PMC8435865; doi:10.3389/fonc.2021.691372)
Supplement: Supplementary file 1 [file DataSheet_1.zip › supplementary data 1/CC_GSEA report for low risk.xls]

NAME	GS<br> follow link to MSigDB	SIZE	ES	NES	NOM p-val	FDR q-val	FWER p-val	RANK AT MAX	LEADING EDGE
GO_GO:0034364_HIGH-DENSITY_LIPOPROTEIN_PARTICLE	GO_GO:0034364_HIGH-DENSITY_LIPOPROTEIN_PARTICLE	27	-0.62044245	-1.5887657	0.07723577	1	0.881	1849	tags=52%, list=10%, signal=58%
GO_GO:0034361_VERY-LOW-DENSITY_LIPOPROTEIN_PARTICLE	GO_GO:0034361_VERY-LOW-DENSITY_LIPOPROTEIN_PARTICLE	21	-0.57527244	-1.5407801	0.06326531	1	0.924	2569	tags=57%, list=14%, signal=66%
GO_GO:0034362_LOW-DENSITY_LIPOPROTEIN_PARTICLE	GO_GO:0034362_LOW-DENSITY_LIPOPROTEIN_PARTICLE	15	-0.5570087	-1.4751056	0.086065575	1	0.963	3493	tags=67%, list=19%, signal=82%
GO_GO:1990777_LIPOPROTEIN_PARTICLE	GO_GO:1990777_LIPOPROTEIN_PARTICLE	37	-0.4666687	-1.3688552	0.14460285	1	0.984	1849	tags=38%, list=10%, signal=42%
GO_GO:0034358_PLASMA_LIPOPROTEIN_PARTICLE	GO_GO:0034358_PLASMA_LIPOPROTEIN_PARTICLE	37	-0.4666687	-1.3688552	0.14460285	1	0.984	1849	tags=38%, list=10%, signal=42%
GO_GO:0032994_PROTEIN-LIPID_COMPLEX	GO_GO:0032994_PROTEIN-LIPID_COMPLEX	39	-0.44693097	-1.3547187	0.14658634	1	0.985	1849	tags=36%, list=10%, signal=40%
GO_GO:0042599_LAMELLAR_BODY	GO_GO:0042599_LAMELLAR_BODY	17	-0.4931029	-1.3277274	0.1670103	1	0.992	1545	tags=35%, list=8%, signal=39%
GO_GO:0072562_BLOOD_MICROPARTICLE	GO_GO:0072562_BLOOD_MICROPARTICLE	143	-0.37868553	-1.3245271	0.156	0.9442639	0.993	2454	tags=39%, list=13%, signal=45%
GO_GO:0005782_PEROXISOMAL_MATRIX	GO_GO:0005782_PEROXISOMAL_MATRIX	50	-0.4608064	-1.3216146	0.20724346	0.8504004	0.993	1825	tags=38%, list=10%, signal=42%
GO_GO:0045095_KERATIN_FILAMENT	GO_GO:0045095_KERATIN_FILAMENT	97	-0.3378644	-1.2937781	0.13211381	0.869042	0.997	3383	tags=40%, list=18%, signal=49%
GO_GO:0042571_IMMUNOGLOBULIN_COMPLEX,_CIRCULATING	GO_GO:0042571_IMMUNOGLOBULIN_COMPLEX,_CIRCULATING	77	-0.480192	-1.1646646	0.37322515	1	0.999	2453	tags=40%, list=13%, signal=46%
GO_GO:0030964_NADH_DEHYDROGENASE_COMPLEX	GO_GO:0030964_NADH_DEHYDROGENASE_COMPLEX	50	-0.4367598	-1.1398563	0.36625513	1	0.999	2598	tags=32%, list=14%, signal=37%
GO_GO:0005747_MITOCHONDRIAL_RESPIRATORY_CHAIN_COMPLEX_I	GO_GO:0005747_MITOCHONDRIAL_RESPIRATORY_CHAIN_COMPLEX_I	50	-0.4367598	-1.1398563	0.36625513	1	0.999	2598	tags=32%, list=14%, signal=37%
GO_GO:0019814_IMMUNOGLOBULIN_COMPLEX	GO_GO:0019814_IMMUNOGLOBULIN_COMPLEX	156	-0.4289321	-1.0707115	0.4212679	1	1	2978	tags=42%, list=16%, signal=49%
GO_GO:0042827_PLATELET_DENSE_GRANULE	GO_GO:0042827_PLATELET_DENSE_GRANULE	21	-0.3420346	-1.0433621	0.3882353	1	1	1337	tags=29%, list=7%, signal=31%
GO_GO:0071556_INTEGRAL_COMPONENT_OF_LUMENAL_SIDE_OF_ENDOPLASMIC_RETICULUM_MEMBRANE	GO_GO:0071556_INTEGRAL_COMPONENT_OF_LUMENAL_SIDE_OF_ENDOPLASMIC_RETICULUM_MEMBRANE	27	-0.4033035	-1.0204613	0.46855983	1	1	2290	tags=37%, list=13%, signal=42%
GO_GO:0071682_ENDOCYTIC_VESICLE_LUMEN	GO_GO:0071682_ENDOCYTIC_VESICLE_LUMEN	19	-0.3698545	-0.9875978	0.48290598	1	1	2334	tags=37%, list=13%, signal=42%
GO_GO:0097225_SPERM_MIDPIECE	GO_GO:0097225_SPERM_MIDPIECE	23	-0.3064014	-0.98647827	0.47117296	1	1	1767	tags=30%, list=10%, signal=34%
GO_GO:0005759_MITOCHONDRIAL_MATRIX	GO_GO:0005759_MITOCHONDRIAL_MATRIX	469	-0.23740493	-0.92499435	0.522293	1	1	2743	tags=32%, list=15%, signal=37%
GO_GO:0098576_LUMENAL_SIDE_OF_MEMBRANE	GO_GO:0098576_LUMENAL_SIDE_OF_MEMBRANE	32	-0.33898523	-0.9213238	0.54325956	1	1	2290	tags=34%, list=13%, signal=39%
GO_GO:0070469_RESPIRASOME	GO_GO:0070469_RESPIRASOME	98	-0.32758713	-0.9161661	0.5405983	1	1	2665	tags=35%, list=15%, signal=40%
GO_GO:0005859_MUSCLE_MYOSIN_COMPLEX	GO_GO:0005859_MUSCLE_MYOSIN_COMPLEX	15	-0.38505358	-0.9056527	0.5808511	1	1	3400	tags=53%, list=19%, signal=65%
GO_GO:0016327_APICOLATERAL_PLASMA_MEMBRANE	GO_GO:0016327_APICOLATERAL_PLASMA_MEMBRANE	19	-0.30935055	-0.8977166	0.55846775	1	1	12643	tags=100%, list=69%, signal=323%
GO_GO:0005777_PEROXISOME	GO_GO:0005777_PEROXISOME	137	-0.23013507	-0.87523085	0.5913556	1	1	1825	tags=24%, list=10%, signal=27%
GO_GO:0005746_MITOCHONDRIAL_RESPIRASOME	GO_GO:0005746_MITOCHONDRIAL_RESPIRASOME	87	-0.3138968	-0.87481654	0.5714286	1	1	2659	tags=33%, list=15%, signal=39%
GO_GO:0043083_SYNAPTIC_CLEFT	GO_GO:0043083_SYNAPTIC_CLEFT	15	-0.29817843	-0.8520878	0.65537846	1	1	12846	tags=100%, list=70%, signal=335%
GO_GO:0031231_INTRINSIC_COMPONENT_OF_PEROXISOMAL_MEMBRANE	GO_GO:0031231_INTRINSIC_COMPONENT_OF_PEROXISOMAL_MEMBRANE	15	-0.2876678	-0.84945464	0.6607495	1	1	1172	tags=27%, list=6%, signal=28%
GO_GO:0005779_INTEGRAL_COMPONENT_OF_PEROXISOMAL_MEMBRANE	GO_GO:0005779_INTEGRAL_COMPONENT_OF_PEROXISOMAL_MEMBRANE	15	-0.2876678	-0.84945464	0.6607495	1	1	1172	tags=27%, list=6%, signal=28%
GO_GO:1990204_OXIDOREDUCTASE_COMPLEX	GO_GO:1990204_OXIDOREDUCTASE_COMPLEX	115	-0.24076876	-0.8385981	0.62708336	1	1	2659	tags=30%, list=15%, signal=35%
GO_GO:0031045_DENSE_CORE_GRANULE	GO_GO:0031045_DENSE_CORE_GRANULE	20	-0.28062055	-0.8207854	0.7243346	1	1	3308	tags=50%, list=18%, signal=61%
GO_GO:0005753_MITOCHONDRIAL_PROTON-TRANSPORTING_ATP_SYNTHASE_COMPLEX	GO_GO:0005753_MITOCHONDRIAL_PROTON-TRANSPORTING_ATP_SYNTHASE_COMPLEX	22	-0.34361222	-0.7907341	0.6666667	1	1	3991	tags=59%, list=22%, signal=75%
GO_GO:0005796_GOLGI_LUMEN	GO_GO:0005796_GOLGI_LUMEN	98	-0.20099485	-0.76437235	0.89453125	1	1	1937	tags=23%, list=11%, signal=26%
GO_GO:0045259_PROTON-TRANSPORTING_ATP_SYNTHASE_COMPLEX	GO_GO:0045259_PROTON-TRANSPORTING_ATP_SYNTHASE_COMPLEX	23	-0.31601402	-0.75173837	0.6903766	1	1	3991	tags=57%, list=22%, signal=72%
GO_GO:0005743_MITOCHONDRIAL_INNER_MEMBRANE	GO_GO:0005743_MITOCHONDRIAL_INNER_MEMBRANE	469	-0.19526109	-0.7448362	0.73770493	1	1	2841	tags=28%, list=16%, signal=32%
GO_GO:0060077_INHIBITORY_SYNAPSE	GO_GO:0060077_INHIBITORY_SYNAPSE	17	-0.25333485	-0.7407563	0.81604695	1	1	11473	tags=94%, list=63%, signal=252%
GO_GO:1904724_TERTIARY_GRANULE_LUMEN	GO_GO:1904724_TERTIARY_GRANULE_LUMEN	55	-0.19935912	-0.7060185	0.86206895	1	1	2692	tags=36%, list=15%, signal=43%
GO_GO:0016460_MYOSIN_II_COMPLEX	GO_GO:0016460_MYOSIN_II_COMPLEX	20	-0.25395173	-0.69233066	0.8789144	1	1	3400	tags=50%, list=19%, signal=61%
GO_GO:0097228_SPERM_PRINCIPAL_PIECE	GO_GO:0097228_SPERM_PRINCIPAL_PIECE	24	-0.20600252	-0.6816993	0.8970874	1	1	543	tags=17%, list=3%, signal=17%
GO_GO:0005882_INTERMEDIATE_FILAMENT	GO_GO:0005882_INTERMEDIATE_FILAMENT	206	-0.1562043	-0.680781	0.93787575	1	1	2262	tags=21%, list=12%, signal=24%
GO_GO:0022625_CYTOSOLIC_LARGE_RIBOSOMAL_SUBUNIT	GO_GO:0022625_CYTOSOLIC_LARGE_RIBOSOMAL_SUBUNIT	58	-0.29578936	-0.67579067	0.70987654	1	1	12042	tags=98%, list=66%, signal=287%
GO_GO:0015935_SMALL_RIBOSOMAL_SUBUNIT	GO_GO:0015935_SMALL_RIBOSOMAL_SUBUNIT	74	-0.24568807	-0.66918474	0.7337526	1	1	3292	tags=32%, list=18%, signal=39%
GO_GO:0022627_CYTOSOLIC_SMALL_RIBOSOMAL_SUBUNIT	GO_GO:0022627_CYTOSOLIC_SMALL_RIBOSOMAL_SUBUNIT	45	-0.2757394	-0.664969	0.7083333	1	1	3494	tags=33%, list=19%, signal=41%
GO_GO:0005790_SMOOTH_ENDOPLASMIC_RETICULUM	GO_GO:0005790_SMOOTH_ENDOPLASMIC_RETICULUM	34	-0.1921207	-0.65250254	0.9347826	1	1	994	tags=15%, list=5%, signal=16%
GO_GO:0005788_ENDOPLASMIC_RETICULUM_LUMEN	GO_GO:0005788_ENDOPLASMIC_RETICULUM_LUMEN	306	-0.1443142	-0.64929724	0.9848197	1	1	2454	tags=23%, list=13%, signal=26%
GO_GO:0005778_PEROXISOMAL_MEMBRANE	GO_GO:0005778_PEROXISOMAL_MEMBRANE	60	-0.17710666	-0.63840073	0.9166667	1	1	1726	tags=22%, list=9%, signal=24%
GO_GO:0097729_9+2_MOTILE_CILIUM	GO_GO:0097729_9+2_MOTILE_CILIUM	92	-0.15316704	-0.626929	0.9801193	1	1	1982	tags=18%, list=11%, signal=21%
GO_GO:0043020_NADPH_OXIDASE_COMPLEX	GO_GO:0043020_NADPH_OXIDASE_COMPLEX	15	-0.23833488	-0.6136949	0.898167	1	1	13940	tags=100%, list=76%, signal=420%
GO_GO:0005763_MITOCHONDRIAL_SMALL_RIBOSOMAL_SUBUNIT	GO_GO:0005763_MITOCHONDRIAL_SMALL_RIBOSOMAL_SUBUNIT	28	-0.23560551	-0.6022809	0.83116883	1	1	3225	tags=36%, list=18%, signal=43%
GO_GO:0070069_CYTOCHROME_COMPLEX	GO_GO:0070069_CYTOCHROME_COMPLEX	32	-0.22770712	-0.5962174	0.84823287	1	1	2665	tags=34%, list=15%, signal=40%
GO_GO:0022626_CYTOSOLIC_RIBOSOME	GO_GO:0022626_CYTOSOLIC_RIBOSOME	106	-0.22843508	-0.5720497	0.75510204	1	1	4281	tags=42%, list=23%, signal=54%
GO_GO:0042101_T_CELL_RECEPTOR_COMPLEX	GO_GO:0042101_T_CELL_RECEPTOR_COMPLEX	126	-0.24598579	-0.55795366	0.80082136	1	1	10966	tags=94%, list=60%, signal=234%
GO_GO:0005761_MITOCHONDRIAL_RIBOSOME	GO_GO:0005761_MITOCHONDRIAL_RIBOSOME	87	-0.1899689	-0.5536921	0.86012524	1	1	3007	tags=33%, list=16%, signal=40%
GO_GO:0031225_ANCHORED_COMPONENT_OF_MEMBRANE	GO_GO:0031225_ANCHORED_COMPONENT_OF_MEMBRANE	165	-0.12863615	-0.53355026	0.998004	1	1	3088	tags=27%, list=17%, signal=33%
GO_GO:0031233_INTRINSIC_COMPONENT_OF_EXTERNAL_SIDE_OF_PLASMA_MEMBRANE	GO_GO:0031233_INTRINSIC_COMPONENT_OF_EXTERNAL_SIDE_OF_PLASMA_MEMBRANE	24	-0.16521432	-0.50570136	0.98624754	1	1	3260	tags=38%, list=18%, signal=46%
GO_GO:0031362_ANCHORED_COMPONENT_OF_EXTERNAL_SIDE_OF_PLASMA_MEMBRANE	GO_GO:0031362_ANCHORED_COMPONENT_OF_EXTERNAL_SIDE_OF_PLASMA_MEMBRANE	19	-0.16892736	-0.48277918	0.9918699	1	1	3019	tags=32%, list=17%, signal=38%
GO_GO:0009897_EXTERNAL_SIDE_OF_PLASMA_MEMBRANE	GO_GO:0009897_EXTERNAL_SIDE_OF_PLASMA_MEMBRANE	399	-0.12319993	-0.44125196	0.99376297	1	1	3039	tags=25%, list=17%, signal=29%
GO_GO:0097440_APICAL_DENDRITE	GO_GO:0097440_APICAL_DENDRITE	17	-0.148461	-0.43904322	0.9941292	1	1	1885	tags=18%, list=10%, signal=20%
GO_GO:0015934_LARGE_RIBOSOMAL_SUBUNIT	GO_GO:0015934_LARGE_RIBOSOMAL_SUBUNIT	118	-0.15634954	-0.43336466	0.9072165	1	1	3241	tags=30%, list=18%, signal=36%
GO_GO:0016469_PROTON-TRANSPORTING_TWO-SECTOR_ATPASE_COMPLEX	GO_GO:0016469_PROTON-TRANSPORTING_TWO-SECTOR_ATPASE_COMPLEX	53	-0.107239276	-0.34896144	1	0.9975006	1	1148	tags=9%, list=6%, signal=10%
