# Supplementary material for: Prognostic Signature of Hepatocellular Carcinoma and Analysis of Immune Infiltration Based on m6A-Related lncRNAs
Source: Front Oncol. 2021 Aug 30;11:691372. doi: 10.3389/fonc.2021.691372 (PMC8435865; doi:10.3389/fonc.2021.691372)
Supplement: Supplementary file 1 [file DataSheet_1.zip › supplementary data 1/KEGG_GSEA report for high risk.xls]

NAME	GS<br> follow link to MSigDB	GS DETAILS	SIZE	ES	NES	NOM p-val	FDR q-val	FWER p-val	RANK AT MAX	LEADING EDGE
KEGG_HSA04110_CELL_CYCLE	KEGG_HSA04110_CELL_CYCLE	Details ...	124	0.59556645	1.8567504	0.002020202	0.82491153	0.216	1938	tags=66%, list=25%, signal=87%
KEGG_HSA04114_OOCYTE_MEIOSIS	KEGG_HSA04114_OOCYTE_MEIOSIS	Details ...	128	0.49312118	1.8447824	0.0	0.47485465	0.247	2459	tags=54%, list=31%, signal=77%
KEGG_HSA03460_FANCONI_ANEMIA_PATHWAY	KEGG_HSA03460_FANCONI_ANEMIA_PATHWAY	Details ...	54	0.63288563	1.8131746	0.0019607844	0.41533583	0.305	1637	tags=67%, list=21%, signal=84%
KEGG_HSA01523_ANTIFOLATE_RESISTANCE	KEGG_HSA01523_ANTIFOLATE_RESISTANCE	Details ...	31	0.52836466	1.7730882	0.008281574	0.45670688	0.386	2127	tags=48%, list=27%, signal=66%
KEGG_HSA04962_VASOPRESSIN-REGULATED_WATER_REABSORPTION	KEGG_HSA04962_VASOPRESSIN-REGULATED_WATER_REABSORPTION	Details ...	43	0.54546714	1.7646118	0.0020618557	0.38906905	0.395	1535	tags=44%, list=20%, signal=55%
KEGG_HSA03430_MISMATCH_REPAIR	KEGG_HSA03430_MISMATCH_REPAIR	Details ...	23	0.6831308	1.740383	0.021653544	0.4022335	0.458	1524	tags=70%, list=19%, signal=86%
KEGG_HSA04520_ADHERENS_JUNCTION	KEGG_HSA04520_ADHERENS_JUNCTION	Details ...	71	0.52307934	1.7303193	0.006302521	0.37316	0.479	2077	tags=54%, list=27%, signal=72%
KEGG_HSA03015_MRNA_SURVEILLANCE_PATHWAY	KEGG_HSA03015_MRNA_SURVEILLANCE_PATHWAY	Details ...	98	0.52511257	1.7192613	0.001984127	0.35635287	0.504	1471	tags=44%, list=19%, signal=53%
KEGG_HSA04120_UBIQUITIN_MEDIATED_PROTEOLYSIS	KEGG_HSA04120_UBIQUITIN_MEDIATED_PROTEOLYSIS	Details ...	140	0.4865702	1.7113168	0.0	0.3406569	0.52	2818	tags=61%, list=36%, signal=93%
KEGG_HSA04070_PHOSPHATIDYLINOSITOL_SIGNALING_SYSTEM	KEGG_HSA04070_PHOSPHATIDYLINOSITOL_SIGNALING_SYSTEM	Details ...	96	0.4859017	1.711187	0.008097166	0.30671364	0.52	2461	tags=52%, list=31%, signal=75%
KEGG_HSA04914_PROGESTERONE-MEDIATED_OOCYTE_MATURATION	KEGG_HSA04914_PROGESTERONE-MEDIATED_OOCYTE_MATURATION	Details ...	99	0.46466345	1.7072482	0.0038461538	0.28681105	0.527	2880	tags=60%, list=37%, signal=93%
KEGG_HSA03008_RIBOSOME_BIOGENESIS_IN_EUKARYOTES	KEGG_HSA03008_RIBOSOME_BIOGENESIS_IN_EUKARYOTES	Details ...	104	0.5247989	1.7070801	0.021653544	0.26337454	0.528	2070	tags=42%, list=26%, signal=57%
KEGG_HSA04218_CELLULAR_SENESCENCE	KEGG_HSA04218_CELLULAR_SENESCENCE	Details ...	156	0.44504818	1.6917735	0.0019607844	0.27897918	0.577	2721	tags=58%, list=35%, signal=87%
KEGG_HSA03440_HOMOLOGOUS_RECOMBINATION	KEGG_HSA03440_HOMOLOGOUS_RECOMBINATION	Details ...	41	0.60117435	1.6900623	0.017857144	0.2621514	0.582	2022	tags=66%, list=26%, signal=88%
KEGG_HSA00562_INOSITOL_PHOSPHATE_METABOLISM	KEGG_HSA00562_INOSITOL_PHOSPHATE_METABOLISM	Details ...	73	0.48501867	1.6769818	0.014227643	0.27270177	0.627	2461	tags=52%, list=31%, signal=75%
KEGG_HSA03013_RNA_TRANSPORT	KEGG_HSA03013_RNA_TRANSPORT	Details ...	184	0.48772717	1.675647	0.019880716	0.25912493	0.631	1545	tags=41%, list=20%, signal=50%
KEGG_HSA03018_RNA_DEGRADATION	KEGG_HSA03018_RNA_DEGRADATION	Details ...	78	0.4914637	1.6642128	0.012072435	0.26685444	0.658	2268	tags=45%, list=29%, signal=63%
KEGG_HSA05203_VIRAL_CARCINOGENESIS	KEGG_HSA05203_VIRAL_CARCINOGENESIS	Details ...	164	0.4531402	1.6395162	0.0	0.30687958	0.711	1792	tags=41%, list=23%, signal=52%
KEGG_HSA04919_THYROID_HORMONE_SIGNALING_PATHWAY	KEGG_HSA04919_THYROID_HORMONE_SIGNALING_PATHWAY	Details ...	121	0.42782667	1.6123202	0.011811024	0.35303125	0.764	2721	tags=52%, list=35%, signal=79%
KEGG_HSA04066_HIF-1_SIGNALING_PATHWAY	KEGG_HSA04066_HIF-1_SIGNALING_PATHWAY	Details ...	108	0.40930638	1.611115	0.009746589	0.33850148	0.768	1719	tags=36%, list=22%, signal=46%
KEGG_HSA04720_LONG-TERM_POTENTIATION	KEGG_HSA04720_LONG-TERM_POTENTIATION	Details ...	67	0.44067314	1.5998715	0.008064516	0.34857008	0.795	2288	tags=43%, list=29%, signal=61%
KEGG_HSA03420_NUCLEOTIDE_EXCISION_REPAIR	KEGG_HSA03420_NUCLEOTIDE_EXCISION_REPAIR	Details ...	46	0.5264834	1.5970544	0.03448276	0.34035432	0.802	2604	tags=63%, list=33%, signal=94%
KEGG_HSA05231_CHOLINE_METABOLISM_IN_CANCER	KEGG_HSA05231_CHOLINE_METABOLISM_IN_CANCER	Details ...	98	0.43322945	1.592031	0.00990099	0.33865947	0.811	2164	tags=44%, list=28%, signal=60%
KEGG_HSA04350_TGF-BETA_SIGNALING_PATHWAY	KEGG_HSA04350_TGF-BETA_SIGNALING_PATHWAY	Details ...	94	0.44696343	1.5919476	0.036	0.32467222	0.811	3318	tags=66%, list=42%, signal=113%
KEGG_HSA05212_PANCREATIC_CANCER	KEGG_HSA05212_PANCREATIC_CANCER	Details ...	76	0.46149093	1.5873446	0.026369167	0.3220556	0.818	2721	tags=63%, list=35%, signal=96%
KEGG_HSA04933_AGE-RAGE_SIGNALING_PATHWAY_IN_DIABETIC_COMPLICATIONS	KEGG_HSA04933_AGE-RAGE_SIGNALING_PATHWAY_IN_DIABETIC_COMPLICATIONS	Details ...	100	0.4603502	1.576559	0.024793388	0.334208	0.842	2700	tags=56%, list=35%, signal=84%
KEGG_HSA03030_DNA_REPLICATION	KEGG_HSA03030_DNA_REPLICATION	Details ...	36	0.6361233	1.5663507	0.07489879	0.34431168	0.862	1832	tags=72%, list=23%, signal=94%
KEGG_HSA05017_SPINOCEREBELLAR_ATAXIA	KEGG_HSA05017_SPINOCEREBELLAR_ATAXIA	Details ...	143	0.4057509	1.5622654	0.010183299	0.34078833	0.867	2929	tags=51%, list=37%, signal=80%
KEGG_HSA03040_SPLICEOSOME	KEGG_HSA03040_SPLICEOSOME	Details ...	149	0.5015435	1.5575349	0.05952381	0.3394553	0.873	1994	tags=49%, list=26%, signal=65%
KEGG_HSA05220_CHRONIC_MYELOID_LEUKEMIA	KEGG_HSA05220_CHRONIC_MYELOID_LEUKEMIA	Details ...	76	0.441509	1.5419034	0.036585364	0.36206114	0.889	2798	tags=59%, list=36%, signal=91%
KEGG_HSA04722_NEUROTROPHIN_SIGNALING_PATHWAY	KEGG_HSA04722_NEUROTROPHIN_SIGNALING_PATHWAY	Details ...	119	0.42191824	1.5400479	0.030425964	0.35437414	0.889	3028	tags=57%, list=39%, signal=92%
KEGG_HSA05135_YERSINIA_INFECTION	KEGG_HSA05135_YERSINIA_INFECTION	Details ...	136	0.44441786	1.5363626	0.046558704	0.35051203	0.892	3068	tags=58%, list=39%, signal=94%
KEGG_HSA05235_PD-L1_EXPRESSION_AND_PD-1_CHECKPOINT_PATHWAY_IN_CANCER	KEGG_HSA05235_PD-L1_EXPRESSION_AND_PD-1_CHECKPOINT_PATHWAY_IN_CANCER	Details ...	89	0.45353714	1.526995	0.048	0.35824353	0.9	1792	tags=39%, list=23%, signal=50%
KEGG_HSA04140_AUTOPHAGY-ANIMAL	KEGG_HSA04140_AUTOPHAGY-ANIMAL	Details ...	137	0.41187856	1.5243732	0.028056113	0.35357395	0.901	3028	tags=56%, list=39%, signal=90%
KEGG_HSA04071_SPHINGOLIPID_SIGNALING_PATHWAY	KEGG_HSA04071_SPHINGOLIPID_SIGNALING_PATHWAY	Details ...	118	0.4029377	1.5186069	0.02385686	0.3559339	0.91	3921	tags=71%, list=50%, signal=141%
KEGG_HSA03022_BASAL_TRANSCRIPTION_FACTORS	KEGG_HSA03022_BASAL_TRANSCRIPTION_FACTORS	Details ...	44	0.48086417	1.5122179	0.0562249	0.36033037	0.914	1559	tags=36%, list=20%, signal=45%
KEGG_HSA01522_ENDOCRINE_RESISTANCE	KEGG_HSA01522_ENDOCRINE_RESISTANCE	Details ...	96	0.4000439	1.5104226	0.04085603	0.3541035	0.915	3222	tags=57%, list=41%, signal=96%
KEGG_HSA04137_MITOPHAGY-ANIMAL	KEGG_HSA04137_MITOPHAGY-ANIMAL	Details ...	68	0.43254903	1.5059804	0.058091287	0.3530052	0.919	3039	tags=59%, list=39%, signal=95%
KEGG_HSA05210_COLORECTAL_CANCER	KEGG_HSA05210_COLORECTAL_CANCER	Details ...	86	0.42209524	1.5055546	0.036585364	0.3448131	0.92	2721	tags=52%, list=35%, signal=79%
KEGG_HSA00900_TERPENOID_BACKBONE_BIOSYNTHESIS	KEGG_HSA00900_TERPENOID_BACKBONE_BIOSYNTHESIS	Details ...	22	0.5054366	1.5046779	0.07874016	0.33767235	0.92	2503	tags=64%, list=32%, signal=93%
KEGG_HSA05131_SHIGELLOSIS	KEGG_HSA05131_SHIGELLOSIS	Details ...	220	0.39824843	1.5043501	0.049382716	0.3300151	0.92	2927	tags=52%, list=37%, signal=80%
KEGG_HSA05132_SALMONELLA_INFECTION	KEGG_HSA05132_SALMONELLA_INFECTION	Details ...	248	0.39922765	1.5002754	0.042510122	0.32884058	0.924	2949	tags=54%, list=38%, signal=85%
KEGG_HSA05223_NON-SMALL_CELL_LUNG_CANCER	KEGG_HSA05223_NON-SMALL_CELL_LUNG_CANCER	Details ...	72	0.40511137	1.4997092	0.03	0.3223227	0.924	2721	tags=51%, list=35%, signal=78%
KEGG_HSA04371_APELIN_SIGNALING_PATHWAY	KEGG_HSA04371_APELIN_SIGNALING_PATHWAY	Details ...	136	0.38451228	1.4990402	0.016161617	0.31587097	0.924	2722	tags=45%, list=35%, signal=68%
KEGG_HSA05163_HUMAN_CYTOMEGALOVIRUS_INFECTION	KEGG_HSA05163_HUMAN_CYTOMEGALOVIRUS_INFECTION	Details ...	221	0.38279042	1.495051	0.045725647	0.3172425	0.931	2721	tags=46%, list=35%, signal=69%
KEGG_HSA04921_OXYTOCIN_SIGNALING_PATHWAY	KEGG_HSA04921_OXYTOCIN_SIGNALING_PATHWAY	Details ...	154	0.3800113	1.484352	0.027888447	0.3313588	0.942	3605	tags=59%, list=46%, signal=107%
KEGG_HSA05130_PATHOGENIC_ESCHERICHIA_COLI_INFECTION	KEGG_HSA05130_PATHOGENIC_ESCHERICHIA_COLI_INFECTION	Details ...	196	0.38817915	1.4843065	0.059063137	0.32440817	0.942	3039	tags=54%, list=39%, signal=85%
KEGG_HSA04144_ENDOCYTOSIS	KEGG_HSA04144_ENDOCYTOSIS	Details ...	251	0.40092894	1.4840226	0.049689442	0.31833702	0.942	2801	tags=50%, list=36%, signal=76%
KEGG_HSA01521_EGFR_TYROSINE_KINASE_INHIBITOR_RESISTANCE	KEGG_HSA01521_EGFR_TYROSINE_KINASE_INHIBITOR_RESISTANCE	Details ...	79	0.40598056	1.4807681	0.046938777	0.31827754	0.946	3282	tags=54%, list=42%, signal=93%
KEGG_HSA05161_HEPATITIS_B	KEGG_HSA05161_HEPATITIS_B	Details ...	162	0.3976185	1.4802983	0.05532787	0.3127679	0.946	3100	tags=52%, list=40%, signal=85%
KEGG_HSA04934_CUSHING_SYNDROME	KEGG_HSA04934_CUSHING_SYNDROME		155	0.37012583	1.4796131	0.01953125	0.30750677	0.947	2528	tags=42%, list=32%, signal=61%
KEGG_HSA05100_BACTERIAL_INVASION_OF_EPITHELIAL_CELLS	KEGG_HSA05100_BACTERIAL_INVASION_OF_EPITHELIAL_CELLS		69	0.43482712	1.4792541	0.084812626	0.30230463	0.947	2026	tags=41%, list=26%, signal=54%
KEGG_HSA04340_HEDGEHOG_SIGNALING_PATHWAY	KEGG_HSA04340_HEDGEHOG_SIGNALING_PATHWAY		55	0.45036778	1.4782338	0.052837573	0.29843718	0.947	2607	tags=53%, list=33%, signal=79%
KEGG_HSA00515_MANNOSE_TYPE_O-GLYCAN_BIOSYNTHESIS	KEGG_HSA00515_MANNOSE_TYPE_O-GLYCAN_BIOSYNTHESIS		23	0.49979705	1.4695852	0.08151093	0.3084745	0.956	2126	tags=48%, list=27%, signal=65%
KEGG_HSA04935_GROWTH_HORMONE_SYNTHESIS_SECRETION_AND_ACTION	KEGG_HSA04935_GROWTH_HORMONE_SYNTHESIS_SECRETION_AND_ACTION		119	0.37419647	1.4691812	0.040935673	0.30351982	0.956	3183	tags=51%, list=41%, signal=85%
KEGG_HSA04926_RELAXIN_SIGNALING_PATHWAY	KEGG_HSA04926_RELAXIN_SIGNALING_PATHWAY		128	0.39599997	1.4680564	0.0583501	0.29940936	0.956	2700	tags=47%, list=35%, signal=70%
KEGG_HSA05225_HEPATOCELLULAR_CARCINOMA	KEGG_HSA05225_HEPATOCELLULAR_CARCINOMA		167	0.35217306	1.4589552	0.015686275	0.30952492	0.967	1887	tags=35%, list=24%, signal=45%
KEGG_HSA05211_RENAL_CELL_CARCINOMA	KEGG_HSA05211_RENAL_CELL_CARCINOMA		69	0.43547305	1.4580797	0.06365503	0.3056671	0.967	3053	tags=62%, list=39%, signal=101%
KEGG_HSA04390_HIPPO_SIGNALING_PATHWAY	KEGG_HSA04390_HIPPO_SIGNALING_PATHWAY		155	0.4003017	1.4532812	0.068627454	0.30735362	0.968	3335	tags=57%, list=43%, signal=97%
KEGG_HSA04540_GAP_JUNCTION	KEGG_HSA04540_GAP_JUNCTION		88	0.40876088	1.4507267	0.06122449	0.3066159	0.968	2492	tags=45%, list=32%, signal=66%
KEGG_HSA05205_PROTEOGLYCANS_IN_CANCER	KEGG_HSA05205_PROTEOGLYCANS_IN_CANCER		203	0.37719917	1.4470478	0.06163022	0.30783114	0.969	3655	tags=63%, list=47%, signal=114%
KEGG_HSA04360_AXON_GUIDANCE	KEGG_HSA04360_AXON_GUIDANCE		182	0.38555878	1.4470104	0.077380955	0.30297476	0.969	2387	tags=43%, list=31%, signal=60%
KEGG_HSA04916_MELANOGENESIS	KEGG_HSA04916_MELANOGENESIS		101	0.37652832	1.4437845	0.024242423	0.30403033	0.971	1480	tags=28%, list=19%, signal=34%
KEGG_HSA04012_ERBB_SIGNALING_PATHWAY	KEGG_HSA04012_ERBB_SIGNALING_PATHWAY		85	0.40481362	1.4431205	0.072874494	0.30037606	0.971	3060	tags=55%, list=39%, signal=90%
KEGG_HSA04912_GNRH_SIGNALING_PATHWAY	KEGG_HSA04912_GNRH_SIGNALING_PATHWAY		93	0.39036927	1.4414572	0.05858586	0.29819354	0.972	3358	tags=60%, list=43%, signal=104%
KEGG_HSA05214_GLIOMA	KEGG_HSA05214_GLIOMA		75	0.38188398	1.4406974	0.034412954	0.29493746	0.972	2721	tags=49%, list=35%, signal=75%
KEGG_HSA04022_CGMP-PKG_SIGNALING_PATHWAY	KEGG_HSA04022_CGMP-PKG_SIGNALING_PATHWAY		165	0.3622734	1.4353204	0.056640625	0.29897735	0.976	2482	tags=41%, list=32%, signal=59%
KEGG_HSA04925_ALDOSTERONE_SYNTHESIS_AND_SECRETION	KEGG_HSA04925_ALDOSTERONE_SYNTHESIS_AND_SECRETION		98	0.36615816	1.4284735	0.024439918	0.30562663	0.978	2482	tags=39%, list=32%, signal=56%
KEGG_HSA00970_AMINOACYL-TRNA_BIOSYNTHESIS	KEGG_HSA00970_AMINOACYL-TRNA_BIOSYNTHESIS		25	0.51368725	1.4272357	0.1255144	0.30299857	0.979	2384	tags=48%, list=30%, signal=69%
KEGG_HSA04136_AUTOPHAGY-OTHER	KEGG_HSA04136_AUTOPHAGY-OTHER		32	0.47336644	1.4272257	0.114285715	0.29871225	0.979	2543	tags=56%, list=33%, signal=83%
KEGG_HSA05206_MICRORNAS_IN_CANCER	KEGG_HSA05206_MICRORNAS_IN_CANCER		265	0.33828506	1.4267925	0.05284553	0.29496703	0.979	2284	tags=32%, list=29%, signal=43%
KEGG_HSA01524_PLATINUM_DRUG_RESISTANCE	KEGG_HSA01524_PLATINUM_DRUG_RESISTANCE		72	0.36662313	1.4160386	0.05479452	0.30732796	0.98	2865	tags=49%, list=37%, signal=76%
KEGG_HSA05166_HUMAN_T-CELL_LEUKEMIA_VIRUS_1_INFECTION	KEGG_HSA05166_HUMAN_T-CELL_LEUKEMIA_VIRUS_1_INFECTION		216	0.38391542	1.4126804	0.08669355	0.30847743	0.981	2440	tags=42%, list=31%, signal=59%
KEGG_HSA04713_CIRCADIAN_ENTRAINMENT	KEGG_HSA04713_CIRCADIAN_ENTRAINMENT		95	0.37122455	1.4086982	0.08	0.3101428	0.982	2448	tags=42%, list=31%, signal=61%
KEGG_HSA04370_VEGF_SIGNALING_PATHWAY	KEGG_HSA04370_VEGF_SIGNALING_PATHWAY		59	0.40183178	1.4070835	0.07539683	0.30805427	0.982	3039	tags=51%, list=39%, signal=83%
KEGG_HSA05219_BLADDER_CANCER	KEGG_HSA05219_BLADDER_CANCER		41	0.42972732	1.4065863	0.09638554	0.30522698	0.982	3858	tags=71%, list=49%, signal=139%
KEGG_HSA00534_GLYCOSAMINOGLYCAN_BIOSYNTHESIS-HEPARAN_SULFATE;HEPARIN	KEGG_HSA00534_GLYCOSAMINOGLYCAN_BIOSYNTHESIS-HEPARAN_SULFATE;HEPARIN		24	0.47283462	1.4045613	0.06876228	0.30430707	0.982	3072	tags=63%, list=39%, signal=103%
KEGG_HSA05230_CENTRAL_CARBON_METABOLISM_IN_CANCER	KEGG_HSA05230_CENTRAL_CARBON_METABOLISM_IN_CANCER		68	0.38107157	1.3959217	0.09259259	0.31408763	0.982	3904	tags=68%, list=50%, signal=134%
KEGG_HSA05014_AMYOTROPHIC_LATERAL_SCLEROSIS	KEGG_HSA05014_AMYOTROPHIC_LATERAL_SCLEROSIS		351	0.3520556	1.395464	0.107942976	0.31079498	0.982	1697	tags=28%, list=22%, signal=34%
KEGG_HSA05417_LIPID_AND_ATHEROSCLEROSIS	KEGG_HSA05417_LIPID_AND_ATHEROSCLEROSIS		214	0.33485243	1.3917551	0.05742574	0.31205395	0.982	2771	tags=41%, list=35%, signal=61%
KEGG_HSA04024_CAMP_SIGNALING_PATHWAY	KEGG_HSA04024_CAMP_SIGNALING_PATHWAY		215	0.33776876	1.3862813	0.0501002	0.31747568	0.985	3183	tags=47%, list=41%, signal=78%
KEGG_HSA05168_HERPES_SIMPLEX_VIRUS_1_INFECTION	KEGG_HSA05168_HERPES_SIMPLEX_VIRUS_1_INFECTION		490	0.41458157	1.3848252	0.13034624	0.31612763	0.986	2984	tags=55%, list=38%, signal=84%
KEGG_HSA04971_GASTRIC_ACID_SECRETION	KEGG_HSA04971_GASTRIC_ACID_SECRETION		76	0.3689028	1.3825135	0.06543967	0.31567678	0.986	2722	tags=43%, list=35%, signal=66%
KEGG_HSA00563_GLYCOSYLPHOSPHATIDYLINOSITOL_(GPI)-ANCHOR_BIOSYNTHESIS	KEGG_HSA00563_GLYCOSYLPHOSPHATIDYLINOSITOL_(GPI)-ANCHOR_BIOSYNTHESIS		26	0.47132543	1.3810179	0.12723657	0.31429914	0.986	1350	tags=35%, list=17%, signal=42%
KEGG_HSA04924_RENIN_SECRETION	KEGG_HSA04924_RENIN_SECRETION		69	0.3901199	1.3806846	0.09607843	0.31100386	0.986	2286	tags=43%, list=29%, signal=61%
KEGG_HSA04068_FOXO_SIGNALING_PATHWAY	KEGG_HSA04068_FOXO_SIGNALING_PATHWAY		128	0.34940812	1.3737186	0.08739837	0.3180381	0.989	2714	tags=47%, list=35%, signal=71%
KEGG_HSA05142_CHAGAS_DISEASE	KEGG_HSA05142_CHAGAS_DISEASE		101	0.38962963	1.3721963	0.11020408	0.3165576	0.989	3014	tags=52%, list=39%, signal=84%
KEGG_HSA04750_INFLAMMATORY_MEDIATOR_REGULATION_OF_TRP_CHANNELS	KEGG_HSA04750_INFLAMMATORY_MEDIATOR_REGULATION_OF_TRP_CHANNELS		98	0.35288844	1.3710188	0.07630522	0.31474233	0.989	3303	tags=52%, list=42%, signal=89%
KEGG_HSA04215_APOPTOSIS-MULTIPLE_SPECIES	KEGG_HSA04215_APOPTOSIS-MULTIPLE_SPECIES		31	0.44635338	1.36675	0.11340206	0.31800607	0.991	2880	tags=58%, list=37%, signal=92%
KEGG_HSA05215_PROSTATE_CANCER	KEGG_HSA05215_PROSTATE_CANCER		97	0.364572	1.3639534	0.106930695	0.31919834	0.991	2768	tags=46%, list=35%, signal=71%
KEGG_HSA04213_LONGEVITY_REGULATING_PATHWAY-MULTIPLE_SPECIES	KEGG_HSA04213_LONGEVITY_REGULATING_PATHWAY-MULTIPLE_SPECIES		62	0.36057958	1.3613819	0.08015267	0.31941542	0.991	1034	tags=24%, list=13%, signal=28%
KEGG_HSA00510_N-GLYCAN_BIOSYNTHESIS	KEGG_HSA00510_N-GLYCAN_BIOSYNTHESIS		50	0.4018465	1.3566077	0.14147286	0.3234459	0.993	2455	tags=48%, list=31%, signal=70%
KEGG_HSA05160_HEPATITIS_C	KEGG_HSA05160_HEPATITIS_C		156	0.34200814	1.3560537	0.114822544	0.32078874	0.993	3140	tags=49%, list=40%, signal=80%
KEGG_HSA04310_WNT_SIGNALING_PATHWAY	KEGG_HSA04310_WNT_SIGNALING_PATHWAY		165	0.34908584	1.3558574	0.091796875	0.3177878	0.993	1732	tags=32%, list=22%, signal=40%
KEGG_HSA05170_HUMAN_IMMUNODEFICIENCY_VIRUS_1_INFECTION	KEGG_HSA05170_HUMAN_IMMUNODEFICIENCY_VIRUS_1_INFECTION		209	0.35177115	1.3544532	0.114285715	0.31653795	0.993	2880	tags=44%, list=37%, signal=69%
KEGG_HSA05222_SMALL_CELL_LUNG_CANCER	KEGG_HSA05222_SMALL_CELL_LUNG_CANCER		92	0.37527213	1.3502867	0.10685484	0.31987315	0.995	2818	tags=52%, list=36%, signal=81%
KEGG_HSA00310_LYSINE_DEGRADATION	KEGG_HSA00310_LYSINE_DEGRADATION		63	0.37717792	1.3495952	0.112676054	0.31766707	0.995	1110	tags=30%, list=14%, signal=35%
KEGG_HSA04625_C-TYPE_LECTIN_RECEPTOR_SIGNALING_PATHWAY	KEGG_HSA04625_C-TYPE_LECTIN_RECEPTOR_SIGNALING_PATHWAY		104	0.3897351	1.342886	0.13211381	0.32430595	0.995	3303	tags=57%, list=42%, signal=97%
KEGG_HSA04928_PARATHYROID_HORMONE_SYNTHESIS_SECRETION_AND_ACTION	KEGG_HSA04928_PARATHYROID_HORMONE_SYNTHESIS_SECRETION_AND_ACTION		105	0.36131442	1.3424158	0.11020408	0.32159346	0.995	2482	tags=38%, list=32%, signal=55%
KEGG_HSA04072_PHOSPHOLIPASE_D_SIGNALING_PATHWAY	KEGG_HSA04072_PHOSPHOLIPASE_D_SIGNALING_PATHWAY		147	0.35350817	1.3422661	0.106471814	0.31855315	0.995	3304	tags=52%, list=42%, signal=88%
KEGG_HSA05418_FLUID_SHEAR_STRESS_AND_ATHEROSCLEROSIS	KEGG_HSA05418_FLUID_SHEAR_STRESS_AND_ATHEROSCLEROSIS		137	0.32364538	1.3411711	0.1017964	0.31716558	0.995	3427	tags=52%, list=44%, signal=91%
KEGG_HSA04211_LONGEVITY_REGULATING_PATHWAY	KEGG_HSA04211_LONGEVITY_REGULATING_PATHWAY		89	0.34816897	1.3357904	0.105058365	0.3224677	0.995	1719	tags=30%, list=22%, signal=38%
KEGG_HSA04927_CORTISOL_SYNTHESIS_AND_SECRETION	KEGG_HSA04927_CORTISOL_SYNTHESIS_AND_SECRETION		65	0.35789967	1.3350756	0.07926829	0.32041234	0.995	3523	tags=55%, list=45%, signal=100%
KEGG_HSA05221_ACUTE_MYELOID_LEUKEMIA	KEGG_HSA05221_ACUTE_MYELOID_LEUKEMIA		67	0.36970118	1.3347636	0.12	0.31802467	0.995	3592	tags=64%, list=46%, signal=118%
KEGG_HSA04961_ENDOCRINE_AND_OTHER_FACTOR-REGULATED_CALCIUM_REABSORPTION	KEGG_HSA04961_ENDOCRINE_AND_OTHER_FACTOR-REGULATED_CALCIUM_REABSORPTION		53	0.38020813	1.3322762	0.08421053	0.3185625	0.995	2639	tags=43%, list=34%, signal=65%
KEGG_HSA04810_REGULATION_OF_ACTIN_CYTOSKELETON	KEGG_HSA04810_REGULATION_OF_ACTIN_CYTOSKELETON		218	0.34824336	1.3321277	0.14173229	0.3157864	0.995	1998	tags=33%, list=26%, signal=43%
KEGG_HSA04725_CHOLINERGIC_SYNAPSE	KEGG_HSA04725_CHOLINERGIC_SYNAPSE		112	0.35506922	1.3256227	0.1027668	0.32202208	0.995	2700	tags=41%, list=35%, signal=62%
KEGG_HSA04611_PLATELET_ACTIVATION	KEGG_HSA04611_PLATELET_ACTIVATION		124	0.3788809	1.3240932	0.15071283	0.321231	0.995	3183	tags=52%, list=41%, signal=87%
KEGG_HSA04910_INSULIN_SIGNALING_PATHWAY	KEGG_HSA04910_INSULIN_SIGNALING_PATHWAY		136	0.33029065	1.3190618	0.09815951	0.32624534	0.995	3349	tags=54%, list=43%, signal=94%
KEGG_HSA04210_APOPTOSIS	KEGG_HSA04210_APOPTOSIS		135	0.34790885	1.3162088	0.13934426	0.32745692	0.995	3067	tags=50%, list=39%, signal=81%
KEGG_HSA05034_ALCOHOLISM	KEGG_HSA05034_ALCOHOLISM		105	0.33781978	1.3089077	0.11022044	0.33490214	0.996	2075	tags=32%, list=27%, signal=43%
KEGG_HSA05146_AMOEBIASIS	KEGG_HSA05146_AMOEBIASIS		100	0.36818507	1.3082085	0.16155419	0.33286956	0.996	2670	tags=46%, list=34%, signal=69%
KEGG_HSA00240_PYRIMIDINE_METABOLISM	KEGG_HSA00240_PYRIMIDINE_METABOLISM		56	0.35383987	1.3070848	0.12650603	0.3314437	0.996	2644	tags=46%, list=34%, signal=70%
KEGG_HSA04015_RAP1_SIGNALING_PATHWAY	KEGG_HSA04015_RAP1_SIGNALING_PATHWAY		210	0.3335529	1.3048887	0.14541833	0.3316568	0.996	3420	tags=52%, list=44%, signal=90%
KEGG_HSA05167_KAPOSI_SARCOMA-ASSOCIATED_HERPESVIRUS_INFECTION	KEGG_HSA05167_KAPOSI_SARCOMA-ASSOCIATED_HERPESVIRUS_INFECTION		192	0.33444008	1.3019391	0.15833333	0.33323044	0.996	3607	tags=56%, list=46%, signal=102%
KEGG_HSA04380_OSTEOCLAST_DIFFERENTIATION	KEGG_HSA04380_OSTEOCLAST_DIFFERENTIATION		126	0.3867815	1.301213	0.20654397	0.33173728	0.996	2922	tags=52%, list=37%, signal=82%
KEGG_HSA04010_MAPK_SIGNALING_PATHWAY	KEGG_HSA04010_MAPK_SIGNALING_PATHWAY		294	0.32079268	1.2964548	0.1252485	0.3356649	0.997	3657	tags=57%, list=47%, signal=104%
KEGG_HSA04550_SIGNALING_PATHWAYS_REGULATING_PLURIPOTENCY_OF_STEM_CELLS	KEGG_HSA04550_SIGNALING_PATHWAYS_REGULATING_PLURIPOTENCY_OF_STEM_CELLS		143	0.3405347	1.2925811	0.13752456	0.33827496	0.998	3335	tags=52%, list=43%, signal=90%
KEGG_HSA04392_HIPPO_SIGNALING_PATHWAY-MULTIPLE_SPECIES	KEGG_HSA04392_HIPPO_SIGNALING_PATHWAY-MULTIPLE_SPECIES		28	0.45515677	1.2922239	0.21611002	0.3358765	0.998	3260	tags=64%, list=42%, signal=110%
KEGG_HSA00513_VARIOUS_TYPES_OF_N-GLYCAN_BIOSYNTHESIS	KEGG_HSA00513_VARIOUS_TYPES_OF_N-GLYCAN_BIOSYNTHESIS		39	0.38460147	1.2895435	0.17760618	0.33692065	0.998	2963	tags=46%, list=38%, signal=74%
KEGG_HSA04020_CALCIUM_SIGNALING_PATHWAY	KEGG_HSA04020_CALCIUM_SIGNALING_PATHWAY		239	0.30843607	1.2873077	0.098196395	0.33755288	0.998	3480	tags=48%, list=45%, signal=83%
KEGG_HSA00670_ONE_CARBON_POOL_BY_FOLATE	KEGG_HSA00670_ONE_CARBON_POOL_BY_FOLATE		20	0.4060611	1.2850128	0.16533865	0.33790562	0.998	1947	tags=40%, list=25%, signal=53%
KEGG_HSA04150_MTOR_SIGNALING_PATHWAY	KEGG_HSA04150_MTOR_SIGNALING_PATHWAY		154	0.32480428	1.2812046	0.1332008	0.34026828	0.998	1844	tags=29%, list=24%, signal=37%
KEGG_HSA04730_LONG-TERM_DEPRESSION	KEGG_HSA04730_LONG-TERM_DEPRESSION		60	0.36449692	1.2798378	0.13480885	0.339344	0.998	1670	tags=30%, list=21%, signal=38%
KEGG_HSA04922_GLUCAGON_SIGNALING_PATHWAY	KEGG_HSA04922_GLUCAGON_SIGNALING_PATHWAY		106	0.31337112	1.2784152	0.12778905	0.33849606	0.998	1697	tags=28%, list=22%, signal=36%
KEGG_HSA05226_GASTRIC_CANCER	KEGG_HSA05226_GASTRIC_CANCER		149	0.3157231	1.2751129	0.108949415	0.34057555	0.999	3335	tags=48%, list=43%, signal=83%
KEGG_HSA04662_B_CELL_RECEPTOR_SIGNALING_PATHWAY	KEGG_HSA04662_B_CELL_RECEPTOR_SIGNALING_PATHWAY		79	0.4035885	1.2738032	0.21995927	0.33963844	0.999	1794	tags=35%, list=23%, signal=46%
KEGG_HSA04666_FC_GAMMA_R-MEDIATED_PHAGOCYTOSIS	KEGG_HSA04666_FC_GAMMA_R-MEDIATED_PHAGOCYTOSIS		96	0.36956462	1.2696519	0.20892495	0.34288558	0.999	1871	tags=33%, list=24%, signal=43%
KEGG_HSA04917_PROLACTIN_SIGNALING_PATHWAY	KEGG_HSA04917_PROLACTIN_SIGNALING_PATHWAY		70	0.33456755	1.269611	0.16602316	0.34031057	0.999	3159	tags=54%, list=40%, signal=90%
KEGG_HSA05165_HUMAN_PAPILLOMAVIRUS_INFECTION	KEGG_HSA05165_HUMAN_PAPILLOMAVIRUS_INFECTION		330	0.30991983	1.2647187	0.14979757	0.3444346	0.999	2671	tags=38%, list=34%, signal=55%
KEGG_HSA04620_TOLL-LIKE_RECEPTOR_SIGNALING_PATHWAY	KEGG_HSA04620_TOLL-LIKE_RECEPTOR_SIGNALING_PATHWAY		102	0.3440711	1.2592386	0.20724346	0.34947476	0.999	3597	tags=52%, list=46%, signal=95%
KEGG_HSA04510_FOCAL_ADHESION	KEGG_HSA04510_FOCAL_ADHESION		201	0.34002772	1.2567775	0.1971831	0.35043192	0.999	3068	tags=47%, list=39%, signal=76%
KEGG_HSA04613_NEUTROPHIL_EXTRACELLULAR_TRAP_FORMATION	KEGG_HSA04613_NEUTROPHIL_EXTRACELLULAR_TRAP_FORMATION		108	0.34614024	1.2541662	0.2275449	0.35168976	0.999	2598	tags=42%, list=33%, signal=62%
KEGG_HSA04270_VASCULAR_SMOOTH_MUSCLE_CONTRACTION	KEGG_HSA04270_VASCULAR_SMOOTH_MUSCLE_CONTRACTION		132	0.32195985	1.2515827	0.16699801	0.35288465	0.999	3358	tags=48%, list=43%, signal=82%
KEGG_HSA05152_TUBERCULOSIS	KEGG_HSA05152_TUBERCULOSIS		175	0.3411595	1.251572	0.22540984	0.350288	0.999	2880	tags=42%, list=37%, signal=65%
KEGG_HSA04530_TIGHT_JUNCTION	KEGG_HSA04530_TIGHT_JUNCTION		168	0.32347178	1.2491026	0.1814433	0.35142943	0.999	3140	tags=45%, list=40%, signal=74%
KEGG_HSA04115_P53_SIGNALING_PATHWAY	KEGG_HSA04115_P53_SIGNALING_PATHWAY		73	0.3356641	1.2397761	0.16735537	0.36169463	0.999	1901	tags=32%, list=24%, signal=41%
KEGG_HSA04915_ESTROGEN_SIGNALING_PATHWAY	KEGG_HSA04915_ESTROGEN_SIGNALING_PATHWAY		137	0.30452523	1.2376834	0.13833992	0.3620099	0.999	2700	tags=39%, list=35%, signal=59%
KEGG_HSA03410_BASE_EXCISION_REPAIR	KEGG_HSA03410_BASE_EXCISION_REPAIR		33	0.4317529	1.2363751	0.26693228	0.3611345	0.999	3173	tags=67%, list=41%, signal=112%
KEGG_HSA05031_AMPHETAMINE_ADDICTION	KEGG_HSA05031_AMPHETAMINE_ADDICTION		69	0.3321329	1.2294062	0.15737052	0.3682154	0.999	1312	tags=23%, list=17%, signal=28%
KEGG_HSA05202_TRANSCRIPTIONAL_MISREGULATION_IN_CANCER	KEGG_HSA05202_TRANSCRIPTIONAL_MISREGULATION_IN_CANCER		173	0.31504783	1.2187032	0.18787879	0.38145214	0.999	3067	tags=47%, list=39%, signal=76%
KEGG_HSA05412_ARRHYTHMOGENIC_RIGHT_VENTRICULAR_CARDIOMYOPATHY	KEGG_HSA05412_ARRHYTHMOGENIC_RIGHT_VENTRICULAR_CARDIOMYOPATHY		77	0.34614798	1.2178633	0.21836735	0.38002133	0.999	3707	tags=60%, list=47%, signal=112%
KEGG_HSA04660_T_CELL_RECEPTOR_SIGNALING_PATHWAY	KEGG_HSA04660_T_CELL_RECEPTOR_SIGNALING_PATHWAY		104	0.37605456	1.2113843	0.27366254	0.38702336	0.999	3028	tags=46%, list=39%, signal=74%
KEGG_HSA04728_DOPAMINERGIC_SYNAPSE	KEGG_HSA04728_DOPAMINERGIC_SYNAPSE		131	0.3033001	1.2100409	0.19646366	0.38632336	1.0	3607	tags=54%, list=46%, signal=99%
KEGG_HSA04130_SNARE_INTERACTIONS_IN_VESICULAR_TRANSPORT	KEGG_HSA04130_SNARE_INTERACTIONS_IN_VESICULAR_TRANSPORT		33	0.371183	1.2024573	0.258	0.39564556	1.0	2904	tags=48%, list=37%, signal=77%
KEGG_HSA05022_PATHWAYS_OF_NEURODEGENERATION-MULTIPLE_DISEASES	KEGG_HSA05022_PATHWAYS_OF_NEURODEGENERATION-MULTIPLE_DISEASES		460	0.28144005	1.2010956	0.22134387	0.39508963	1.0	2358	tags=30%, list=30%, signal=40%
KEGG_HSA05213_ENDOMETRIAL_CANCER	KEGG_HSA05213_ENDOMETRIAL_CANCER		58	0.33774713	1.2004063	0.23625255	0.39340663	1.0	4022	tags=71%, list=51%, signal=144%
KEGG_HSA04668_TNF_SIGNALING_PATHWAY	KEGG_HSA04668_TNF_SIGNALING_PATHWAY		112	0.34238046	1.1998934	0.24806201	0.39144126	1.0	3028	tags=46%, list=39%, signal=75%
KEGG_HSA04621_NOD-LIKE_RECEPTOR_SIGNALING_PATHWAY	KEGG_HSA04621_NOD-LIKE_RECEPTOR_SIGNALING_PATHWAY		178	0.31124994	1.197855	0.26052105	0.39220044	1.0	3135	tags=42%, list=40%, signal=69%
KEGG_HSA04014_RAS_SIGNALING_PATHWAY	KEGG_HSA04014_RAS_SIGNALING_PATHWAY		230	0.3048512	1.1970042	0.22560975	0.3909128	1.0	3028	tags=43%, list=39%, signal=67%
KEGG_HSA00600_SPHINGOLIPID_METABOLISM	KEGG_HSA00600_SPHINGOLIPID_METABOLISM		49	0.3438524	1.1940078	0.23347108	0.39265063	1.0	3284	tags=55%, list=42%, signal=94%
KEGG_HSA05218_MELANOMA	KEGG_HSA05218_MELANOMA		72	0.31747827	1.1908017	0.18431373	0.39481235	1.0	2792	tags=43%, list=36%, signal=66%
KEGG_HSA05162_MEASLES	KEGG_HSA05162_MEASLES		138	0.32980937	1.19047	0.26086956	0.39258718	1.0	3121	tags=44%, list=40%, signal=72%
KEGG_HSA00532_GLYCOSAMINOGLYCAN_BIOSYNTHESIS-CHONDROITIN_SULFATE;DERMATAN_SULFATE	KEGG_HSA00532_GLYCOSAMINOGLYCAN_BIOSYNTHESIS-CHONDROITIN_SULFATE;DERMATAN_SULFATE		20	0.42346764	1.1891394	0.28598848	0.39199468	1.0	2116	tags=45%, list=27%, signal=62%
KEGG_HSA05030_COCAINE_ADDICTION	KEGG_HSA05030_COCAINE_ADDICTION		49	0.32602763	1.1875879	0.21062993	0.39187503	1.0	1936	tags=31%, list=25%, signal=40%
KEGG_HSA04261_ADRENERGIC_SIGNALING_IN_CARDIOMYOCYTES	KEGG_HSA04261_ADRENERGIC_SIGNALING_IN_CARDIOMYOCYTES		150	0.29565176	1.1864221	0.19642857	0.39079353	1.0	3539	tags=51%, list=45%, signal=91%
KEGG_HSA00230_PURINE_METABOLISM	KEGG_HSA00230_PURINE_METABOLISM		124	0.28230262	1.1749656	0.21774194	0.40467885	1.0	3997	tags=60%, list=51%, signal=120%
KEGG_HSA04929_GNRH_SECRETION	KEGG_HSA04929_GNRH_SECRETION		64	0.31235358	1.1689141	0.23015873	0.41094676	1.0	3466	tags=52%, list=44%, signal=92%
KEGG_HSA05224_BREAST_CANCER	KEGG_HSA05224_BREAST_CANCER		147	0.2941558	1.1655703	0.19477911	0.41290316	1.0	3887	tags=57%, list=50%, signal=111%
KEGG_HSA05145_TOXOPLASMOSIS	KEGG_HSA05145_TOXOPLASMOSIS		110	0.33356437	1.163558	0.29795918	0.413687	1.0	2401	tags=36%, list=31%, signal=52%
KEGG_HSA03020_RNA_POLYMERASE	KEGG_HSA03020_RNA_POLYMERASE		29	0.40698457	1.1627814	0.30113637	0.41220197	1.0	3136	tags=52%, list=40%, signal=86%
KEGG_HSA04151_PI3K-AKT_SIGNALING_PATHWAY	KEGG_HSA04151_PI3K-AKT_SIGNALING_PATHWAY		350	0.28037134	1.1600261	0.24404761	0.41360006	1.0	3658	tags=49%, list=47%, signal=88%
KEGG_HSA04145_PHAGOSOME	KEGG_HSA04145_PHAGOSOME		147	0.31500053	1.1569868	0.32238194	0.41524702	1.0	2088	tags=32%, list=27%, signal=43%
KEGG_HSA05120_EPITHELIAL_CELL_SIGNALING_IN_HELICOBACTER_PYLORI_INFECTION	KEGG_HSA05120_EPITHELIAL_CELL_SIGNALING_IN_HELICOBACTER_PYLORI_INFECTION		70	0.3295666	1.1508231	0.29124236	0.42127126	1.0	3039	tags=46%, list=39%, signal=74%
KEGG_HSA04330_NOTCH_SIGNALING_PATHWAY	KEGG_HSA04330_NOTCH_SIGNALING_PATHWAY		59	0.35567963	1.1484636	0.30532786	0.42231065	1.0	2565	tags=41%, list=33%, signal=60%
KEGG_HSA04931_INSULIN_RESISTANCE	KEGG_HSA04931_INSULIN_RESISTANCE		107	0.2854374	1.1480842	0.2730845	0.42038766	1.0	2883	tags=42%, list=37%, signal=66%
KEGG_HSA04664_FC_EPSILON_RI_SIGNALING_PATHWAY	KEGG_HSA04664_FC_EPSILON_RI_SIGNALING_PATHWAY		67	0.32574412	1.1472143	0.29090908	0.41929796	1.0	3028	tags=46%, list=39%, signal=75%
KEGG_HSA05216_THYROID_CANCER	KEGG_HSA05216_THYROID_CANCER		37	0.3242923	1.1431102	0.28543308	0.42292342	1.0	3603	tags=62%, list=46%, signal=115%
KEGG_HSA04141_PROTEIN_PROCESSING_IN_ENDOPLASMIC_RETICULUM	KEGG_HSA04141_PROTEIN_PROCESSING_IN_ENDOPLASMIC_RETICULUM		169	0.30341336	1.1418716	0.2782258	0.42234886	1.0	2459	tags=36%, list=31%, signal=51%
KEGG_HSA04657_IL-17_SIGNALING_PATHWAY	KEGG_HSA04657_IL-17_SIGNALING_PATHWAY		94	0.31163314	1.1403909	0.26546907	0.4217789	1.0	2184	tags=33%, list=28%, signal=45%
KEGG_HSA04710_CIRCADIAN_RHYTHM	KEGG_HSA04710_CIRCADIAN_RHYTHM		29	0.37294587	1.1390669	0.31128404	0.4212817	1.0	2813	tags=55%, list=36%, signal=86%
KEGG_HSA04650_NATURAL_KILLER_CELL_MEDIATED_CYTOTOXICITY	KEGG_HSA04650_NATURAL_KILLER_CELL_MEDIATED_CYTOTOXICITY		124	0.32481533	1.1388752	0.312749	0.41912606	1.0	3222	tags=41%, list=41%, signal=69%
KEGG_HSA04216_FERROPTOSIS	KEGG_HSA04216_FERROPTOSIS		41	0.32848832	1.1377375	0.2936345	0.41827297	1.0	2447	tags=39%, list=31%, signal=57%
KEGG_HSA05164_INFLUENZA_A	KEGG_HSA05164_INFLUENZA_A		169	0.30350062	1.1359483	0.3212121	0.41839403	1.0	2883	tags=38%, list=37%, signal=59%
KEGG_HSA05032_MORPHINE_ADDICTION	KEGG_HSA05032_MORPHINE_ADDICTION		89	0.2958945	1.1145946	0.2901961	0.44678202	1.0	3662	tags=53%, list=47%, signal=98%
KEGG_HSA04726_SEROTONERGIC_SYNAPSE	KEGG_HSA04726_SEROTONERGIC_SYNAPSE		112	0.2695301	1.1073897	0.28875968	0.45511088	1.0	3607	tags=49%, list=46%, signal=90%
KEGG_HSA00250_ALANINE_ASPARTATE_AND_GLUTAMATE_METABOLISM	KEGG_HSA00250_ALANINE_ASPARTATE_AND_GLUTAMATE_METABOLISM		35	0.32659328	1.1063374	0.31171548	0.4540315	1.0	1603	tags=26%, list=21%, signal=32%
KEGG_HSA00100_STEROID_BIOSYNTHESIS	KEGG_HSA00100_STEROID_BIOSYNTHESIS		20	0.4150754	1.0953522	0.35271317	0.46791244	1.0	2547	tags=45%, list=33%, signal=67%
KEGG_HSA04152_AMPK_SIGNALING_PATHWAY	KEGG_HSA04152_AMPK_SIGNALING_PATHWAY		119	0.2748905	1.0874832	0.3186583	0.47715807	1.0	3539	tags=54%, list=45%, signal=97%
KEGG_HSA04659_TH17_CELL_DIFFERENTIATION	KEGG_HSA04659_TH17_CELL_DIFFERENTIATION		105	0.32989258	1.0789245	0.3692946	0.48734102	1.0	2346	tags=36%, list=30%, signal=51%
KEGG_HSA04724_GLUTAMATERGIC_SYNAPSE	KEGG_HSA04724_GLUTAMATERGIC_SYNAPSE		113	0.27464217	1.0775665	0.34920636	0.48678523	1.0	3358	tags=48%, list=43%, signal=83%
KEGG_HSA04911_INSULIN_SECRETION	KEGG_HSA04911_INSULIN_SECRETION		86	0.27810153	1.0516627	0.38922155	0.5251502	1.0	3508	tags=47%, list=45%, signal=83%
KEGG_HSA00514_OTHER_TYPES_OF_O-GLYCAN_BIOSYNTHESIS	KEGG_HSA00514_OTHER_TYPES_OF_O-GLYCAN_BIOSYNTHESIS		47	0.3114065	1.0503315	0.40289256	0.524575	1.0	3452	tags=45%, list=44%, signal=80%
KEGG_HSA04217_NECROPTOSIS	KEGG_HSA04217_NECROPTOSIS		133	0.26918963	1.0497814	0.4178499	0.52268606	1.0	2901	tags=38%, list=37%, signal=60%
KEGG_HSA05169_EPSTEIN-BARR_VIRUS_INFECTION	KEGG_HSA05169_EPSTEIN-BARR_VIRUS_INFECTION		198	0.2797285	1.0454804	0.41117764	0.5269977	1.0	2929	tags=39%, list=37%, signal=61%
KEGG_HSA04622_RIG-I-LIKE_RECEPTOR_SIGNALING_PATHWAY	KEGG_HSA04622_RIG-I-LIKE_RECEPTOR_SIGNALING_PATHWAY		69	0.2880845	1.0410572	0.40357852	0.5305421	1.0	2880	tags=38%, list=37%, signal=59%
KEGG_HSA05016_HUNTINGTON_DISEASE	KEGG_HSA05016_HUNTINGTON_DISEASE		293	0.27316833	1.0339761	0.42828685	0.5390969	1.0	2307	tags=28%, list=30%, signal=38%
KEGG_HSA00604_GLYCOSPHINGOLIPID_BIOSYNTHESIS-GANGLIO_SERIES	KEGG_HSA00604_GLYCOSPHINGOLIPID_BIOSYNTHESIS-GANGLIO_SERIES		15	0.35640824	1.0269586	0.39634147	0.5474508	1.0	2570	tags=40%, list=33%, signal=59%
KEGG_HSA00520_AMINO_SUGAR_AND_NUCLEOTIDE_SUGAR_METABOLISM	KEGG_HSA00520_AMINO_SUGAR_AND_NUCLEOTIDE_SUGAR_METABOLISM		47	0.29227722	1.0243623	0.40725806	0.5486772	1.0	2559	tags=34%, list=33%, signal=50%
KEGG_HSA04670_LEUKOCYTE_TRANSENDOTHELIAL_MIGRATION	KEGG_HSA04670_LEUKOCYTE_TRANSENDOTHELIAL_MIGRATION		114	0.27765322	1.0229723	0.42973524	0.54803604	1.0	3552	tags=49%, list=45%, signal=89%
KEGG_HSA04918_THYROID_HORMONE_SYNTHESIS	KEGG_HSA04918_THYROID_HORMONE_SYNTHESIS		75	0.26035002	1.0217471	0.43141153	0.5471791	1.0	2440	tags=31%, list=31%, signal=44%
KEGG_HSA03060_PROTEIN_EXPORT	KEGG_HSA03060_PROTEIN_EXPORT		23	0.36605182	1.0194316	0.43061224	0.54787254	1.0	2098	tags=35%, list=27%, signal=47%
KEGG_HSA05010_ALZHEIMER_DISEASE	KEGG_HSA05010_ALZHEIMER_DISEASE		355	0.24462037	1.0101744	0.4361055	0.5596544	1.0	4119	tags=53%, list=53%, signal=107%
KEGG_HSA05410_HYPERTROPHIC_CARDIOMYOPATHY	KEGG_HSA05410_HYPERTROPHIC_CARDIOMYOPATHY		90	0.28281596	1.0092324	0.41282564	0.55825067	1.0	3738	tags=54%, list=48%, signal=103%
KEGG_HSA04142_LYSOSOME	KEGG_HSA04142_LYSOSOME		128	0.2749029	1.0068921	0.4322709	0.55911136	1.0	3407	tags=49%, list=44%, signal=86%
KEGG_HSA00564_GLYCEROPHOSPHOLIPID_METABOLISM	KEGG_HSA00564_GLYCEROPHOSPHOLIPID_METABOLISM		98	0.24216077	1.0058455	0.46706587	0.5579151	1.0	2999	tags=37%, list=38%, signal=59%
KEGG_HSA05110_VIBRIO_CHOLERAE_INFECTION	KEGG_HSA05110_VIBRIO_CHOLERAE_INFECTION		50	0.29313007	1.0038108	0.45109782	0.557991	1.0	2828	tags=38%, list=36%, signal=59%
KEGG_HSA05140_LEISHMANIASIS	KEGG_HSA05140_LEISHMANIASIS		74	0.3225733	1.0017443	0.4497992	0.558656	1.0	3014	tags=45%, list=39%, signal=72%
KEGG_HSA04714_THERMOGENESIS	KEGG_HSA04714_THERMOGENESIS		218	0.26704776	0.99422616	0.4352227	0.56743854	1.0	2295	tags=28%, list=29%, signal=39%
KEGG_HSA05414_DILATED_CARDIOMYOPATHY	KEGG_HSA05414_DILATED_CARDIOMYOPATHY		95	0.27736518	0.99268955	0.45544556	0.5673272	1.0	3738	tags=56%, list=48%, signal=106%
KEGG_HSA03050_PROTEASOME	KEGG_HSA03050_PROTEASOME		46	0.37429145	0.99258536	0.47920793	0.56467575	1.0	2195	tags=35%, list=28%, signal=48%
KEGG_HSA05134_LEGIONELLOSIS	KEGG_HSA05134_LEGIONELLOSIS		57	0.2779694	0.9889851	0.4681725	0.5678811	1.0	2643	tags=39%, list=34%, signal=58%
KEGG_HSA04658_TH1_AND_TH2_CELL_DIFFERENTIATION	KEGG_HSA04658_TH1_AND_TH2_CELL_DIFFERENTIATION		90	0.32091558	0.9855278	0.4969697	0.5709723	1.0	2221	tags=32%, list=28%, signal=44%
KEGG_HSA04970_SALIVARY_SECRETION	KEGG_HSA04970_SALIVARY_SECRETION		93	0.25056732	0.98175573	0.47942388	0.5739358	1.0	2440	tags=31%, list=31%, signal=45%
KEGG_HSA04742_TASTE_TRANSDUCTION	KEGG_HSA04742_TASTE_TRANSDUCTION		85	0.26136336	0.97362316	0.5059761	0.584262	1.0	3372	tags=42%, list=43%, signal=74%
KEGG_HSA04062_CHEMOKINE_SIGNALING_PATHWAY	KEGG_HSA04062_CHEMOKINE_SIGNALING_PATHWAY		189	0.26516214	0.95742184	0.518	0.6071335	1.0	3962	tags=53%, list=51%, signal=105%
KEGG_HSA04623_CYTOSOLIC_DNA-SENSING_PATHWAY	KEGG_HSA04623_CYTOSOLIC_DNA-SENSING_PATHWAY		61	0.27257785	0.9506997	0.5317919	0.61519897	1.0	3789	tags=44%, list=48%, signal=85%
KEGG_HSA04972_PANCREATIC_SECRETION	KEGG_HSA04972_PANCREATIC_SECRETION		102	0.26681167	0.9475597	0.54990214	0.6173413	1.0	2639	tags=33%, list=34%, signal=50%
KEGG_HSA04960_ALDOSTERONE-REGULATED_SODIUM_REABSORPTION	KEGG_HSA04960_ALDOSTERONE-REGULATED_SODIUM_REABSORPTION		37	0.27767193	0.9451203	0.5555556	0.61803776	1.0	1878	tags=27%, list=24%, signal=35%
KEGG_HSA00450_SELENOCOMPOUND_METABOLISM	KEGG_HSA00450_SELENOCOMPOUND_METABOLISM		16	0.32240206	0.93934226	0.53814435	0.6248008	1.0	2493	tags=38%, list=32%, signal=55%
KEGG_HSA04723_RETROGRADE_ENDOCANNABINOID_SIGNALING	KEGG_HSA04723_RETROGRADE_ENDOCANNABINOID_SIGNALING		140	0.2367152	0.93425536	0.54709417	0.63033855	1.0	2712	tags=31%, list=35%, signal=47%
KEGG_HSA00480_GLUTATHIONE_METABOLISM	KEGG_HSA00480_GLUTATHIONE_METABOLISM		56	0.26096475	0.92990965	0.5474308	0.6342219	1.0	1988	tags=27%, list=25%, signal=36%
KEGG_HSA04630_JAK-STAT_SIGNALING_PATHWAY	KEGG_HSA04630_JAK-STAT_SIGNALING_PATHWAY		162	0.23919846	0.9211485	0.57	0.64548284	1.0	3545	tags=44%, list=45%, signal=80%
KEGG_HSA04923_REGULATION_OF_LIPOLYSIS_IN_ADIPOCYTES	KEGG_HSA04923_REGULATION_OF_LIPOLYSIS_IN_ADIPOCYTES		55	0.2645281	0.9198162	0.5488281	0.64476	1.0	2700	tags=36%, list=35%, signal=55%
KEGG_HSA04727_GABAERGIC_SYNAPSE	KEGG_HSA04727_GABAERGIC_SYNAPSE		88	0.22767477	0.91591024	0.6067194	0.64796716	1.0	3614	tags=45%, list=46%, signal=84%
KEGG_HSA02010_ABC_TRANSPORTERS	KEGG_HSA02010_ABC_TRANSPORTERS		45	0.2636877	0.9146632	0.6029724	0.6472647	1.0	3428	tags=51%, list=44%, signal=90%
KEGG_HSA05217_BASAL_CELL_CARCINOMA	KEGG_HSA05217_BASAL_CELL_CARCINOMA		63	0.25429198	0.9098881	0.61706346	0.65220475	1.0	3603	tags=52%, list=46%, signal=96%
KEGG_HSA04512_ECM-RECEPTOR_INTERACTION	KEGG_HSA04512_ECM-RECEPTOR_INTERACTION		88	0.26254162	0.9090046	0.5478615	0.65062886	1.0	3692	tags=48%, list=47%, signal=89%
KEGG_HSA05143_AFRICAN_TRYPANOSOMIASIS	KEGG_HSA05143_AFRICAN_TRYPANOSOMIASIS		35	0.27130365	0.89481425	0.5812133	0.6712262	1.0	2643	tags=31%, list=34%, signal=47%
KEGG_HSA00730_THIAMINE_METABOLISM	KEGG_HSA00730_THIAMINE_METABOLISM		15	0.31643844	0.8910782	0.61877394	0.67433804	1.0	3979	tags=53%, list=51%, signal=108%
KEGG_HSA00061_FATTY_ACID_BIOSYNTHESIS	KEGG_HSA00061_FATTY_ACID_BIOSYNTHESIS		18	0.31482637	0.8853036	0.60358566	0.680744	1.0	200	tags=11%, list=3%, signal=11%
KEGG_HSA05322_SYSTEMIC_LUPUS_ERYTHEMATOSUS	KEGG_HSA05322_SYSTEMIC_LUPUS_ERYTHEMATOSUS		52	0.3038184	0.8828067	0.5400411	0.6818163	1.0	2701	tags=37%, list=35%, signal=55%
KEGG_HSA04064_NF-KAPPA_B_SIGNALING_PATHWAY	KEGG_HSA04064_NF-KAPPA_B_SIGNALING_PATHWAY		101	0.26589847	0.8827827	0.6175869	0.67880076	1.0	3262	tags=46%, list=42%, signal=77%
KEGG_HSA05020_PRION_DISEASE	KEGG_HSA05020_PRION_DISEASE		260	0.23325443	0.87737215	0.6195219	0.68480736	1.0	2206	tags=25%, list=28%, signal=34%
KEGG_HSA04920_ADIPOCYTOKINE_SIGNALING_PATHWAY	KEGG_HSA04920_ADIPOCYTOKINE_SIGNALING_PATHWAY		68	0.22819842	0.8727471	0.6680244	0.6896607	1.0	2983	tags=37%, list=38%, signal=59%
KEGG_HSA00565_ETHER_LIPID_METABOLISM	KEGG_HSA00565_ETHER_LIPID_METABOLISM		47	0.23345423	0.86818147	0.6572008	0.6940031	1.0	3932	tags=55%, list=50%, signal=111%
KEGG_HSA05133_PERTUSSIS	KEGG_HSA05133_PERTUSSIS		76	0.24299392	0.868052	0.6020408	0.6911112	1.0	3014	tags=43%, list=39%, signal=70%
KEGG_HSA00531_GLYCOSAMINOGLYCAN_DEGRADATION	KEGG_HSA00531_GLYCOSAMINOGLYCAN_DEGRADATION		19	0.3006355	0.8654087	0.63531667	0.69238824	1.0	3723	tags=53%, list=48%, signal=100%
KEGG_HSA05415_DIABETIC_CARDIOMYOPATHY	KEGG_HSA05415_DIABETIC_CARDIOMYOPATHY		190	0.23370586	0.86249053	0.6178862	0.6938315	1.0	2892	tags=33%, list=37%, signal=51%
KEGG_HSA04979_CHOLESTEROL_METABOLISM	KEGG_HSA04979_CHOLESTEROL_METABOLISM		50	0.23215711	0.86221784	0.6714876	0.691267	1.0	1114	tags=16%, list=14%, signal=19%
KEGG_HSA01230_BIOSYNTHESIS_OF_AMINO_ACIDS	KEGG_HSA01230_BIOSYNTHESIS_OF_AMINO_ACIDS		75	0.23399433	0.8486167	0.66536206	0.71061474	1.0	1718	tags=27%, list=22%, signal=34%
KEGG_HSA04930_TYPE_II_DIABETES_MELLITUS	KEGG_HSA04930_TYPE_II_DIABETES_MELLITUS		46	0.2344931	0.83502555	0.7034068	0.72995317	1.0	3742	tags=52%, list=48%, signal=99%
KEGG_HSA00270_CYSTEINE_AND_METHIONINE_METABOLISM	KEGG_HSA00270_CYSTEINE_AND_METHIONINE_METABOLISM		50	0.22467706	0.7892326	0.74596775	0.8006316	1.0	2694	tags=36%, list=34%, signal=55%
KEGG_HSA00512_MUCIN_TYPE_O-GLYCAN_BIOSYNTHESIS	KEGG_HSA00512_MUCIN_TYPE_O-GLYCAN_BIOSYNTHESIS		32	0.26181147	0.77106804	0.7554241	0.8260512	1.0	3670	tags=41%, list=47%, signal=76%
KEGG_HSA04721_SYNAPTIC_VESICLE_CYCLE	KEGG_HSA04721_SYNAPTIC_VESICLE_CYCLE		78	0.19998384	0.7590264	0.8666667	0.8410618	1.0	3604	tags=44%, list=46%, signal=80%
KEGG_HSA00030_PENTOSE_PHOSPHATE_PATHWAY	KEGG_HSA00030_PENTOSE_PHOSPHATE_PATHWAY		29	0.24049748	0.7586436	0.79041916	0.8380197	1.0	2056	tags=31%, list=26%, signal=42%
KEGG_HSA00561_GLYCEROLIPID_METABOLISM	KEGG_HSA00561_GLYCEROLIPID_METABOLISM		61	0.18920046	0.7285985	0.8967611	0.879783	1.0	1645	tags=20%, list=21%, signal=25%
KEGG_HSA04973_CARBOHYDRATE_DIGESTION_AND_ABSORPTION	KEGG_HSA04973_CARBOHYDRATE_DIGESTION_AND_ABSORPTION		46	0.2040027	0.72557354	0.88372093	0.8805509	1.0	3912	tags=50%, list=50%, signal=99%
KEGG_HSA01210_2-OXOCARBOXYLIC_ACID_METABOLISM	KEGG_HSA01210_2-OXOCARBOXYLIC_ACID_METABOLISM		19	0.2581112	0.7017975	0.7962578	0.91056556	1.0	1634	tags=26%, list=21%, signal=33%
KEGG_HSA04974_PROTEIN_DIGESTION_AND_ABSORPTION	KEGG_HSA04974_PROTEIN_DIGESTION_AND_ABSORPTION		103	0.20317486	0.6980282	0.88977957	0.9114666	1.0	2645	tags=33%, list=34%, signal=49%
KEGG_HSA00020_CITRATE_CYCLE_(TCA_CYCLE)	KEGG_HSA00020_CITRATE_CYCLE_(TCA_CYCLE)		30	0.25400713	0.6966499	0.73947895	0.9094315	1.0	1665	tags=27%, list=21%, signal=34%
KEGG_HSA05416_VIRAL_MYOCARDITIS	KEGG_HSA05416_VIRAL_MYOCARDITIS		57	0.22510326	0.6938608	0.7950311	0.9092596	1.0	1722	tags=21%, list=22%, signal=27%
KEGG_HSA05012_PARKINSON_DISEASE	KEGG_HSA05012_PARKINSON_DISEASE		235	0.19072331	0.68687	0.8052209	0.9150638	1.0	2358	tags=24%, list=30%, signal=34%
KEGG_HSA00500_STARCH_AND_SUCROSE_METABOLISM	KEGG_HSA00500_STARCH_AND_SUCROSE_METABOLISM		35	0.20545276	0.68355143	0.89858013	0.9156607	1.0	2729	tags=37%, list=35%, signal=57%
KEGG_HSA04977_VITAMIN_DIGESTION_AND_ABSORPTION	KEGG_HSA04977_VITAMIN_DIGESTION_AND_ABSORPTION		24	0.20701784	0.66933733	0.9327902	0.92864275	1.0	2611	tags=33%, list=33%, signal=50%
KEGG_HSA05323_RHEUMATOID_ARTHRITIS	KEGG_HSA05323_RHEUMATOID_ARTHRITIS		89	0.20993765	0.66822106	0.8181818	0.9262983	1.0	4145	tags=53%, list=53%, signal=111%
KEGG_HSA04080_NEUROACTIVE_LIGAND-RECEPTOR_INTERACTION	KEGG_HSA04080_NEUROACTIVE_LIGAND-RECEPTOR_INTERACTION		339	0.15952526	0.65789425	0.9903475	0.9352708	1.0	3168	tags=33%, list=41%, signal=54%
KEGG_HSA00603_GLYCOSPHINGOLIPID_BIOSYNTHESIS-GLOBO_AND_ISOGLOBO_SERIES	KEGG_HSA00603_GLYCOSPHINGOLIPID_BIOSYNTHESIS-GLOBO_AND_ISOGLOBO_SERIES		15	0.22530168	0.64772534	0.8900204	0.9430654	1.0	3055	tags=33%, list=39%, signal=55%
KEGG_HSA04612_ANTIGEN_PROCESSING_AND_PRESENTATION	KEGG_HSA04612_ANTIGEN_PROCESSING_AND_PRESENTATION		70	0.22453001	0.64614236	0.80859375	0.9407116	1.0	2768	tags=31%, list=35%, signal=48%
KEGG_HSA05033_NICOTINE_ADDICTION	KEGG_HSA05033_NICOTINE_ADDICTION		40	0.197328	0.64418095	0.94331986	0.938785	1.0	3993	tags=48%, list=51%, signal=97%
KEGG_HSA04950_MATURITY_ONSET_DIABETES_OF_THE_YOUNG	KEGG_HSA04950_MATURITY_ONSET_DIABETES_OF_THE_YOUNG		26	0.20154926	0.60125273	0.9617591	0.97354907	1.0	3185	tags=42%, list=41%, signal=71%
KEGG_HSA00511_OTHER_GLYCAN_DEGRADATION	KEGG_HSA00511_OTHER_GLYCAN_DEGRADATION		18	0.21097541	0.59244937	0.9287169	0.9763471	1.0	3817	tags=56%, list=49%, signal=108%
KEGG_HSA04932_NON-ALCOHOLIC_FATTY_LIVER_DISEASE	KEGG_HSA04932_NON-ALCOHOLIC_FATTY_LIVER_DISEASE		151	0.1559653	0.5900842	0.9315069	0.97398084	1.0	2922	tags=29%, list=37%, signal=46%
KEGG_HSA04260_CARDIAC_MUSCLE_CONTRACTION	KEGG_HSA04260_CARDIAC_MUSCLE_CONTRACTION		83	0.17317136	0.58695304	0.98821217	0.972326	1.0	3505	tags=45%, list=45%, signal=80%
KEGG_HSA04744_PHOTOTRANSDUCTION	KEGG_HSA04744_PHOTOTRANSDUCTION		27	0.18227422	0.58375305	0.96257794	0.9705801	1.0	4236	tags=59%, list=54%, signal=129%
KEGG_HSA04966_COLLECTING_DUCT_ACID_SECRETION	KEGG_HSA04966_COLLECTING_DUCT_ACID_SECRETION		27	0.18055485	0.5718038	0.9757576	0.9740602	1.0	2412	tags=26%, list=31%, signal=37%
KEGG_HSA04514_CELL_ADHESION_MOLECULES	KEGG_HSA04514_CELL_ADHESION_MOLECULES		146	0.15740302	0.55384207	0.96728015	0.980454	1.0	3719	tags=37%, list=48%, signal=69%
KEGG_HSA04060_CYTOKINE-CYTOKINE_RECEPTOR_INTERACTION	KEGG_HSA04060_CYTOKINE-CYTOKINE_RECEPTOR_INTERACTION		292	0.14534786	0.5534655	0.9780439	0.9768253	1.0	3853	tags=41%, list=49%, signal=77%
KEGG_HSA00052_GALACTOSE_METABOLISM	KEGG_HSA00052_GALACTOSE_METABOLISM		30	0.16074269	0.523883	0.98929334	0.9855388	1.0	3699	tags=47%, list=47%, signal=88%
KEGG_HSA04640_HEMATOPOIETIC_CELL_LINEAGE	KEGG_HSA04640_HEMATOPOIETIC_CELL_LINEAGE		96	0.1521377	0.47517213	0.9718875	0.995094	1.0	2815	tags=25%, list=36%, signal=39%
KEGG_HSA00601_GLYCOSPHINGOLIPID_BIOSYNTHESIS-LACTO_AND_NEOLACTO_SERIES	KEGG_HSA00601_GLYCOSPHINGOLIPID_BIOSYNTHESIS-LACTO_AND_NEOLACTO_SERIES		27	0.14650884	0.45565498	0.9980507	0.9948472	1.0	3867	tags=48%, list=49%, signal=95%
KEGG_HSA05144_MALARIA	KEGG_HSA05144_MALARIA		50	0.12147687	0.3917448	0.9980354	0.99738216	1.0	4343	tags=50%, list=56%, signal=112%
