# Supplementary material for: Prognostic Signature of Hepatocellular Carcinoma and Analysis of Immune Infiltration Based on m6A-Related lncRNAs
Source: Front Oncol. 2021 Aug 30;11:691372. doi: 10.3389/fonc.2021.691372 (PMC8435865; doi:10.3389/fonc.2021.691372)
Supplement: Supplementary file 1 [file DataSheet_1.zip › supplementary data 1/KEGG_GSEA report for low risk.xls]

NAME	GS<br> follow link to MSigDB	GS DETAILS	SIZE	ES	NES	NOM p-val	FDR q-val	FWER p-val	RANK AT MAX	LEADING EDGE
KEGG_HSA00350_TYROSINE_METABOLISM	KEGG_HSA00350_TYROSINE_METABOLISM	Details ...	36	-0.5538588	-1.620942	0.03285421	1.0	0.782	879	tags=44%, list=11%, signal=50%
KEGG_HSA00360_PHENYLALANINE_METABOLISM	KEGG_HSA00360_PHENYLALANINE_METABOLISM	Details ...	17	-0.5651718	-1.5312006	0.06374502	1.0	0.909	879	tags=47%, list=11%, signal=53%
KEGG_HSA00830_RETINOL_METABOLISM	KEGG_HSA00830_RETINOL_METABOLISM	Details ...	67	-0.47579634	-1.4736075	0.0746888	1.0	0.963	948	tags=48%, list=12%, signal=54%
KEGG_HSA00410_BETA-ALANINE_METABOLISM	KEGG_HSA00410_BETA-ALANINE_METABOLISM	Details ...	30	-0.52573264	-1.472671	0.08840864	0.92713255	0.963	1123	tags=47%, list=14%, signal=54%
KEGG_HSA00071_FATTY_ACID_DEGRADATION	KEGG_HSA00071_FATTY_ACID_DEGRADATION	Details ...	43	-0.5567719	-1.4379255	0.13572854	0.9096101	0.977	555	tags=44%, list=7%, signal=47%
KEGG_HSA00120_PRIMARY_BILE_ACID_BIOSYNTHESIS	KEGG_HSA00120_PRIMARY_BILE_ACID_BIOSYNTHESIS	Details ...	17	-0.6051829	-1.4182963	0.1611002	0.84309375	0.98	1317	tags=53%, list=17%, signal=64%
KEGG_HSA00650_BUTANOATE_METABOLISM	KEGG_HSA00650_BUTANOATE_METABOLISM	Details ...	28	-0.5149803	-1.3846134	0.17489712	0.8619451	0.991	1188	tags=57%, list=15%, signal=67%
KEGG_HSA00980_METABOLISM_OF_XENOBIOTICS_BY_CYTOCHROME_P450	KEGG_HSA00980_METABOLISM_OF_XENOBIOTICS_BY_CYTOCHROME_P450	Details ...	75	-0.45209706	-1.3811467	0.110887095	0.76817286	0.991	683	tags=37%, list=9%, signal=41%
KEGG_HSA00620_PYRUVATE_METABOLISM	KEGG_HSA00620_PYRUVATE_METABOLISM	Details ...	47	-0.4401104	-1.3796924	0.14512922	0.6872234	0.991	508	tags=38%, list=6%, signal=41%
KEGG_HSA00982_DRUG_METABOLISM-CYTOCHROME_P450	KEGG_HSA00982_DRUG_METABOLISM-CYTOCHROME_P450	Details ...	69	-0.45815596	-1.3693943	0.13552362	0.6535073	0.992	933	tags=42%, list=12%, signal=47%
KEGG_HSA05204_CHEMICAL_CARCINOGENESIS	KEGG_HSA05204_CHEMICAL_CARCINOGENESIS	Details ...	81	-0.43669674	-1.3655431	0.12252964	0.60434175	0.992	851	tags=40%, list=11%, signal=44%
KEGG_HSA00591_LINOLEIC_ACID_METABOLISM	KEGG_HSA00591_LINOLEIC_ACID_METABOLISM	Details ...	29	-0.41040474	-1.3476673	0.09108527	0.6063694	0.997	562	tags=28%, list=7%, signal=30%
KEGG_HSA00340_HISTIDINE_METABOLISM	KEGG_HSA00340_HISTIDINE_METABOLISM	Details ...	22	-0.51187056	-1.3444211	0.17154811	0.5687981	0.998	1263	tags=50%, list=16%, signal=59%
KEGG_HSA04610_COMPLEMENT_AND_COAGULATION_CASCADES	KEGG_HSA04610_COMPLEMENT_AND_COAGULATION_CASCADES	Details ...	85	-0.42118427	-1.2629985	0.22135922	0.7535474	1.0	1341	tags=48%, list=17%, signal=58%
KEGG_HSA00260_GLYCINE_SERINE_AND_THREONINE_METABOLISM	KEGG_HSA00260_GLYCINE_SERINE_AND_THREONINE_METABOLISM	Details ...	40	-0.43473044	-1.2228128	0.254717	0.8264298	1.0	800	tags=40%, list=10%, signal=44%
KEGG_HSA00380_TRYPTOPHAN_METABOLISM	KEGG_HSA00380_TRYPTOPHAN_METABOLISM	Details ...	42	-0.40176377	-1.1473744	0.30518234	1.0	1.0	1263	tags=45%, list=16%, signal=54%
KEGG_HSA00220_ARGININE_BIOSYNTHESIS	KEGG_HSA00220_ARGININE_BIOSYNTHESIS	Details ...	22	-0.4439862	-1.1364418	0.34246576	0.9952666	1.0	879	tags=41%, list=11%, signal=46%
KEGG_HSA00330_ARGININE_AND_PROLINE_METABOLISM	KEGG_HSA00330_ARGININE_AND_PROLINE_METABOLISM	Details ...	50	-0.31630975	-1.1066206	0.31380752	1.0	1.0	879	tags=28%, list=11%, signal=31%
KEGG_HSA04976_BILE_SECRETION	KEGG_HSA04976_BILE_SECRETION	Details ...	90	-0.29809797	-1.0605477	0.3473054	1.0	1.0	724	tags=27%, list=9%, signal=29%
KEGG_HSA04146_PEROXISOME	KEGG_HSA04146_PEROXISOME	Details ...	81	-0.3248007	-1.0408912	0.406	1.0	1.0	938	tags=35%, list=12%, signal=39%
KEGG_HSA00280_VALINE_LEUCINE_AND_ISOLEUCINE_DEGRADATION	KEGG_HSA00280_VALINE_LEUCINE_AND_ISOLEUCINE_DEGRADATION	Details ...	48	-0.39476705	-1.0379965	0.41699606	1.0	1.0	1198	tags=44%, list=15%, signal=51%
KEGG_HSA00140_STEROID_HORMONE_BIOSYNTHESIS	KEGG_HSA00140_STEROID_HORMONE_BIOSYNTHESIS	Details ...	60	-0.33087608	-1.0292083	0.4294355	1.0	1.0	468	tags=23%, list=6%, signal=25%
KEGG_HSA00630_GLYOXYLATE_AND_DICARBOXYLATE_METABOLISM	KEGG_HSA00630_GLYOXYLATE_AND_DICARBOXYLATE_METABOLISM	Details ...	30	-0.37698975	-1.0160475	0.444668	1.0	1.0	1198	tags=37%, list=15%, signal=43%
KEGG_HSA00010_GLYCOLYSIS;GLUCONEOGENESIS	KEGG_HSA00010_GLYCOLYSIS;GLUCONEOGENESIS	Details ...	66	-0.27275774	-1.0018913	0.43636364	1.0	1.0	567	tags=26%, list=7%, signal=28%
KEGG_HSA05320_AUTOIMMUNE_THYROID_DISEASE	KEGG_HSA05320_AUTOIMMUNE_THYROID_DISEASE	Details ...	50	-0.36148733	-0.98720944	0.48565573	1.0	1.0	1022	tags=28%, list=13%, signal=32%
KEGG_HSA04975_FAT_DIGESTION_AND_ABSORPTION	KEGG_HSA04975_FAT_DIGESTION_AND_ABSORPTION	Details ...	43	-0.2767642	-0.9578989	0.50927836	1.0	1.0	1580	tags=49%, list=20%, signal=61%
KEGG_HSA05150_STAPHYLOCOCCUS_AUREUS_INFECTION	KEGG_HSA05150_STAPHYLOCOCCUS_AUREUS_INFECTION	Details ...	92	-0.2899	-0.9371508	0.52371544	1.0	1.0	1006	tags=30%, list=13%, signal=35%
KEGG_HSA04913_OVARIAN_STEROIDOGENESIS	KEGG_HSA04913_OVARIAN_STEROIDOGENESIS	Details ...	51	-0.25267434	-0.93463016	0.5569106	1.0	1.0	683	tags=22%, list=9%, signal=23%
KEGG_HSA05330_ALLOGRAFT_REJECTION	KEGG_HSA05330_ALLOGRAFT_REJECTION	Details ...	35	-0.3763777	-0.8934775	0.55668014	1.0	1.0	1022	tags=37%, list=13%, signal=43%
KEGG_HSA04964_PROXIMAL_TUBULE_BICARBONATE_RECLAMATION	KEGG_HSA04964_PROXIMAL_TUBULE_BICARBONATE_RECLAMATION	Details ...	23	-0.2927668	-0.8776343	0.6425856	1.0	1.0	790	tags=30%, list=10%, signal=34%
KEGG_HSA00053_ASCORBATE_AND_ALDARATE_METABOLISM	KEGG_HSA00053_ASCORBATE_AND_ALDARATE_METABOLISM	Details ...	30	-0.31984404	-0.87393767	0.6080808	1.0	1.0	468	tags=23%, list=6%, signal=25%
KEGG_HSA03320_PPAR_SIGNALING_PATHWAY	KEGG_HSA03320_PPAR_SIGNALING_PATHWAY	Details ...	74	-0.2609525	-0.8605083	0.63076925	1.0	1.0	1188	tags=31%, list=15%, signal=36%
KEGG_HSA00592_ALPHA-LINOLENIC_ACID_METABOLISM	KEGG_HSA00592_ALPHA-LINOLENIC_ACID_METABOLISM	Details ...	25	-0.25287753	-0.8508324	0.69057375	1.0	1.0	1555	tags=44%, list=20%, signal=55%
KEGG_HSA01212_FATTY_ACID_METABOLISM	KEGG_HSA01212_FATTY_ACID_METABOLISM	Details ...	57	-0.25142232	-0.8413608	0.63654226	1.0	1.0	1138	tags=35%, list=15%, signal=41%
KEGG_HSA00770_PANTOTHENATE_AND_COA_BIOSYNTHESIS	KEGG_HSA00770_PANTOTHENATE_AND_COA_BIOSYNTHESIS	Details ...	21	-0.27153084	-0.8320256	0.6989899	1.0	1.0	109	tags=19%, list=1%, signal=19%
KEGG_HSA01200_CARBON_METABOLISM	KEGG_HSA01200_CARBON_METABOLISM	Details ...	115	-0.22354077	-0.82339907	0.64579254	1.0	1.0	648	tags=23%, list=8%, signal=25%
KEGG_HSA00983_DRUG_METABOLISM-OTHER_ENZYMES	KEGG_HSA00983_DRUG_METABOLISM-OTHER_ENZYMES	Details ...	79	-0.21911635	-0.8131234	0.71257484	1.0	1.0	865	tags=25%, list=11%, signal=28%
KEGG_HSA00790_FOLATE_BIOSYNTHESIS	KEGG_HSA00790_FOLATE_BIOSYNTHESIS	Details ...	26	-0.26433995	-0.8016692	0.7085828	1.0	1.0	607	tags=23%, list=8%, signal=25%
KEGG_HSA01040_BIOSYNTHESIS_OF_UNSATURATED_FATTY_ACIDS	KEGG_HSA01040_BIOSYNTHESIS_OF_UNSATURATED_FATTY_ACIDS	Details ...	27	-0.2585681	-0.786533	0.72124755	1.0	1.0	738	tags=26%, list=9%, signal=29%
KEGG_HSA00190_OXIDATIVE_PHOSPHORYLATION	KEGG_HSA00190_OXIDATIVE_PHOSPHORYLATION	Details ...	120	-0.27226025	-0.78203297	0.65858585	1.0	1.0	1143	tags=29%, list=15%, signal=34%
KEGG_HSA04940_TYPE_I_DIABETES_MELLITUS	KEGG_HSA04940_TYPE_I_DIABETES_MELLITUS	Details ...	41	-0.29544282	-0.770157	0.64908725	1.0	1.0	1022	tags=29%, list=13%, signal=33%
KEGG_HSA00062_FATTY_ACID_ELONGATION	KEGG_HSA00062_FATTY_ACID_ELONGATION	Details ...	27	-0.23675506	-0.7667874	0.8038835	1.0	1.0	902	tags=30%, list=12%, signal=33%
KEGG_HSA00910_NITROGEN_METABOLISM	KEGG_HSA00910_NITROGEN_METABOLISM	Details ...	17	-0.2585028	-0.71752733	0.83466136	1.0	1.0	872	tags=35%, list=11%, signal=40%
KEGG_HSA00760_NICOTINATE_AND_NICOTINAMIDE_METABOLISM	KEGG_HSA00760_NICOTINATE_AND_NICOTINAMIDE_METABOLISM	Details ...	34	-0.20714621	-0.7016532	0.8742633	1.0	1.0	407	tags=15%, list=5%, signal=15%
KEGG_HSA04740_OLFACTORY_TRANSDUCTION	KEGG_HSA04740_OLFACTORY_TRANSDUCTION	Details ...	425	-0.1433788	-0.6799842	0.93465346	1.0	1.0	1224	tags=16%, list=16%, signal=18%
KEGG_HSA05340_PRIMARY_IMMUNODEFICIENCY	KEGG_HSA05340_PRIMARY_IMMUNODEFICIENCY	Details ...	37	-0.2786763	-0.6753933	0.7572614	1.0	1.0	839	tags=24%, list=11%, signal=27%
KEGG_HSA01240_BIOSYNTHESIS_OF_COFACTORS	KEGG_HSA01240_BIOSYNTHESIS_OF_COFACTORS	Details ...	152	-0.17145868	-0.67532253	0.9171843	1.0	1.0	476	tags=14%, list=6%, signal=14%
KEGG_HSA05310_ASTHMA	KEGG_HSA05310_ASTHMA	Details ...	28	-0.24974975	-0.66442865	0.78669274	1.0	1.0	988	tags=29%, list=13%, signal=33%
KEGG_HSA03010_RIBOSOME	KEGG_HSA03010_RIBOSOME	Details ...	153	-0.26175892	-0.6469852	0.7218814	1.0	1.0	1446	tags=30%, list=18%, signal=36%
KEGG_HSA00590_ARACHIDONIC_ACID_METABOLISM	KEGG_HSA00590_ARACHIDONIC_ACID_METABOLISM	Details ...	61	-0.16803117	-0.6466635	0.9704142	1.0	1.0	851	tags=18%, list=11%, signal=20%
KEGG_HSA00860_PORPHYRIN_AND_CHLOROPHYLL_METABOLISM	KEGG_HSA00860_PORPHYRIN_AND_CHLOROPHYLL_METABOLISM		42	-0.19518079	-0.6175769	0.94093686	1.0	1.0	468	tags=17%, list=6%, signal=18%
KEGG_HSA04978_MINERAL_ABSORPTION	KEGG_HSA04978_MINERAL_ABSORPTION		60	-0.17196377	-0.6162344	0.96015936	1.0	1.0	943	tags=25%, list=12%, signal=28%
KEGG_HSA00040_PENTOSE_AND_GLUCURONATE_INTERCONVERSIONS	KEGG_HSA00040_PENTOSE_AND_GLUCURONATE_INTERCONVERSIONS		34	-0.20825818	-0.6043593	0.9263804	1.0	1.0	476	tags=21%, list=6%, signal=22%
KEGG_HSA00640_PROPANOATE_METABOLISM	KEGG_HSA00640_PROPANOATE_METABOLISM		34	-0.21799219	-0.59230936	0.8464567	1.0	1.0	1198	tags=32%, list=15%, signal=38%
KEGG_HSA04672_INTESTINAL_IMMUNE_NETWORK_FOR_IGA_PRODUCTION	KEGG_HSA04672_INTESTINAL_IMMUNE_NETWORK_FOR_IGA_PRODUCTION		44	-0.22547297	-0.583665	0.83744854	1.0	1.0	988	tags=23%, list=13%, signal=26%
KEGG_HSA00051_FRUCTOSE_AND_MANNOSE_METABOLISM	KEGG_HSA00051_FRUCTOSE_AND_MANNOSE_METABOLISM		32	-0.16944833	-0.5683834	0.9761431	1.0	1.0	866	tags=25%, list=11%, signal=28%
KEGG_HSA04061_VIRAL_PROTEIN_INTERACTION_WITH_CYTOKINE_AND_CYTOKINE_RECEPTOR	KEGG_HSA04061_VIRAL_PROTEIN_INTERACTION_WITH_CYTOKINE_AND_CYTOKINE_RECEPTOR		97	-0.18008348	-0.56322706	0.94545454	1.0	1.0	6203	tags=99%, list=79%, signal=473%
KEGG_HSA04614_RENIN-ANGIOTENSIN_SYSTEM	KEGG_HSA04614_RENIN-ANGIOTENSIN_SYSTEM		22	-0.18696909	-0.5508731	0.992	1.0	1.0	973	tags=27%, list=12%, signal=31%
KEGG_HSA05321_INFLAMMATORY_BOWEL_DISEASE	KEGG_HSA05321_INFLAMMATORY_BOWEL_DISEASE		63	-0.16783637	-0.5082823	0.97244096	1.0	1.0	629	tags=16%, list=8%, signal=17%
KEGG_HSA05171_CORONAVIRUS_DISEASE-COVID-19	KEGG_HSA05171_CORONAVIRUS_DISEASE-COVID-19		228	-0.13888639	-0.49988276	0.94715446	0.9987442	1.0	1446	tags=29%, list=18%, signal=34%
KEGG_HSA05332_GRAFT-VERSUS-HOST_DISEASE	KEGG_HSA05332_GRAFT-VERSUS-HOST_DISEASE		38	-0.16720214	-0.3950699	0.97	0.99699366	1.0	6519	tags=100%, list=83%, signal=599%
