# Supplementary material for: Prognostic Signature of Hepatocellular Carcinoma and Analysis of Immune Infiltration Based on m6A-Related lncRNAs
Source: Front Oncol. 2021 Aug 30;11:691372. doi: 10.3389/fonc.2021.691372 (PMC8435865; doi:10.3389/fonc.2021.691372)
Supplement: Supplementary file 1 [file DataSheet_1.zip › supplementary data 1/MF_GSEA report for high risk.xls]

NAME	GS<br> follow link to MSigDB	GS DETAILS	SIZE	ES	NES	NOM p-val	FDR q-val	FWER p-val	RANK AT MAX	LEADING EDGE
GO_GO:0008094_DNA-DEPENDENT_ATPASE_ACTIVITY	GO_GO:0008094_DNA-DEPENDENT_ATPASE_ACTIVITY	Details ...	111	0.61953163	1.8920317	0.0020618557	0.97688115	0.3	4117	tags=67%, list=24%, signal=87%
GO_GO:0035173_HISTONE_KINASE_ACTIVITY	GO_GO:0035173_HISTONE_KINASE_ACTIVITY	Details ...	17	0.7382336	1.8767577	0.0	0.5916202	0.347	2262	tags=71%, list=13%, signal=81%
GO_GO:0042623_ATPASE_ACTIVITY,_COUPLED	GO_GO:0042623_ATPASE_ACTIVITY,_COUPLED	Details ...	287	0.5139021	1.8590134	0.0	0.47653866	0.401	4694	tags=53%, list=27%, signal=72%
GO_GO:0016887_ATPASE_ACTIVITY	GO_GO:0016887_ATPASE_ACTIVITY	Details ...	440	0.4553851	1.8162684	0.0	0.5489807	0.531	4694	tags=45%, list=27%, signal=60%
GO_GO:0003697_SINGLE-STRANDED_DNA_BINDING	GO_GO:0003697_SINGLE-STRANDED_DNA_BINDING	Details ...	117	0.5482653	1.8084497	0.0	0.47988024	0.56	3441	tags=50%, list=20%, signal=62%
GO_GO:0003678_DNA_HELICASE_ACTIVITY	GO_GO:0003678_DNA_HELICASE_ACTIVITY	Details ...	77	0.60274005	1.807145	0.004056795	0.40436512	0.563	4600	tags=70%, list=27%, signal=95%
GO_GO:0070840_DYNEIN_COMPLEX_BINDING	GO_GO:0070840_DYNEIN_COMPLEX_BINDING	Details ...	21	0.6215681	1.8043149	0.0	0.35574105	0.576	4189	tags=52%, list=24%, signal=69%
GO_GO:0003777_MICROTUBULE_MOTOR_ACTIVITY	GO_GO:0003777_MICROTUBULE_MOTOR_ACTIVITY	Details ...	83	0.49512237	1.799056	0.002016129	0.32985494	0.601	3587	tags=40%, list=21%, signal=50%
GO_GO:0050321_TAU-PROTEIN_KINASE_ACTIVITY	GO_GO:0050321_TAU-PROTEIN_KINASE_ACTIVITY	Details ...	22	0.60652995	1.7934085	0.0038910506	0.30770582	0.615	2013	tags=45%, list=12%, signal=51%
GO_GO:0008017_MICROTUBULE_BINDING	GO_GO:0008017_MICROTUBULE_BINDING	Details ...	251	0.44580692	1.7893412	0.0	0.28826275	0.634	3060	tags=34%, list=18%, signal=41%
GO_GO:0004386_HELICASE_ACTIVITY	GO_GO:0004386_HELICASE_ACTIVITY	Details ...	160	0.5554026	1.7876307	0.0060975607	0.26650065	0.637	5043	tags=64%, list=29%, signal=90%
GO_GO:0048156_TAU_PROTEIN_BINDING	GO_GO:0048156_TAU_PROTEIN_BINDING	Details ...	45	0.532313	1.7843062	0.0	0.25238726	0.649	3293	tags=42%, list=19%, signal=52%
GO_GO:0003688_DNA_REPLICATION_ORIGIN_BINDING	GO_GO:0003688_DNA_REPLICATION_ORIGIN_BINDING	Details ...	24	0.72358406	1.7809346	0.004056795	0.24100938	0.664	2794	tags=79%, list=16%, signal=94%
GO_GO:0042393_HISTONE_BINDING	GO_GO:0042393_HISTONE_BINDING	Details ...	198	0.53603464	1.77484	0.0	0.23936777	0.696	4128	tags=56%, list=24%, signal=72%
GO_GO:0005048_SIGNAL_SEQUENCE_BINDING	GO_GO:0005048_SIGNAL_SEQUENCE_BINDING	Details ...	48	0.5371483	1.7723253	0.0039138943	0.23069833	0.708	5007	tags=58%, list=29%, signal=82%
GO_GO:0032182_UBIQUITIN-LIKE_PROTEIN_BINDING	GO_GO:0032182_UBIQUITIN-LIKE_PROTEIN_BINDING	Details ...	99	0.49490702	1.7691255	0.0020408162	0.22303694	0.717	5499	tags=55%, list=32%, signal=80%
GO_GO:0043021_RIBONUCLEOPROTEIN_COMPLEX_BINDING	GO_GO:0043021_RIBONUCLEOPROTEIN_COMPLEX_BINDING	Details ...	128	0.48143476	1.7690245	0.0076481835	0.21010676	0.717	3449	tags=40%, list=20%, signal=49%
GO_GO:0000400_FOUR-WAY_JUNCTION_DNA_BINDING	GO_GO:0000400_FOUR-WAY_JUNCTION_DNA_BINDING	Details ...	16	0.72417206	1.7655653	0.0020618557	0.20504092	0.728	3092	tags=75%, list=18%, signal=91%
GO_GO:0016307_PHOSPHATIDYLINOSITOL_PHOSPHATE_KINASE_ACTIVITY	GO_GO:0016307_PHOSPHATIDYLINOSITOL_PHOSPHATE_KINASE_ACTIVITY	Details ...	16	0.6864435	1.7655166	0.0	0.19434232	0.728	2743	tags=63%, list=16%, signal=74%
GO_GO:0015631_TUBULIN_BINDING	GO_GO:0015631_TUBULIN_BINDING	Details ...	341	0.42995474	1.7599583	0.0	0.19546486	0.747	2971	tags=32%, list=17%, signal=38%
GO_GO:0003729_MRNA_BINDING	GO_GO:0003729_MRNA_BINDING	Details ...	254	0.4742325	1.7585548	0.007858546	0.18935347	0.754	5176	tags=51%, list=30%, signal=72%
GO_GO:0017112_RAB_GUANYL-NUCLEOTIDE_EXCHANGE_FACTOR_ACTIVITY	GO_GO:0017112_RAB_GUANYL-NUCLEOTIDE_EXCHANGE_FACTOR_ACTIVITY	Details ...	38	0.58180594	1.7583485	0.0038986355	0.1816362	0.754	5339	tags=63%, list=31%, signal=91%
GO_GO:0016896_EXORIBONUCLEASE_ACTIVITY,_PRODUCING_5'-PHOSPHOMONOESTERS	GO_GO:0016896_EXORIBONUCLEASE_ACTIVITY,_PRODUCING_5'-PHOSPHOMONOESTERS	Details ...	36	0.5767453	1.753429	0.004032258	0.18169443	0.766	5189	tags=58%, list=30%, signal=83%
GO_GO:0043539_PROTEIN_SERINE|THREONINE_KINASE_ACTIVATOR_ACTIVITY	GO_GO:0043539_PROTEIN_SERINE|THREONINE_KINASE_ACTIVATOR_ACTIVITY	Details ...	38	0.5545178	1.7478964	0.0019880715	0.18276139	0.778	3630	tags=50%, list=21%, signal=63%
GO_GO:0043022_RIBOSOME_BINDING	GO_GO:0043022_RIBOSOME_BINDING	Details ...	56	0.4972875	1.74373	0.009784736	0.1822224	0.786	3449	tags=39%, list=20%, signal=49%
GO_GO:0048487_BETA-TUBULIN_BINDING	GO_GO:0048487_BETA-TUBULIN_BINDING	Details ...	38	0.5114153	1.7422585	0.0019569471	0.17824772	0.79	2035	tags=32%, list=12%, signal=36%
GO_GO:0031491_NUCLEOSOME_BINDING	GO_GO:0031491_NUCLEOSOME_BINDING	Details ...	70	0.5438049	1.738502	0.0019607844	0.1789397	0.802	4807	tags=59%, list=28%, signal=81%
GO_GO:0030742_GTP-DEPENDENT_PROTEIN_BINDING	GO_GO:0030742_GTP-DEPENDENT_PROTEIN_BINDING	Details ...	22	0.5470231	1.7373468	0.0102459015	0.17423734	0.805	3941	tags=50%, list=23%, signal=65%
GO_GO:0008353_RNA_POLYMERASE_II_CTD_HEPTAPEPTIDE_REPEAT_KINASE_ACTIVITY	GO_GO:0008353_RNA_POLYMERASE_II_CTD_HEPTAPEPTIDE_REPEAT_KINASE_ACTIVITY	Details ...	18	0.64920247	1.7340059	0.0060728746	0.17269948	0.812	1799	tags=44%, list=10%, signal=50%
GO_GO:0070063_RNA_POLYMERASE_BINDING	GO_GO:0070063_RNA_POLYMERASE_BINDING	Details ...	61	0.5216574	1.7326161	0.01004016	0.16861579	0.814	3852	tags=48%, list=22%, signal=61%
GO_GO:0043130_UBIQUITIN_BINDING	GO_GO:0043130_UBIQUITIN_BINDING	Details ...	80	0.47826374	1.7313145	0.00998004	0.1651496	0.818	6060	tags=55%, list=35%, signal=85%
GO_GO:0008536_RAN_GTPASE_BINDING	GO_GO:0008536_RAN_GTPASE_BINDING	Details ...	37	0.5546967	1.7307495	0.005952381	0.16052309	0.82	4441	tags=51%, list=26%, signal=69%
GO_GO:0061608_NUCLEAR_IMPORT_SIGNAL_RECEPTOR_ACTIVITY	GO_GO:0061608_NUCLEAR_IMPORT_SIGNAL_RECEPTOR_ACTIVITY	Details ...	20	0.62462187	1.7286441	0.00203666	0.15864468	0.828	5180	tags=75%, list=30%, signal=107%
GO_GO:0044390_UBIQUITIN-LIKE_PROTEIN_CONJUGATING_ENZYME_BINDING	GO_GO:0044390_UBIQUITIN-LIKE_PROTEIN_CONJUGATING_ENZYME_BINDING	Details ...	37	0.5124226	1.7284373	0.004056795	0.15429965	0.829	5645	tags=54%, list=33%, signal=80%
GO_GO:0043175_RNA_POLYMERASE_CORE_ENZYME_BINDING	GO_GO:0043175_RNA_POLYMERASE_CORE_ENZYME_BINDING	Details ...	46	0.5547842	1.7277772	0.011976048	0.1507039	0.829	3852	tags=52%, list=22%, signal=67%
GO_GO:0000175_3'-5'-EXORIBONUCLEASE_ACTIVITY	GO_GO:0000175_3'-5'-EXORIBONUCLEASE_ACTIVITY	Details ...	34	0.56462216	1.7126071	0.01010101	0.16749072	0.857	5189	tags=56%, list=30%, signal=80%
GO_GO:0004527_EXONUCLEASE_ACTIVITY	GO_GO:0004527_EXONUCLEASE_ACTIVITY	Details ...	83	0.49943858	1.7100401	0.005976096	0.16630036	0.862	5475	tags=57%, list=32%, signal=83%
GO_GO:0016538_CYCLIN-DEPENDENT_PROTEIN_SERINE|THREONINE_KINASE_REGULATOR_ACTIVITY	GO_GO:0016538_CYCLIN-DEPENDENT_PROTEIN_SERINE|THREONINE_KINASE_REGULATOR_ACTIVITY	Details ...	49	0.5009206	1.7032862	0.008	0.17090517	0.868	4182	tags=45%, list=24%, signal=59%
GO_GO:0043138_3'-5'_DNA_HELICASE_ACTIVITY	GO_GO:0043138_3'-5'_DNA_HELICASE_ACTIVITY	Details ...	15	0.7338501	1.7016815	0.006012024	0.16899838	0.871	3092	tags=80%, list=18%, signal=97%
GO_GO:0019894_KINESIN_BINDING	GO_GO:0019894_KINESIN_BINDING	Details ...	43	0.521945	1.6977619	0.00996016	0.17100857	0.879	3807	tags=49%, list=22%, signal=63%
GO_GO:0017056_STRUCTURAL_CONSTITUENT_OF_NUCLEAR_PORE	GO_GO:0017056_STRUCTURAL_CONSTITUENT_OF_NUCLEAR_PORE	Details ...	28	0.64459956	1.6958047	0.008016032	0.1706238	0.884	1944	tags=57%, list=11%, signal=64%
GO_GO:0001099_BASAL_RNA_POLYMERASE_II_TRANSCRIPTION_MACHINERY_BINDING	GO_GO:0001099_BASAL_RNA_POLYMERASE_II_TRANSCRIPTION_MACHINERY_BINDING	Details ...	56	0.5151372	1.6921607	0.0100603625	0.17197523	0.89	6351	tags=70%, list=37%, signal=110%
GO_GO:0008143_POLY(A)_BINDING	GO_GO:0008143_POLY(A)_BINDING	Details ...	20	0.6161045	1.6911612	0.009861933	0.1690601	0.892	3074	tags=50%, list=18%, signal=61%
GO_GO:0042054_HISTONE_METHYLTRANSFERASE_ACTIVITY	GO_GO:0042054_HISTONE_METHYLTRANSFERASE_ACTIVITY	Details ...	57	0.541735	1.681733	0.0041237115	0.17848274	0.904	3285	tags=51%, list=19%, signal=63%
GO_GO:0030374_NUCLEAR_RECEPTOR_TRANSCRIPTION_COACTIVATOR_ACTIVITY	GO_GO:0030374_NUCLEAR_RECEPTOR_TRANSCRIPTION_COACTIVATOR_ACTIVITY	Details ...	67	0.46903557	1.6790522	0.01372549	0.17956291	0.91	3996	tags=45%, list=23%, signal=58%
GO_GO:0097602_CULLIN_FAMILY_PROTEIN_BINDING	GO_GO:0097602_CULLIN_FAMILY_PROTEIN_BINDING	Details ...	18	0.56989324	1.6760993	0.010224949	0.17947441	0.911	5341	tags=67%, list=31%, signal=97%
GO_GO:0003714_TRANSCRIPTION_COREPRESSOR_ACTIVITY	GO_GO:0003714_TRANSCRIPTION_COREPRESSOR_ACTIVITY	Details ...	239	0.42729768	1.6758658	0.007874016	0.17594886	0.911	4717	tags=44%, list=27%, signal=60%
GO_GO:0008139_NUCLEAR_LOCALIZATION_SEQUENCE_BINDING	GO_GO:0008139_NUCLEAR_LOCALIZATION_SEQUENCE_BINDING	Details ...	27	0.5920899	1.6710231	0.015503876	0.17949148	0.915	5007	tags=70%, list=29%, signal=99%
GO_GO:0070006_METALLOAMINOPEPTIDASE_ACTIVITY	GO_GO:0070006_METALLOAMINOPEPTIDASE_ACTIVITY	Details ...	22	0.52237165	1.6622998	0.014373717	0.18802159	0.921	5307	tags=55%, list=31%, signal=79%
GO_GO:0016407_ACETYLTRANSFERASE_ACTIVITY	GO_GO:0016407_ACETYLTRANSFERASE_ACTIVITY	Details ...	113	0.44802645	1.6618934	0.0139442235	0.18487786	0.921	5175	tags=52%, list=30%, signal=74%
GO_GO:0008408_3'-5'_EXONUCLEASE_ACTIVITY	GO_GO:0008408_3'-5'_EXONUCLEASE_ACTIVITY		56	0.50695723	1.660511	0.012072435	0.18338738	0.921	5475	tags=55%, list=32%, signal=81%
GO_GO:0016279_PROTEIN-LYSINE_N-METHYLTRANSFERASE_ACTIVITY	GO_GO:0016279_PROTEIN-LYSINE_N-METHYLTRANSFERASE_ACTIVITY		60	0.51421934	1.6602746	0.022177419	0.18014927	0.921	3596	tags=45%, list=21%, signal=57%
GO_GO:0000993_RNA_POLYMERASE_II_COMPLEX_BINDING	GO_GO:0000993_RNA_POLYMERASE_II_COMPLEX_BINDING		37	0.5573129	1.6581181	0.01629328	0.17960227	0.923	6351	tags=76%, list=37%, signal=120%
GO_GO:0061733_PEPTIDE-LYSINE-N-ACETYLTRANSFERASE_ACTIVITY	GO_GO:0061733_PEPTIDE-LYSINE-N-ACETYLTRANSFERASE_ACTIVITY		65	0.54942083	1.6574	0.01417004	0.17757706	0.927	4864	tags=62%, list=28%, signal=86%
GO_GO:0000287_MAGNESIUM_ION_BINDING	GO_GO:0000287_MAGNESIUM_ION_BINDING		211	0.39434293	1.6542515	0.0	0.17869613	0.93	5757	tags=45%, list=34%, signal=67%
GO_GO:0051019_MITOGEN-ACTIVATED_PROTEIN_KINASE_BINDING	GO_GO:0051019_MITOGEN-ACTIVATED_PROTEIN_KINASE_BINDING		26	0.5369371	1.6518153	0.01171875	0.17891529	0.933	4462	tags=50%, list=26%, signal=67%
GO_GO:0016278_LYSINE_N-METHYLTRANSFERASE_ACTIVITY	GO_GO:0016278_LYSINE_N-METHYLTRANSFERASE_ACTIVITY		61	0.5102988	1.650524	0.024390243	0.17755249	0.933	3596	tags=44%, list=21%, signal=56%
GO_GO:0004402_HISTONE_ACETYLTRANSFERASE_ACTIVITY	GO_GO:0004402_HISTONE_ACETYLTRANSFERASE_ACTIVITY		63	0.5441259	1.6480769	0.016096579	0.17771691	0.937	4864	tags=60%, list=28%, signal=84%
GO_GO:0018024_HISTONE-LYSINE_N-METHYLTRANSFERASE_ACTIVITY	GO_GO:0018024_HISTONE-LYSINE_N-METHYLTRANSFERASE_ACTIVITY		46	0.55167305	1.6476833	0.02811245	0.17516373	0.937	3596	tags=54%, list=21%, signal=69%
GO_GO:0008276_PROTEIN_METHYLTRANSFERASE_ACTIVITY	GO_GO:0008276_PROTEIN_METHYLTRANSFERASE_ACTIVITY		87	0.48831403	1.6469518	0.004132231	0.17312776	0.937	3596	tags=43%, list=21%, signal=54%
GO_GO:0004842_UBIQUITIN-PROTEIN_TRANSFERASE_ACTIVITY	GO_GO:0004842_UBIQUITIN-PROTEIN_TRANSFERASE_ACTIVITY		379	0.41144007	1.644796	0.013461539	0.17364103	0.937	6532	tags=54%, list=38%, signal=85%
GO_GO:0031490_CHROMATIN_DNA_BINDING	GO_GO:0031490_CHROMATIN_DNA_BINDING		104	0.46118954	1.6406437	0.01171875	0.17692323	0.94	6394	tags=61%, list=37%, signal=96%
GO_GO:0008080_N-ACETYLTRANSFERASE_ACTIVITY	GO_GO:0008080_N-ACETYLTRANSFERASE_ACTIVITY		93	0.4746516	1.6386766	0.022132797	0.17630069	0.943	4864	tags=53%, list=28%, signal=73%
GO_GO:0003724_RNA_HELICASE_ACTIVITY	GO_GO:0003724_RNA_HELICASE_ACTIVITY		75	0.50745386	1.6379046	0.031311154	0.17458147	0.945	5161	tags=56%, list=30%, signal=80%
GO_GO:0019787_UBIQUITIN-LIKE_PROTEIN_TRANSFERASE_ACTIVITY	GO_GO:0019787_UBIQUITIN-LIKE_PROTEIN_TRANSFERASE_ACTIVITY		404	0.41222847	1.6372463	0.011650485	0.17297909	0.946	6532	tags=54%, list=38%, signal=85%
GO_GO:0002039_P53_BINDING	GO_GO:0002039_P53_BINDING		66	0.48949835	1.6343126	0.004032258	0.17430985	0.95	3772	tags=47%, list=22%, signal=60%
GO_GO:0070577_LYSINE-ACETYLATED_HISTONE_BINDING	GO_GO:0070577_LYSINE-ACETYLATED_HISTONE_BINDING		19	0.642089	1.627277	0.015655577	0.18101731	0.956	3772	tags=68%, list=22%, signal=88%
GO_GO:0008022_PROTEIN_C-TERMINUS_BINDING	GO_GO:0008022_PROTEIN_C-TERMINUS_BINDING		189	0.42363313	1.6257788	0.0019880715	0.18037887	0.956	5176	tags=47%, list=30%, signal=67%
GO_GO:0061630_UBIQUITIN_PROTEIN_LIGASE_ACTIVITY	GO_GO:0061630_UBIQUITIN_PROTEIN_LIGASE_ACTIVITY		218	0.41027993	1.6242113	0.007782101	0.17985354	0.956	6465	tags=52%, list=38%, signal=82%
GO_GO:0031624_UBIQUITIN_CONJUGATING_ENZYME_BINDING	GO_GO:0031624_UBIQUITIN_CONJUGATING_ENZYME_BINDING		32	0.51355803	1.6210362	0.018255578	0.18149695	0.959	5645	tags=56%, list=33%, signal=84%
GO_GO:0003684_DAMAGED_DNA_BINDING	GO_GO:0003684_DAMAGED_DNA_BINDING		65	0.5250181	1.6192977	0.028688524	0.1816778	0.962	6520	tags=78%, list=38%, signal=126%
GO_GO:0030332_CYCLIN_BINDING	GO_GO:0030332_CYCLIN_BINDING		30	0.49151385	1.6169432	0.011857707	0.18229969	0.962	4519	tags=47%, list=26%, signal=63%
GO_GO:0004674_PROTEIN_SERINE|THREONINE_KINASE_ACTIVITY	GO_GO:0004674_PROTEIN_SERINE|THREONINE_KINASE_ACTIVITY		441	0.41584682	1.6134403	0.0040241447	0.18438627	0.964	5468	tags=44%, list=32%, signal=63%
GO_GO:0070628_PROTEASOME_BINDING	GO_GO:0070628_PROTEASOME_BINDING		17	0.5894758	1.6092846	0.036750484	0.18757817	0.964	3476	tags=47%, list=20%, signal=59%
GO_GO:0030371_TRANSLATION_REPRESSOR_ACTIVITY	GO_GO:0030371_TRANSLATION_REPRESSOR_ACTIVITY		24	0.50870067	1.6086085	0.037698414	0.18591711	0.964	3555	tags=46%, list=21%, signal=58%
GO_GO:0003774_MOTOR_ACTIVITY	GO_GO:0003774_MOTOR_ACTIVITY		136	0.40774485	1.6044627	0.008333334	0.18986276	0.967	4699	tags=38%, list=27%, signal=51%
GO_GO:0004532_EXORIBONUCLEASE_ACTIVITY	GO_GO:0004532_EXORIBONUCLEASE_ACTIVITY		41	0.5000694	1.6019533	0.021956088	0.19103198	0.967	5189	tags=51%, list=30%, signal=73%
GO_GO:0004721_PHOSPHOPROTEIN_PHOSPHATASE_ACTIVITY	GO_GO:0004721_PHOSPHOPROTEIN_PHOSPHATASE_ACTIVITY		180	0.4011869	1.6006922	0.0	0.19037907	0.969	6397	tags=49%, list=37%, signal=78%
GO_GO:0051539_4_IRON,_4_SULFUR_CLUSTER_BINDING	GO_GO:0051539_4_IRON,_4_SULFUR_CLUSTER_BINDING		43	0.45687586	1.6003577	0.036893204	0.18854141	0.969	3805	tags=42%, list=22%, signal=54%
GO_GO:0031492_NUCLEOSOMAL_DNA_BINDING	GO_GO:0031492_NUCLEOSOMAL_DNA_BINDING		39	0.5239446	1.5965391	0.036893204	0.19102034	0.971	4744	tags=54%, list=28%, signal=74%
GO_GO:0003730_MRNA_3'-UTR_BINDING	GO_GO:0003730_MRNA_3'-UTR_BINDING		89	0.46082154	1.5942173	0.03937008	0.19126965	0.972	6511	tags=58%, list=38%, signal=94%
GO_GO:0008409_5'-3'_EXONUCLEASE_ACTIVITY	GO_GO:0008409_5'-3'_EXONUCLEASE_ACTIVITY		16	0.6276438	1.5921565	0.026104419	0.19195423	0.974	5872	tags=88%, list=34%, signal=133%
GO_GO:0004722_PROTEIN_SERINE|THREONINE_PHOSPHATASE_ACTIVITY	GO_GO:0004722_PROTEIN_SERINE|THREONINE_PHOSPHATASE_ACTIVITY		72	0.42862853	1.5911982	0.013806706	0.19105826	0.974	6397	tags=53%, list=37%, signal=84%
GO_GO:0003713_TRANSCRIPTION_COACTIVATOR_ACTIVITY	GO_GO:0003713_TRANSCRIPTION_COACTIVATOR_ACTIVITY		324	0.41232288	1.590601	0.011976048	0.18962747	0.975	4623	tags=42%, list=27%, signal=56%
GO_GO:0017116_SINGLE-STRANDED_DNA_HELICASE_ACTIVITY	GO_GO:0017116_SINGLE-STRANDED_DNA_HELICASE_ACTIVITY		17	0.6870572	1.5903928	0.031936128	0.1877002	0.975	4283	tags=88%, list=25%, signal=117%
GO_GO:0001091_RNA_POLYMERASE_II_GENERAL_TRANSCRIPTION_INITIATION_FACTOR_BINDING	GO_GO:0001091_RNA_POLYMERASE_II_GENERAL_TRANSCRIPTION_INITIATION_FACTOR_BINDING		20	0.5411897	1.5888287	0.051282052	0.18751566	0.975	2543	tags=45%, list=15%, signal=53%
GO_GO:0048027_MRNA_5'-UTR_BINDING	GO_GO:0048027_MRNA_5'-UTR_BINDING		25	0.5649297	1.5869405	0.041420117	0.18756749	0.976	4998	tags=56%, list=29%, signal=79%
GO_GO:0005092_GDP-DISSOCIATION_INHIBITOR_ACTIVITY	GO_GO:0005092_GDP-DISSOCIATION_INHIBITOR_ACTIVITY		15	0.5559516	1.5764899	0.034951456	0.20011349	0.98	3803	tags=47%, list=22%, signal=60%
GO_GO:0032183_SUMO_BINDING	GO_GO:0032183_SUMO_BINDING		16	0.59942675	1.5726577	0.03258656	0.20328069	0.981	2836	tags=50%, list=17%, signal=60%
GO_GO:0045296_CADHERIN_BINDING	GO_GO:0045296_CADHERIN_BINDING		316	0.42446712	1.5714185	0.028169014	0.20269571	0.981	4608	tags=42%, list=27%, signal=56%
GO_GO:0031072_HEAT_SHOCK_PROTEIN_BINDING	GO_GO:0031072_HEAT_SHOCK_PROTEIN_BINDING		119	0.39932603	1.5681229	0.021611001	0.2050945	0.982	6397	tags=49%, list=37%, signal=77%
GO_GO:0004843_THIOL-DEPENDENT_UBIQUITIN-SPECIFIC_PROTEASE_ACTIVITY	GO_GO:0004843_THIOL-DEPENDENT_UBIQUITIN-SPECIFIC_PROTEASE_ACTIVITY		104	0.45155835	1.5653439	0.05367793	0.20648257	0.982	5120	tags=40%, list=30%, signal=57%
GO_GO:0042813_WNT-ACTIVATED_RECEPTOR_ACTIVITY	GO_GO:0042813_WNT-ACTIVATED_RECEPTOR_ACTIVITY		19	0.5355938	1.5623609	0.027027028	0.20866048	0.982	3797	tags=53%, list=22%, signal=67%
GO_GO:0042162_TELOMERIC_DNA_BINDING	GO_GO:0042162_TELOMERIC_DNA_BINDING		36	0.52852654	1.5616496	0.034552846	0.2074146	0.982	5482	tags=64%, list=32%, signal=94%
GO_GO:0005545_1-PHOSPHATIDYLINOSITOL_BINDING	GO_GO:0005545_1-PHOSPHATIDYLINOSITOL_BINDING		16	0.6048229	1.5613416	0.060606062	0.20571664	0.982	2292	tags=44%, list=13%, signal=50%
GO_GO:0019887_PROTEIN_KINASE_REGULATOR_ACTIVITY	GO_GO:0019887_PROTEIN_KINASE_REGULATOR_ACTIVITY		179	0.39404702	1.5609117	0.006085193	0.20404235	0.982	6961	tags=52%, list=41%, signal=86%
GO_GO:0004659_PRENYLTRANSFERASE_ACTIVITY	GO_GO:0004659_PRENYLTRANSFERASE_ACTIVITY		16	0.54443616	1.5579854	0.044354837	0.20642401	0.982	5762	tags=69%, list=34%, signal=103%
GO_GO:0051010_MICROTUBULE_PLUS-END_BINDING	GO_GO:0051010_MICROTUBULE_PLUS-END_BINDING		16	0.6145861	1.5576041	0.03285421	0.20488565	0.982	2780	tags=56%, list=16%, signal=67%
GO_GO:0016779_NUCLEOTIDYLTRANSFERASE_ACTIVITY	GO_GO:0016779_NUCLEOTIDYLTRANSFERASE_ACTIVITY		129	0.4052972	1.557446	0.022633744	0.20313612	0.982	7000	tags=56%, list=41%, signal=93%
GO_GO:0004536_DEOXYRIBONUCLEASE_ACTIVITY	GO_GO:0004536_DEOXYRIBONUCLEASE_ACTIVITY		62	0.46008018	1.5567483	0.030800821	0.20190553	0.982	5872	tags=58%, list=34%, signal=88%
GO_GO:0035064_METHYLATED_HISTONE_BINDING	GO_GO:0035064_METHYLATED_HISTONE_BINDING		66	0.49532714	1.5554955	0.04761905	0.20173112	0.982	2836	tags=42%, list=17%, signal=51%
GO_GO:0070742_C2H2_ZINC_FINGER_DOMAIN_BINDING	GO_GO:0070742_C2H2_ZINC_FINGER_DOMAIN_BINDING		15	0.5553913	1.5533127	0.037254903	0.20316662	0.983	6991	tags=80%, list=41%, signal=135%
GO_GO:0019207_KINASE_REGULATOR_ACTIVITY	GO_GO:0019207_KINASE_REGULATOR_ACTIVITY		208	0.38568214	1.5515201	0.0019762847	0.20370357	0.984	6961	tags=51%, list=41%, signal=85%
GO_GO:0016791_PHOSPHATASE_ACTIVITY	GO_GO:0016791_PHOSPHATASE_ACTIVITY		273	0.361028	1.5489162	0.0	0.2052638	0.984	6428	tags=47%, list=37%, signal=74%
GO_GO:0019783_UBIQUITIN-LIKE_PROTEIN-SPECIFIC_PROTEASE_ACTIVITY	GO_GO:0019783_UBIQUITIN-LIKE_PROTEIN-SPECIFIC_PROTEASE_ACTIVITY		124	0.44494632	1.5479181	0.059760958	0.20484437	0.984	5120	tags=41%, list=30%, signal=58%
GO_GO:0008574_ATP-DEPENDENT_MICROTUBULE_MOTOR_ACTIVITY,_PLUS-END-DIRECTED	GO_GO:0008574_ATP-DEPENDENT_MICROTUBULE_MOTOR_ACTIVITY,_PLUS-END-DIRECTED		30	0.4892021	1.5458491	0.045816734	0.20548339	0.984	4694	tags=47%, list=27%, signal=64%
GO_GO:0030165_PDZ_DOMAIN_BINDING	GO_GO:0030165_PDZ_DOMAIN_BINDING		87	0.37932563	1.5455155	0.017964073	0.20399116	0.984	6950	tags=49%, list=40%, signal=83%
GO_GO:0031625_UBIQUITIN_PROTEIN_LIGASE_BINDING	GO_GO:0031625_UBIQUITIN_PROTEIN_LIGASE_BINDING		290	0.3719874	1.5448292	0.009708738	0.20326039	0.984	6536	tags=49%, list=38%, signal=78%
GO_GO:0097718_DISORDERED_DOMAIN_SPECIFIC_BINDING	GO_GO:0097718_DISORDERED_DOMAIN_SPECIFIC_BINDING		36	0.49762496	1.543433	0.04733728	0.20368476	0.985	6287	tags=67%, list=37%, signal=105%
GO_GO:0016410_N-ACYLTRANSFERASE_ACTIVITY	GO_GO:0016410_N-ACYLTRANSFERASE_ACTIVITY		114	0.4051471	1.5418379	0.0498008	0.2039994	0.986	4864	tags=45%, list=28%, signal=62%
GO_GO:0019903_PROTEIN_PHOSPHATASE_BINDING	GO_GO:0019903_PROTEIN_PHOSPHATASE_BINDING		141	0.4058664	1.5403363	0.0058365758	0.20417112	0.986	6254	tags=50%, list=36%, signal=77%
GO_GO:0045182_TRANSLATION_REGULATOR_ACTIVITY	GO_GO:0045182_TRANSLATION_REGULATOR_ACTIVITY		141	0.40441892	1.54016	0.04892368	0.20252846	0.986	4214	tags=39%, list=25%, signal=51%
GO_GO:0008138_PROTEIN_TYROSINE|SERINE|THREONINE_PHOSPHATASE_ACTIVITY	GO_GO:0008138_PROTEIN_TYROSINE|SERINE|THREONINE_PHOSPHATASE_ACTIVITY		45	0.42014912	1.5395697	0.020912547	0.20143072	0.986	4000	tags=36%, list=23%, signal=46%
GO_GO:0030145_MANGANESE_ION_BINDING	GO_GO:0030145_MANGANESE_ION_BINDING		62	0.39146316	1.5391765	0.026871402	0.20007443	0.986	5229	tags=40%, list=30%, signal=58%
GO_GO:0004725_PROTEIN_TYROSINE_PHOSPHATASE_ACTIVITY	GO_GO:0004725_PROTEIN_TYROSINE_PHOSPHATASE_ACTIVITY		100	0.41226497	1.5367517	0.01183432	0.20142159	0.986	6391	tags=50%, list=37%, signal=79%
GO_GO:0061631_UBIQUITIN_CONJUGATING_ENZYME_ACTIVITY	GO_GO:0061631_UBIQUITIN_CONJUGATING_ENZYME_ACTIVITY		40	0.4821895	1.5334328	0.025390625	0.20385942	0.989	5369	tags=58%, list=31%, signal=83%
GO_GO:0019789_SUMO_TRANSFERASE_ACTIVITY	GO_GO:0019789_SUMO_TRANSFERASE_ACTIVITY		22	0.53677976	1.529787	0.021956088	0.2072066	0.99	7574	tags=86%, list=44%, signal=154%
GO_GO:0003727_SINGLE-STRANDED_RNA_BINDING	GO_GO:0003727_SINGLE-STRANDED_RNA_BINDING		81	0.45347255	1.5251417	0.054263566	0.21148878	0.99	3488	tags=40%, list=20%, signal=49%
GO_GO:0044389_UBIQUITIN-LIKE_PROTEIN_LIGASE_BINDING	GO_GO:0044389_UBIQUITIN-LIKE_PROTEIN_LIGASE_BINDING		306	0.36620638	1.5247004	0.017578125	0.21031743	0.99	6536	tags=49%, list=38%, signal=77%
GO_GO:0097472_CYCLIN-DEPENDENT_PROTEIN_KINASE_ACTIVITY	GO_GO:0097472_CYCLIN-DEPENDENT_PROTEIN_KINASE_ACTIVITY		30	0.49710137	1.5226399	0.054545455	0.21148999	0.991	4216	tags=53%, list=25%, signal=71%
GO_GO:0036459_THIOL-DEPENDENT_UBIQUITINYL_HYDROLASE_ACTIVITY	GO_GO:0036459_THIOL-DEPENDENT_UBIQUITINYL_HYDROLASE_ACTIVITY		114	0.4366943	1.5222614	0.056112226	0.21020305	0.991	5120	tags=39%, list=30%, signal=56%
GO_GO:0031267_SMALL_GTPASE_BINDING	GO_GO:0031267_SMALL_GTPASE_BINDING		442	0.39619023	1.5221496	0.007905139	0.20857154	0.991	4877	tags=39%, list=28%, signal=53%
GO_GO:0042910_XENOBIOTIC_TRANSMEMBRANE_TRANSPORTER_ACTIVITY	GO_GO:0042910_XENOBIOTIC_TRANSMEMBRANE_TRANSPORTER_ACTIVITY		17	0.5217128	1.5214189	0.06866953	0.20786765	0.991	6451	tags=65%, list=38%, signal=104%
GO_GO:0017069_SNRNA_BINDING	GO_GO:0017069_SNRNA_BINDING		41	0.5141887	1.5205902	0.04489796	0.20735319	0.991	4204	tags=44%, list=24%, signal=58%
GO_GO:0042578_PHOSPHORIC_ESTER_HYDROLASE_ACTIVITY	GO_GO:0042578_PHOSPHORIC_ESTER_HYDROLASE_ACTIVITY		368	0.34675992	1.5188717	0.0039525693	0.20794143	0.991	7232	tags=50%, list=42%, signal=85%
GO_GO:0042809_VITAMIN_D_RECEPTOR_BINDING	GO_GO:0042809_VITAMIN_D_RECEPTOR_BINDING		15	0.6014427	1.5170647	0.038539555	0.20896183	0.991	3683	tags=53%, list=21%, signal=68%
GO_GO:0047485_PROTEIN_N-TERMINUS_BINDING	GO_GO:0047485_PROTEIN_N-TERMINUS_BINDING		109	0.39950168	1.5167315	0.017857144	0.20772126	0.991	6346	tags=53%, list=37%, signal=84%
GO_GO:0005521_LAMIN_BINDING	GO_GO:0005521_LAMIN_BINDING		16	0.52074516	1.5115992	0.05620155	0.21259081	0.992	3786	tags=50%, list=22%, signal=64%
GO_GO:0140030_MODIFICATION-DEPENDENT_PROTEIN_BINDING	GO_GO:0140030_MODIFICATION-DEPENDENT_PROTEIN_BINDING		144	0.43438694	1.5099694	0.05210421	0.21327092	0.992	6886	tags=62%, list=40%, signal=102%
GO_GO:0008757_S-ADENOSYLMETHIONINE-DEPENDENT_METHYLTRANSFERASE_ACTIVITY	GO_GO:0008757_S-ADENOSYLMETHIONINE-DEPENDENT_METHYLTRANSFERASE_ACTIVITY		156	0.40548697	1.5094067	0.043137256	0.21249071	0.992	3285	tags=35%, list=19%, signal=42%
GO_GO:0043531_ADP_BINDING	GO_GO:0043531_ADP_BINDING		39	0.4518	1.5063006	0.046332046	0.21532075	0.992	6397	tags=56%, list=37%, signal=90%
GO_GO:0005080_PROTEIN_KINASE_C_BINDING	GO_GO:0005080_PROTEIN_KINASE_C_BINDING		53	0.4180166	1.501442	0.02357564	0.22031377	0.992	3288	tags=28%, list=19%, signal=35%
GO_GO:0008170_N-METHYLTRANSFERASE_ACTIVITY	GO_GO:0008170_N-METHYLTRANSFERASE_ACTIVITY		96	0.4260595	1.5011914	0.054655872	0.21894145	0.992	3596	tags=39%, list=21%, signal=48%
GO_GO:0017016_RAS_GTPASE_BINDING	GO_GO:0017016_RAS_GTPASE_BINDING		426	0.39248788	1.4987111	0.015841585	0.2210986	0.992	4877	tags=39%, list=28%, signal=53%
GO_GO:0101005_UBIQUITINYL_HYDROLASE_ACTIVITY	GO_GO:0101005_UBIQUITINYL_HYDROLASE_ACTIVITY		115	0.42588437	1.4907811	0.0625	0.23040845	0.993	5120	tags=39%, list=30%, signal=55%
GO_GO:0031369_TRANSLATION_INITIATION_FACTOR_BINDING	GO_GO:0031369_TRANSLATION_INITIATION_FACTOR_BINDING		32	0.47057742	1.4884479	0.0591716	0.23207004	0.993	5050	tags=50%, list=29%, signal=71%
GO_GO:0003887_DNA-DIRECTED_DNA_POLYMERASE_ACTIVITY	GO_GO:0003887_DNA-DIRECTED_DNA_POLYMERASE_ACTIVITY		26	0.50166994	1.4877942	0.07531381	0.23151486	0.993	6703	tags=73%, list=39%, signal=120%
GO_GO:0004683_CALMODULIN-DEPENDENT_PROTEIN_KINASE_ACTIVITY	GO_GO:0004683_CALMODULIN-DEPENDENT_PROTEIN_KINASE_ACTIVITY		28	0.4575934	1.4853225	0.043650795	0.23309681	0.993	5690	tags=50%, list=33%, signal=75%
GO_GO:0004693_CYCLIN-DEPENDENT_PROTEIN_SERINE|THREONINE_KINASE_ACTIVITY	GO_GO:0004693_CYCLIN-DEPENDENT_PROTEIN_SERINE|THREONINE_KINASE_ACTIVITY		29	0.4863501	1.4842545	0.06036217	0.23327778	0.993	4216	tags=52%, list=25%, signal=68%
GO_GO:0005112_NOTCH_BINDING	GO_GO:0005112_NOTCH_BINDING		25	0.5040745	1.4835019	0.06007752	0.23265323	0.993	4783	tags=48%, list=28%, signal=66%
GO_GO:0042826_HISTONE_DEACETYLASE_BINDING	GO_GO:0042826_HISTONE_DEACETYLASE_BINDING		111	0.40050477	1.4814736	0.045454547	0.23417921	0.993	5640	tags=50%, list=33%, signal=73%
GO_GO:0042800_HISTONE_METHYLTRANSFERASE_ACTIVITY_(H3-K4_SPECIFIC)	GO_GO:0042800_HISTONE_METHYLTRANSFERASE_ACTIVITY_(H3-K4_SPECIFIC)		16	0.5736746	1.4744484	0.07862903	0.2436823	0.994	6245	tags=88%, list=36%, signal=137%
GO_GO:0019902_PHOSPHATASE_BINDING	GO_GO:0019902_PHOSPHATASE_BINDING		186	0.38460082	1.4734313	0.029821074	0.24354306	0.994	6254	tags=49%, list=36%, signal=77%
GO_GO:0070034_TELOMERASE_RNA_BINDING	GO_GO:0070034_TELOMERASE_RNA_BINDING		22	0.5200847	1.4710157	0.06786427	0.2452147	0.994	4615	tags=55%, list=27%, signal=74%
GO_GO:0046966_THYROID_HORMONE_RECEPTOR_BINDING	GO_GO:0046966_THYROID_HORMONE_RECEPTOR_BINDING		30	0.49349678	1.4694206	0.059548255	0.24593043	0.994	3350	tags=43%, list=19%, signal=54%
GO_GO:0003725_DOUBLE-STRANDED_RNA_BINDING	GO_GO:0003725_DOUBLE-STRANDED_RNA_BINDING		74	0.44345805	1.4683645	0.08858268	0.24545455	0.994	6412	tags=58%, list=37%, signal=92%
GO_GO:0030331_ESTROGEN_RECEPTOR_BINDING	GO_GO:0030331_ESTROGEN_RECEPTOR_BINDING		42	0.43956777	1.466135	0.05487805	0.247106	0.994	6991	tags=64%, list=41%, signal=108%
GO_GO:0035091_PHOSPHATIDYLINOSITOL_BINDING	GO_GO:0035091_PHOSPHATIDYLINOSITOL_BINDING		243	0.3824001	1.4633865	0.052941177	0.2495113	0.994	5588	tags=44%, list=33%, signal=65%
GO_GO:0070182_DNA_POLYMERASE_BINDING	GO_GO:0070182_DNA_POLYMERASE_BINDING		18	0.56858337	1.4626443	0.09108911	0.24911894	0.994	6287	tags=78%, list=37%, signal=123%
GO_GO:0051087_CHAPERONE_BINDING	GO_GO:0051087_CHAPERONE_BINDING		101	0.34419924	1.4625729	0.043071162	0.24752104	0.994	5341	tags=38%, list=31%, signal=54%
GO_GO:0008135_TRANSLATION_FACTOR_ACTIVITY,_RNA_BINDING	GO_GO:0008135_TRANSLATION_FACTOR_ACTIVITY,_RNA_BINDING		86	0.41930875	1.4606795	0.093023255	0.2488111	0.994	5050	tags=45%, list=29%, signal=64%
GO_GO:0017025_TBP-CLASS_PROTEIN_BINDING	GO_GO:0017025_TBP-CLASS_PROTEIN_BINDING		22	0.4991443	1.4547838	0.079303674	0.2558896	0.995	7206	tags=77%, list=42%, signal=133%
GO_GO:0030507_SPECTRIN_BINDING	GO_GO:0030507_SPECTRIN_BINDING		27	0.46781865	1.4540522	0.064638786	0.25521913	0.995	7127	tags=59%, list=41%, signal=101%
GO_GO:0030544_HSP70_PROTEIN_BINDING	GO_GO:0030544_HSP70_PROTEIN_BINDING		42	0.4140071	1.4535363	0.057654075	0.25425196	0.995	4318	tags=33%, list=25%, signal=44%
GO_GO:0061629_RNA_POLYMERASE_II-SPECIFIC_DNA-BINDING_TRANSCRIPTION_FACTOR_BINDING	GO_GO:0061629_RNA_POLYMERASE_II-SPECIFIC_DNA-BINDING_TRANSCRIPTION_FACTOR_BINDING		282	0.36361372	1.4499048	0.05836576	0.2580724	0.996	7227	tags=54%, list=42%, signal=91%
GO_GO:0004518_NUCLEASE_ACTIVITY	GO_GO:0004518_NUCLEASE_ACTIVITY		210	0.3615405	1.4487339	0.049079753	0.25834775	0.996	5487	tags=43%, list=32%, signal=63%
GO_GO:0004520_ENDODEOXYRIBONUCLEASE_ACTIVITY	GO_GO:0004520_ENDODEOXYRIBONUCLEASE_ACTIVITY		43	0.42876735	1.44739	0.06122449	0.2588596	0.996	5776	tags=53%, list=34%, signal=80%
GO_GO:0016874_LIGASE_ACTIVITY	GO_GO:0016874_LIGASE_ACTIVITY		151	0.35560355	1.447023	0.075510204	0.25770798	0.996	4244	tags=35%, list=25%, signal=46%
GO_GO:0035257_NUCLEAR_HORMONE_RECEPTOR_BINDING	GO_GO:0035257_NUCLEAR_HORMONE_RECEPTOR_BINDING		154	0.37950167	1.4420818	0.07495069	0.26352245	0.996	7176	tags=56%, list=42%, signal=96%
GO_GO:0001882_NUCLEOSIDE_BINDING	GO_GO:0001882_NUCLEOSIDE_BINDING		376	0.33836117	1.4418608	0.031558186	0.26223484	0.996	5375	tags=38%, list=31%, signal=54%
GO_GO:0004407_HISTONE_DEACETYLASE_ACTIVITY	GO_GO:0004407_HISTONE_DEACETYLASE_ACTIVITY		28	0.47570768	1.4380875	0.068359375	0.26671907	0.996	4362	tags=46%, list=25%, signal=62%
GO_GO:0032549_RIBONUCLEOSIDE_BINDING	GO_GO:0032549_RIBONUCLEOSIDE_BINDING		369	0.33851734	1.4379574	0.03777336	0.26529628	0.996	5375	tags=38%, list=31%, signal=54%
GO_GO:0005525_GTP_BINDING	GO_GO:0005525_GTP_BINDING		362	0.33724204	1.437601	0.037698414	0.26406905	0.996	5375	tags=38%, list=31%, signal=54%
GO_GO:0050839_CELL_ADHESION_MOLECULE_BINDING	GO_GO:0050839_CELL_ADHESION_MOLECULE_BINDING		485	0.36039808	1.4374987	0.06782946	0.26257876	0.996	4990	tags=37%, list=29%, signal=51%
GO_GO:0004675_TRANSMEMBRANE_RECEPTOR_PROTEIN_SERINE|THREONINE_KINASE_ACTIVITY	GO_GO:0004675_TRANSMEMBRANE_RECEPTOR_PROTEIN_SERINE|THREONINE_KINASE_ACTIVITY		18	0.50351626	1.4371847	0.09917355	0.261527	0.996	3175	tags=39%, list=18%, signal=48%
GO_GO:0016746_TRANSFERASE_ACTIVITY,_TRANSFERRING_ACYL_GROUPS	GO_GO:0016746_TRANSFERASE_ACTIVITY,_TRANSFERRING_ACYL_GROUPS		263	0.32564348	1.4368081	0.030549899	0.2606096	0.996	7180	tags=52%, list=42%, signal=87%
GO_GO:0000980_RNA_POLYMERASE_II_DISTAL_ENHANCER_SEQUENCE-SPECIFIC_DNA_BINDING	GO_GO:0000980_RNA_POLYMERASE_II_DISTAL_ENHANCER_SEQUENCE-SPECIFIC_DNA_BINDING		102	0.4102158	1.4357578	0.06822612	0.26076227	0.996	3861	tags=39%, list=22%, signal=50%
GO_GO:0043015_GAMMA-TUBULIN_BINDING	GO_GO:0043015_GAMMA-TUBULIN_BINDING		26	0.4668246	1.435551	0.055445544	0.25949854	0.996	2944	tags=35%, list=17%, signal=42%
GO_GO:0019209_KINASE_ACTIVATOR_ACTIVITY	GO_GO:0019209_KINASE_ACTIVATOR_ACTIVITY		87	0.40057367	1.4335024	0.044354837	0.26117456	0.996	7383	tags=60%, list=43%, signal=104%
GO_GO:0017137_RAB_GTPASE_BINDING	GO_GO:0017137_RAB_GTPASE_BINDING		176	0.38554215	1.4331155	0.07495069	0.26030132	0.996	5762	tags=44%, list=34%, signal=65%
GO_GO:0030295_PROTEIN_KINASE_ACTIVATOR_ACTIVITY	GO_GO:0030295_PROTEIN_KINASE_ACTIVATOR_ACTIVITY		80	0.3952233	1.4329629	0.051485147	0.25900593	0.996	6961	tags=56%, list=41%, signal=94%
GO_GO:0043027_CYSTEINE-TYPE_ENDOPEPTIDASE_INHIBITOR_ACTIVITY_INVOLVED_IN_APOPTOTIC_PROCESS	GO_GO:0043027_CYSTEINE-TYPE_ENDOPEPTIDASE_INHIBITOR_ACTIVITY_INVOLVED_IN_APOPTOTIC_PROCESS		24	0.4436593	1.4323332	0.07400379	0.25851905	0.996	6991	tags=63%, list=41%, signal=105%
GO_GO:0051059_NF-KAPPAB_BINDING	GO_GO:0051059_NF-KAPPAB_BINDING		30	0.47234607	1.4308321	0.078431375	0.25915548	0.996	3477	tags=37%, list=20%, signal=46%
GO_GO:0001883_PURINE_NUCLEOSIDE_BINDING	GO_GO:0001883_PURINE_NUCLEOSIDE_BINDING		369	0.33568943	1.4305236	0.03777336	0.25811118	0.996	5375	tags=37%, list=31%, signal=53%
GO_GO:0016888_ENDODEOXYRIBONUCLEASE_ACTIVITY,_PRODUCING_5'-PHOSPHOMONOESTERS	GO_GO:0016888_ENDODEOXYRIBONUCLEASE_ACTIVITY,_PRODUCING_5'-PHOSPHOMONOESTERS		15	0.5011789	1.4299515	0.087649405	0.25750932	0.996	5776	tags=60%, list=34%, signal=90%
GO_GO:0003743_TRANSLATION_INITIATION_FACTOR_ACTIVITY	GO_GO:0003743_TRANSLATION_INITIATION_FACTOR_ACTIVITY		51	0.45851293	1.4295479	0.13733076	0.25659636	0.996	6206	tags=63%, list=36%, signal=98%
GO_GO:0051018_PROTEIN_KINASE_A_BINDING	GO_GO:0051018_PROTEIN_KINASE_A_BINDING		49	0.42100802	1.4261161	0.07370518	0.26040873	0.996	3361	tags=31%, list=20%, signal=38%
GO_GO:0030291_PROTEIN_SERINE|THREONINE_KINASE_INHIBITOR_ACTIVITY	GO_GO:0030291_PROTEIN_SERINE|THREONINE_KINASE_INHIBITOR_ACTIVITY		31	0.43757516	1.4231523	0.076767676	0.26331803	0.996	5355	tags=45%, list=31%, signal=65%
GO_GO:0008175_TRNA_METHYLTRANSFERASE_ACTIVITY	GO_GO:0008175_TRNA_METHYLTRANSFERASE_ACTIVITY		34	0.48630196	1.4225019	0.11264822	0.2628036	0.996	6835	tags=71%, list=40%, signal=117%
GO_GO:0017091_AU-RICH_ELEMENT_BINDING	GO_GO:0017091_AU-RICH_ELEMENT_BINDING		26	0.45598182	1.420924	0.106	0.263478	0.996	6191	tags=46%, list=36%, signal=72%
GO_GO:0035925_MRNA_3'-UTR_AU-RICH_REGION_BINDING	GO_GO:0035925_MRNA_3'-UTR_AU-RICH_REGION_BINDING		26	0.45598182	1.420924	0.106	0.26202232	0.996	6191	tags=46%, list=36%, signal=72%
GO_GO:0015923_MANNOSIDASE_ACTIVITY	GO_GO:0015923_MANNOSIDASE_ACTIVITY		15	0.5297997	1.4201435	0.107942976	0.2616328	0.996	5585	tags=67%, list=33%, signal=99%
GO_GO:0001085_RNA_POLYMERASE_II_TRANSCRIPTION_FACTOR_BINDING	GO_GO:0001085_RNA_POLYMERASE_II_TRANSCRIPTION_FACTOR_BINDING		62	0.40681466	1.4169731	0.07283465	0.26474848	0.996	4634	tags=42%, list=27%, signal=57%
GO_GO:0001103_RNA_POLYMERASE_II_REPRESSING_TRANSCRIPTION_FACTOR_BINDING	GO_GO:0001103_RNA_POLYMERASE_II_REPRESSING_TRANSCRIPTION_FACTOR_BINDING		35	0.47306976	1.4169533	0.07630522	0.2633417	0.996	4620	tags=54%, list=27%, signal=74%
GO_GO:0008173_RNA_METHYLTRANSFERASE_ACTIVITY	GO_GO:0008173_RNA_METHYLTRANSFERASE_ACTIVITY		66	0.43705916	1.4155635	0.12795275	0.2637006	0.996	6835	tags=61%, list=40%, signal=100%
GO_GO:0004709_MAP_KINASE_KINASE_KINASE_ACTIVITY	GO_GO:0004709_MAP_KINASE_KINASE_KINASE_ACTIVITY		24	0.50185156	1.4149371	0.109561756	0.26319423	0.996	6280	tags=63%, list=37%, signal=98%
GO_GO:0035326_ENHANCER_BINDING	GO_GO:0035326_ENHANCER_BINDING		136	0.39341232	1.413131	0.0625	0.26450175	0.996	4792	tags=43%, list=28%, signal=59%
GO_GO:0032561_GUANYL_RIBONUCLEOTIDE_BINDING	GO_GO:0032561_GUANYL_RIBONUCLEOTIDE_BINDING		382	0.32909513	1.4121968	0.037924152	0.26439098	0.996	5375	tags=37%, list=31%, signal=53%
GO_GO:0051536_IRON-SULFUR_CLUSTER_BINDING	GO_GO:0051536_IRON-SULFUR_CLUSTER_BINDING		64	0.37293926	1.4092742	0.08097166	0.26722553	0.996	4106	tags=36%, list=24%, signal=47%
GO_GO:0034062_5'-3'_RNA_POLYMERASE_ACTIVITY	GO_GO:0034062_5'-3'_RNA_POLYMERASE_ACTIVITY		44	0.43988174	1.4083873	0.115686275	0.26727992	0.996	3644	tags=36%, list=21%, signal=46%
GO_GO:0016747_TRANSFERASE_ACTIVITY,_TRANSFERRING_ACYL_GROUPS_OTHER_THAN_AMINO-ACYL_GROUPS	GO_GO:0016747_TRANSFERASE_ACTIVITY,_TRANSFERRING_ACYL_GROUPS_OTHER_THAN_AMINO-ACYL_GROUPS		231	0.32729688	1.4083482	0.073619634	0.2658968	0.996	6892	tags=49%, list=40%, signal=81%
GO_GO:0050750_LOW-DENSITY_LIPOPROTEIN_PARTICLE_RECEPTOR_BINDING	GO_GO:0050750_LOW-DENSITY_LIPOPROTEIN_PARTICLE_RECEPTOR_BINDING		21	0.43861148	1.4081051	0.1	0.26485974	0.996	4113	tags=38%, list=24%, signal=50%
GO_GO:0051721_PROTEIN_PHOSPHATASE_2A_BINDING	GO_GO:0051721_PROTEIN_PHOSPHATASE_2A_BINDING		33	0.45288345	1.4061522	0.10557769	0.26645774	0.996	6197	tags=64%, list=36%, signal=99%
GO_GO:0003899_DNA-DIRECTED_5'-3'_RNA_POLYMERASE_ACTIVITY	GO_GO:0003899_DNA-DIRECTED_5'-3'_RNA_POLYMERASE_ACTIVITY		41	0.44881624	1.4006952	0.125	0.27307323	0.997	3644	tags=37%, list=21%, signal=46%
GO_GO:0010485_H4_HISTONE_ACETYLTRANSFERASE_ACTIVITY	GO_GO:0010485_H4_HISTONE_ACETYLTRANSFERASE_ACTIVITY		18	0.55735487	1.396544	0.11530815	0.27788788	0.997	1159	tags=39%, list=7%, signal=42%
GO_GO:0008234_CYSTEINE-TYPE_PEPTIDASE_ACTIVITY	GO_GO:0008234_CYSTEINE-TYPE_PEPTIDASE_ACTIVITY		186	0.3612448	1.3964914	0.09311741	0.27656347	0.997	5120	tags=36%, list=30%, signal=51%
GO_GO:0042974_RETINOIC_ACID_RECEPTOR_BINDING	GO_GO:0042974_RETINOIC_ACID_RECEPTOR_BINDING		27	0.4792176	1.3941045	0.108606555	0.27868104	0.997	4437	tags=48%, list=26%, signal=65%
GO_GO:0019210_KINASE_INHIBITOR_ACTIVITY	GO_GO:0019210_KINASE_INHIBITOR_ACTIVITY		67	0.3637415	1.3939973	0.07212476	0.2774414	0.997	6842	tags=46%, list=40%, signal=77%
GO_GO:0008266_POLY(U)_RNA_BINDING	GO_GO:0008266_POLY(U)_RNA_BINDING		23	0.49389592	1.391585	0.116054155	0.27951407	0.997	3289	tags=43%, list=19%, signal=54%
GO_GO:0035198_MIRNA_BINDING	GO_GO:0035198_MIRNA_BINDING		30	0.49850953	1.3911073	0.12648222	0.27901563	0.997	7496	tags=77%, list=44%, signal=136%
GO_GO:0001047_CORE_PROMOTER_BINDING	GO_GO:0001047_CORE_PROMOTER_BINDING		56	0.42339733	1.3899598	0.13253012	0.27926895	0.997	7509	tags=68%, list=44%, signal=120%
GO_GO:0016758_TRANSFERASE_ACTIVITY,_TRANSFERRING_HEXOSYL_GROUPS	GO_GO:0016758_TRANSFERASE_ACTIVITY,_TRANSFERRING_HEXOSYL_GROUPS		218	0.32052153	1.3886611	0.044088177	0.27975792	0.997	6948	tags=45%, list=40%, signal=75%
GO_GO:0004712_PROTEIN_SERINE|THREONINE|TYROSINE_KINASE_ACTIVITY	GO_GO:0004712_PROTEIN_SERINE|THREONINE|TYROSINE_KINASE_ACTIVITY		44	0.4174788	1.3884578	0.07444668	0.27869165	0.997	5626	tags=48%, list=33%, signal=71%
GO_GO:0051427_HORMONE_RECEPTOR_BINDING	GO_GO:0051427_HORMONE_RECEPTOR_BINDING		187	0.3448624	1.3847933	0.07722772	0.28292856	0.997	7196	tags=52%, list=42%, signal=88%
GO_GO:0036002_PRE-MRNA_BINDING	GO_GO:0036002_PRE-MRNA_BINDING		36	0.47332233	1.3847595	0.12024048	0.2815958	0.997	7491	tags=67%, list=44%, signal=118%
GO_GO:0043024_RIBOSOMAL_SMALL_SUBUNIT_BINDING	GO_GO:0043024_RIBOSOMAL_SMALL_SUBUNIT_BINDING		15	0.5216584	1.383493	0.14951456	0.28228277	0.997	7212	tags=87%, list=42%, signal=149%
GO_GO:0003924_GTPASE_ACTIVITY	GO_GO:0003924_GTPASE_ACTIVITY		306	0.3320667	1.3827525	0.06262231	0.28206208	0.997	5503	tags=39%, list=32%, signal=56%
GO_GO:0043014_ALPHA-TUBULIN_BINDING	GO_GO:0043014_ALPHA-TUBULIN_BINDING		37	0.4032713	1.3810606	0.106299214	0.2833953	0.997	4620	tags=35%, list=27%, signal=48%
GO_GO:0032794_GTPASE_ACTIVATING_PROTEIN_BINDING	GO_GO:0032794_GTPASE_ACTIVATING_PROTEIN_BINDING		16	0.4724636	1.3806856	0.09607843	0.2826263	0.997	7232	tags=63%, list=42%, signal=108%
GO_GO:0016922_NUCLEAR_RECEPTOR_BINDING	GO_GO:0016922_NUCLEAR_RECEPTOR_BINDING		111	0.36691517	1.3798637	0.09803922	0.2824655	0.997	6991	tags=55%, list=41%, signal=92%
GO_GO:0048365_RAC_GTPASE_BINDING	GO_GO:0048365_RAC_GTPASE_BINDING		65	0.41518024	1.3796482	0.09962406	0.28138727	0.997	4373	tags=45%, list=25%, signal=60%
GO_GO:0005516_CALMODULIN_BINDING	GO_GO:0005516_CALMODULIN_BINDING		201	0.33747154	1.379568	0.061185468	0.28015786	0.997	5810	tags=40%, list=34%, signal=59%
GO_GO:0097110_SCAFFOLD_PROTEIN_BINDING	GO_GO:0097110_SCAFFOLD_PROTEIN_BINDING		57	0.38573888	1.3770065	0.09939148	0.28276289	0.997	7103	tags=54%, list=41%, signal=92%
GO_GO:0001158_ENHANCER_SEQUENCE-SPECIFIC_DNA_BINDING	GO_GO:0001158_ENHANCER_SEQUENCE-SPECIFIC_DNA_BINDING		122	0.39078814	1.37677	0.09411765	0.28180408	0.997	4616	tags=41%, list=27%, signal=56%
GO_GO:0008187_POLY-PYRIMIDINE_TRACT_BINDING	GO_GO:0008187_POLY-PYRIMIDINE_TRACT_BINDING		26	0.49219766	1.3766494	0.1310212	0.28063154	0.997	6497	tags=65%, list=38%, signal=105%
GO_GO:0004708_MAP_KINASE_KINASE_ACTIVITY	GO_GO:0004708_MAP_KINASE_KINASE_ACTIVITY		17	0.47824216	1.3764563	0.091816366	0.27966416	0.997	8242	tags=82%, list=48%, signal=158%
GO_GO:0070491_REPRESSING_TRANSCRIPTION_FACTOR_BINDING	GO_GO:0070491_REPRESSING_TRANSCRIPTION_FACTOR_BINDING		72	0.3987301	1.3704767	0.13085938	0.28783488	0.997	3690	tags=38%, list=21%, signal=48%
GO_GO:0016409_PALMITOYLTRANSFERASE_ACTIVITY	GO_GO:0016409_PALMITOYLTRANSFERASE_ACTIVITY		39	0.39539	1.3671556	0.11022044	0.2913915	0.997	7398	tags=51%, list=43%, signal=90%
GO_GO:0034185_APOLIPOPROTEIN_BINDING	GO_GO:0034185_APOLIPOPROTEIN_BINDING		17	0.47477916	1.366203	0.1124498	0.29129142	0.997	5183	tags=53%, list=30%, signal=76%
GO_GO:0017048_RHO_GTPASE_BINDING	GO_GO:0017048_RHO_GTPASE_BINDING		175	0.38198066	1.3652654	0.1027668	0.29144293	0.997	5035	tags=39%, list=29%, signal=54%
GO_GO:0019706_PROTEIN-CYSTEINE_S-PALMITOYLTRANSFERASE_ACTIVITY	GO_GO:0019706_PROTEIN-CYSTEINE_S-PALMITOYLTRANSFERASE_ACTIVITY		28	0.43271324	1.36524	0.138	0.29018292	0.997	7056	tags=54%, list=41%, signal=91%
GO_GO:0004697_PROTEIN_KINASE_C_ACTIVITY	GO_GO:0004697_PROTEIN_KINASE_C_ACTIVITY		16	0.4973265	1.3651377	0.13137256	0.28907496	0.997	4573	tags=38%, list=27%, signal=51%
GO_GO:0051219_PHOSPHOPROTEIN_BINDING	GO_GO:0051219_PHOSPHOPROTEIN_BINDING		83	0.37731677	1.3650161	0.10805501	0.28793672	0.997	4118	tags=37%, list=24%, signal=49%
GO_GO:0008569_ATP-DEPENDENT_MICROTUBULE_MOTOR_ACTIVITY,_MINUS-END-DIRECTED	GO_GO:0008569_ATP-DEPENDENT_MICROTUBULE_MOTOR_ACTIVITY,_MINUS-END-DIRECTED		18	0.47043163	1.3649535	0.1307054	0.286786	0.997	5892	tags=44%, list=34%, signal=68%
GO_GO:0019212_PHOSPHATASE_INHIBITOR_ACTIVITY	GO_GO:0019212_PHOSPHATASE_INHIBITOR_ACTIVITY		47	0.37434524	1.3643769	0.093333334	0.28626233	0.997	4760	tags=36%, list=28%, signal=50%
GO_GO:0004864_PROTEIN_PHOSPHATASE_INHIBITOR_ACTIVITY	GO_GO:0004864_PROTEIN_PHOSPHATASE_INHIBITOR_ACTIVITY		44	0.38233638	1.3628191	0.09338521	0.28723562	0.997	4760	tags=36%, list=28%, signal=50%
GO_GO:0045505_DYNEIN_INTERMEDIATE_CHAIN_BINDING	GO_GO:0045505_DYNEIN_INTERMEDIATE_CHAIN_BINDING		29	0.418208	1.3627055	0.08571429	0.28617138	0.997	5892	tags=41%, list=34%, signal=63%
GO_GO:0004860_PROTEIN_KINASE_INHIBITOR_ACTIVITY	GO_GO:0004860_PROTEIN_KINASE_INHIBITOR_ACTIVITY		63	0.36052576	1.3609352	0.10412574	0.28734395	0.997	6842	tags=46%, list=40%, signal=76%
GO_GO:0008168_METHYLTRANSFERASE_ACTIVITY	GO_GO:0008168_METHYLTRANSFERASE_ACTIVITY		215	0.35327783	1.3599316	0.11967546	0.2873899	0.997	6119	tags=46%, list=36%, signal=71%
GO_GO:1990841_PROMOTER-SPECIFIC_CHROMATIN_BINDING	GO_GO:1990841_PROMOTER-SPECIFIC_CHROMATIN_BINDING		48	0.40617412	1.3587959	0.14398421	0.28789568	0.998	1782	tags=27%, list=10%, signal=30%
GO_GO:0048185_ACTIVIN_BINDING	GO_GO:0048185_ACTIVIN_BINDING		15	0.4979291	1.3582913	0.13121273	0.28737956	0.998	8110	tags=80%, list=47%, signal=151%
GO_GO:0035258_STEROID_HORMONE_RECEPTOR_BINDING	GO_GO:0035258_STEROID_HORMONE_RECEPTOR_BINDING		92	0.37154102	1.3561187	0.115079366	0.28923002	0.998	6991	tags=57%, list=41%, signal=95%
GO_GO:0016891_ENDORIBONUCLEASE_ACTIVITY,_PRODUCING_5'-PHOSPHOMONOESTERS	GO_GO:0016891_ENDORIBONUCLEASE_ACTIVITY,_PRODUCING_5'-PHOSPHOMONOESTERS		28	0.45921302	1.3544677	0.14949495	0.29056373	0.998	5877	tags=57%, list=34%, signal=87%
GO_GO:0001227_DNA-BINDING_TRANSCRIPTION_REPRESSOR_ACTIVITY,_RNA_POLYMERASE_II-SPECIFIC	GO_GO:0001227_DNA-BINDING_TRANSCRIPTION_REPRESSOR_ACTIVITY,_RNA_POLYMERASE_II-SPECIFIC		248	0.33345684	1.3533044	0.08039216	0.2910264	0.998	6518	tags=47%, list=38%, signal=75%
GO_GO:0042169_SH2_DOMAIN_BINDING	GO_GO:0042169_SH2_DOMAIN_BINDING		36	0.44271904	1.3527083	0.13786408	0.29067558	0.998	6426	tags=53%, list=37%, signal=84%
GO_GO:0004197_CYSTEINE-TYPE_ENDOPEPTIDASE_ACTIVITY	GO_GO:0004197_CYSTEINE-TYPE_ENDOPEPTIDASE_ACTIVITY		114	0.36384773	1.3521092	0.12941177	0.2903847	0.998	5245	tags=34%, list=31%, signal=49%
GO_GO:0060090_MOLECULAR_ADAPTOR_ACTIVITY	GO_GO:0060090_MOLECULAR_ADAPTOR_ACTIVITY		252	0.3393731	1.350853	0.06286837	0.2908672	0.998	4877	tags=35%, list=28%, signal=48%
GO_GO:0030276_CLATHRIN_BINDING	GO_GO:0030276_CLATHRIN_BINDING		57	0.36370593	1.350508	0.08467742	0.2901313	0.998	6630	tags=51%, list=39%, signal=83%
GO_GO:0008235_METALLOEXOPEPTIDASE_ACTIVITY	GO_GO:0008235_METALLOEXOPEPTIDASE_ACTIVITY		61	0.34070873	1.3487647	0.068686865	0.29140976	0.998	5307	tags=38%, list=31%, signal=54%
GO_GO:0005154_EPIDERMAL_GROWTH_FACTOR_RECEPTOR_BINDING	GO_GO:0005154_EPIDERMAL_GROWTH_FACTOR_RECEPTOR_BINDING		32	0.45847157	1.3484834	0.09255533	0.2906469	0.998	4212	tags=38%, list=25%, signal=50%
GO_GO:0004177_AMINOPEPTIDASE_ACTIVITY	GO_GO:0004177_AMINOPEPTIDASE_ACTIVITY		50	0.34979147	1.3484216	0.06972112	0.28949177	0.998	5307	tags=36%, list=31%, signal=52%
GO_GO:0030515_SNORNA_BINDING	GO_GO:0030515_SNORNA_BINDING		24	0.52213705	1.3432622	0.1820041	0.29616192	0.998	3533	tags=42%, list=21%, signal=52%
GO_GO:0008238_EXOPEPTIDASE_ACTIVITY	GO_GO:0008238_EXOPEPTIDASE_ACTIVITY		115	0.3032004	1.3419183	0.0625	0.29683715	0.998	5965	tags=39%, list=35%, signal=60%
GO_GO:0033613_ACTIVATING_TRANSCRIPTION_FACTOR_BINDING	GO_GO:0033613_ACTIVATING_TRANSCRIPTION_FACTOR_BINDING		86	0.3666241	1.3380494	0.11904762	0.3013572	0.998	5394	tags=38%, list=31%, signal=56%
GO_GO:0046982_PROTEIN_HETERODIMERIZATION_ACTIVITY	GO_GO:0046982_PROTEIN_HETERODIMERIZATION_ACTIVITY		460	0.29172	1.3344264	0.03875969	0.3054783	0.998	7127	tags=45%, list=41%, signal=75%
GO_GO:0070064_PROLINE-RICH_REGION_BINDING	GO_GO:0070064_PROLINE-RICH_REGION_BINDING		19	0.45484543	1.3314298	0.13095239	0.30873504	0.998	1816	tags=32%, list=11%, signal=35%
GO_GO:0001046_CORE_PROMOTER_SEQUENCE-SPECIFIC_DNA_BINDING	GO_GO:0001046_CORE_PROMOTER_SEQUENCE-SPECIFIC_DNA_BINDING		45	0.41982844	1.3312806	0.1743487	0.30762666	0.998	4481	tags=44%, list=26%, signal=60%
GO_GO:0019003_GDP_BINDING	GO_GO:0019003_GDP_BINDING		72	0.37914303	1.328209	0.16699411	0.31119055	0.998	5226	tags=46%, list=30%, signal=66%
GO_GO:1990381_UBIQUITIN-SPECIFIC_PROTEASE_BINDING	GO_GO:1990381_UBIQUITIN-SPECIFIC_PROTEASE_BINDING		18	0.44091365	1.3281502	0.12323232	0.3100603	0.998	3109	tags=28%, list=18%, signal=34%
GO_GO:0003951_NAD+_KINASE_ACTIVITY	GO_GO:0003951_NAD+_KINASE_ACTIVITY		17	0.47131693	1.32722	0.15819208	0.31016305	0.998	2657	tags=35%, list=15%, signal=42%
GO_GO:0032454_HISTONE_DEMETHYLASE_ACTIVITY_(H3-K9_SPECIFIC)	GO_GO:0032454_HISTONE_DEMETHYLASE_ACTIVITY_(H3-K9_SPECIFIC)		15	0.50583357	1.3261805	0.16935484	0.31025276	0.998	6268	tags=67%, list=36%, signal=105%
GO_GO:0030695_GTPASE_REGULATOR_ACTIVITY	GO_GO:0030695_GTPASE_REGULATOR_ACTIVITY		303	0.34355098	1.324935	0.12355212	0.31088045	0.998	5546	tags=38%, list=32%, signal=56%
GO_GO:0005096_GTPASE_ACTIVATOR_ACTIVITY	GO_GO:0005096_GTPASE_ACTIVATOR_ACTIVITY		272	0.3443543	1.316869	0.12256809	0.32133067	0.999	5339	tags=38%, list=31%, signal=54%
GO_GO:0046332_SMAD_BINDING	GO_GO:0046332_SMAD_BINDING		75	0.39583808	1.3164299	0.18058252	0.32067627	0.999	6283	tags=51%, list=37%, signal=80%
GO_GO:0042277_PEPTIDE_BINDING	GO_GO:0042277_PEPTIDE_BINDING		304	0.28760055	1.3156853	0.055445544	0.3206321	0.999	5693	tags=36%, list=33%, signal=52%
GO_GO:0008649_RRNA_METHYLTRANSFERASE_ACTIVITY	GO_GO:0008649_RRNA_METHYLTRANSFERASE_ACTIVITY		22	0.46989873	1.3112228	0.17755102	0.32651004	0.999	1283	tags=27%, list=7%, signal=29%
GO_GO:1901981_PHOSPHATIDYLINOSITOL_PHOSPHATE_BINDING	GO_GO:1901981_PHOSPHATIDYLINOSITOL_PHOSPHATE_BINDING		161	0.34808555	1.310575	0.12284069	0.32632327	0.999	5468	tags=41%, list=32%, signal=60%
GO_GO:0045309_PROTEIN_PHOSPHORYLATED_AMINO_ACID_BINDING	GO_GO:0045309_PROTEIN_PHOSPHORYLATED_AMINO_ACID_BINDING		51	0.39518446	1.3084368	0.14506769	0.3284181	0.999	4118	tags=37%, list=24%, signal=49%
GO_GO:0017124_SH3_DOMAIN_BINDING	GO_GO:0017124_SH3_DOMAIN_BINDING		131	0.37381625	1.3072716	0.140625	0.3288441	0.999	7081	tags=53%, list=41%, signal=89%
GO_GO:0046935_1-PHOSPHATIDYLINOSITOL-3-KINASE_REGULATOR_ACTIVITY	GO_GO:0046935_1-PHOSPHATIDYLINOSITOL-3-KINASE_REGULATOR_ACTIVITY		15	0.4747405	1.3066192	0.17450981	0.32858154	0.999	1162	tags=27%, list=7%, signal=29%
GO_GO:0033218_AMIDE_BINDING	GO_GO:0033218_AMIDE_BINDING		364	0.27337852	1.3035985	0.04809619	0.3322767	0.999	5715	tags=36%, list=33%, signal=53%
GO_GO:0016706_2-OXOGLUTARATE-DEPENDENT_DIOXYGENASE_ACTIVITY	GO_GO:0016706_2-OXOGLUTARATE-DEPENDENT_DIOXYGENASE_ACTIVITY		46	0.3639664	1.2982192	0.1440501	0.3389607	0.999	4678	tags=37%, list=27%, signal=51%
GO_GO:0000030_MANNOSYLTRANSFERASE_ACTIVITY	GO_GO:0000030_MANNOSYLTRANSFERASE_ACTIVITY		28	0.39141616	1.2920917	0.17382812	0.34731665	0.999	4793	tags=39%, list=28%, signal=54%
GO_GO:0043621_PROTEIN_SELF-ASSOCIATION	GO_GO:0043621_PROTEIN_SELF-ASSOCIATION		57	0.35599664	1.286997	0.14481409	0.35463014	1.0	2976	tags=26%, list=17%, signal=32%
GO_GO:0004724_MAGNESIUM-DEPENDENT_PROTEIN_SERINE|THREONINE_PHOSPHATASE_ACTIVITY	GO_GO:0004724_MAGNESIUM-DEPENDENT_PROTEIN_SERINE|THREONINE_PHOSPHATASE_ACTIVITY		17	0.4514703	1.2847141	0.20696722	0.3569965	1.0	5296	tags=47%, list=31%, signal=68%
GO_GO:0046965_RETINOID_X_RECEPTOR_BINDING	GO_GO:0046965_RETINOID_X_RECEPTOR_BINDING		18	0.44901574	1.2819484	0.16833667	0.3601747	1.0	2073	tags=28%, list=12%, signal=32%
GO_GO:0016757_TRANSFERASE_ACTIVITY,_TRANSFERRING_GLYCOSYL_GROUPS	GO_GO:0016757_TRANSFERASE_ACTIVITY,_TRANSFERRING_GLYCOSYL_GROUPS		289	0.28492758	1.2808094	0.10865191	0.36094397	1.0	6948	tags=43%, list=40%, signal=71%
GO_GO:0031683_G-PROTEIN_BETA|GAMMA-SUBUNIT_COMPLEX_BINDING	GO_GO:0031683_G-PROTEIN_BETA|GAMMA-SUBUNIT_COMPLEX_BINDING		20	0.41548255	1.2807425	0.15369649	0.35973337	1.0	2203	tags=30%, list=13%, signal=34%
GO_GO:0033558_PROTEIN_DEACETYLASE_ACTIVITY	GO_GO:0033558_PROTEIN_DEACETYLASE_ACTIVITY		30	0.41472587	1.2802678	0.17948718	0.3590985	1.0	4362	tags=43%, list=25%, signal=58%
GO_GO:0016018_CYCLOSPORIN_A_BINDING	GO_GO:0016018_CYCLOSPORIN_A_BINDING		24	0.41284853	1.2704397	0.20558882	0.37390366	1.0	4060	tags=42%, list=24%, signal=54%
GO_GO:0044183_PROTEIN_FOLDING_CHAPERONE	GO_GO:0044183_PROTEIN_FOLDING_CHAPERONE		26	0.42606622	1.2699605	0.19961612	0.37331304	1.0	6287	tags=46%, list=37%, signal=73%
GO_GO:0070888_E-BOX_BINDING	GO_GO:0070888_E-BOX_BINDING		50	0.36267215	1.2678688	0.17475729	0.37529194	1.0	6130	tags=48%, list=36%, signal=74%
GO_GO:0008157_PROTEIN_PHOSPHATASE_1_BINDING	GO_GO:0008157_PROTEIN_PHOSPHATASE_1_BINDING		20	0.4446592	1.2639035	0.20267686	0.3802094	1.0	6254	tags=50%, list=36%, signal=79%
GO_GO:0055106_UBIQUITIN-PROTEIN_TRANSFERASE_REGULATOR_ACTIVITY	GO_GO:0055106_UBIQUITIN-PROTEIN_TRANSFERASE_REGULATOR_ACTIVITY		17	0.47052968	1.2637311	0.2306163	0.37908348	1.0	6122	tags=53%, list=36%, signal=82%
GO_GO:0051082_UNFOLDED_PROTEIN_BINDING	GO_GO:0051082_UNFOLDED_PROTEIN_BINDING		126	0.3242734	1.2614411	0.19066148	0.3813829	1.0	5930	tags=42%, list=35%, signal=64%
GO_GO:0008375_ACETYLGLUCOSAMINYLTRANSFERASE_ACTIVITY	GO_GO:0008375_ACETYLGLUCOSAMINYLTRANSFERASE_ACTIVITY		60	0.35139045	1.2611295	0.16210938	0.38046	1.0	8927	tags=63%, list=52%, signal=131%
GO_GO:0005484_SNAP_RECEPTOR_ACTIVITY	GO_GO:0005484_SNAP_RECEPTOR_ACTIVITY		32	0.39958403	1.2588822	0.20245399	0.38274845	1.0	6952	tags=53%, list=40%, signal=89%
GO_GO:0030674_PROTEIN_BINDING,_BRIDGING	GO_GO:0030674_PROTEIN_BINDING,_BRIDGING		210	0.3234772	1.2519989	0.17193677	0.3928458	1.0	6410	tags=41%, list=37%, signal=65%
GO_GO:0140326_ATPASE-COUPLED_INTRAMEMBRANE_LIPID_TRANSPORTER_ACTIVITY	GO_GO:0140326_ATPASE-COUPLED_INTRAMEMBRANE_LIPID_TRANSPORTER_ACTIVITY		23	0.42983514	1.248766	0.22736418	0.39694956	1.0	4568	tags=48%, list=27%, signal=65%
GO_GO:0004540_RIBONUCLEASE_ACTIVITY	GO_GO:0004540_RIBONUCLEASE_ACTIVITY		116	0.31822404	1.2484539	0.1910569	0.39610857	1.0	5437	tags=40%, list=32%, signal=58%
GO_GO:0017049_GTP-RHO_BINDING	GO_GO:0017049_GTP-RHO_BINDING		22	0.42943266	1.2476125	0.21370968	0.39604533	1.0	6821	tags=55%, list=40%, signal=90%
GO_GO:0120014_PHOSPHOLIPID_TRANSFER_ACTIVITY	GO_GO:0120014_PHOSPHOLIPID_TRANSFER_ACTIVITY		23	0.39560047	1.243596	0.22107439	0.40123698	1.0	4433	tags=39%, list=26%, signal=53%
GO_GO:0050811_GABA_RECEPTOR_BINDING	GO_GO:0050811_GABA_RECEPTOR_BINDING		17	0.43151447	1.2402501	0.20192307	0.40526477	1.0	4039	tags=35%, list=24%, signal=46%
GO_GO:0043028_CYSTEINE-TYPE_ENDOPEPTIDASE_REGULATOR_ACTIVITY_INVOLVED_IN_APOPTOTIC_PROCESS	GO_GO:0043028_CYSTEINE-TYPE_ENDOPEPTIDASE_REGULATOR_ACTIVITY_INVOLVED_IN_APOPTOTIC_PROCESS		41	0.35028115	1.2378098	0.17760618	0.40792564	1.0	6991	tags=51%, list=41%, signal=86%
GO_GO:0008081_PHOSPHORIC_DIESTER_HYDROLASE_ACTIVITY	GO_GO:0008081_PHOSPHORIC_DIESTER_HYDROLASE_ACTIVITY		92	0.31001964	1.2377795	0.16153847	0.40654558	1.0	7232	tags=46%, list=42%, signal=78%
GO_GO:0000979_RNA_POLYMERASE_II_CORE_PROMOTER_SEQUENCE-SPECIFIC_DNA_BINDING	GO_GO:0000979_RNA_POLYMERASE_II_CORE_PROMOTER_SEQUENCE-SPECIFIC_DNA_BINDING		34	0.3952958	1.236845	0.256917	0.40670913	1.0	4481	tags=44%, list=26%, signal=60%
GO_GO:0080025_PHOSPHATIDYLINOSITOL-3,5-BISPHOSPHATE_BINDING	GO_GO:0080025_PHOSPHATIDYLINOSITOL-3,5-BISPHOSPHATE_BINDING		28	0.39375693	1.2367283	0.21169356	0.40549475	1.0	6597	tags=54%, list=38%, signal=87%
GO_GO:0035255_IONOTROPIC_GLUTAMATE_RECEPTOR_BINDING	GO_GO:0035255_IONOTROPIC_GLUTAMATE_RECEPTOR_BINDING		28	0.37915	1.2367182	0.1617357	0.4040975	1.0	7196	tags=57%, list=42%, signal=98%
GO_GO:0019208_PHOSPHATASE_REGULATOR_ACTIVITY	GO_GO:0019208_PHOSPHATASE_REGULATOR_ACTIVITY		96	0.32253703	1.2341313	0.21153846	0.4069965	1.0	4846	tags=32%, list=28%, signal=45%
GO_GO:0051959_DYNEIN_LIGHT_INTERMEDIATE_CHAIN_BINDING	GO_GO:0051959_DYNEIN_LIGHT_INTERMEDIATE_CHAIN_BINDING		29	0.38043103	1.2333461	0.18813907	0.40678135	1.0	5892	tags=38%, list=34%, signal=58%
GO_GO:0005085_GUANYL-NUCLEOTIDE_EXCHANGE_FACTOR_ACTIVITY	GO_GO:0005085_GUANYL-NUCLEOTIDE_EXCHANGE_FACTOR_ACTIVITY		215	0.3231168	1.2328641	0.21965317	0.40611753	1.0	5501	tags=35%, list=32%, signal=51%
GO_GO:0044325_ION_CHANNEL_BINDING	GO_GO:0044325_ION_CHANNEL_BINDING		124	0.30792314	1.2311187	0.14889336	0.4076617	1.0	7145	tags=44%, list=42%, signal=74%
GO_GO:0004519_ENDONUCLEASE_ACTIVITY	GO_GO:0004519_ENDONUCLEASE_ACTIVITY		125	0.30967605	1.2279028	0.18813907	0.41173565	1.0	5457	tags=40%, list=32%, signal=58%
GO_GO:1990380_LYS48-SPECIFIC_DEUBIQUITINASE_ACTIVITY	GO_GO:1990380_LYS48-SPECIFIC_DEUBIQUITINASE_ACTIVITY		16	0.45713168	1.227345	0.24708171	0.4114037	1.0	4958	tags=50%, list=29%, signal=70%
GO_GO:0071813_LIPOPROTEIN_PARTICLE_BINDING	GO_GO:0071813_LIPOPROTEIN_PARTICLE_BINDING		28	0.37337443	1.2241048	0.18725869	0.41553885	1.0	5183	tags=43%, list=30%, signal=61%
GO_GO:0005160_TRANSFORMING_GROWTH_FACTOR_BETA_RECEPTOR_BINDING	GO_GO:0005160_TRANSFORMING_GROWTH_FACTOR_BETA_RECEPTOR_BINDING		49	0.35477912	1.2189833	0.21975806	0.42271522	1.0	8893	tags=65%, list=52%, signal=135%
GO_GO:0043274_PHOSPHOLIPASE_BINDING	GO_GO:0043274_PHOSPHOLIPASE_BINDING		17	0.39742804	1.218758	0.23326571	0.42166474	1.0	5732	tags=41%, list=33%, signal=62%
GO_GO:0008242_OMEGA_PEPTIDASE_ACTIVITY	GO_GO:0008242_OMEGA_PEPTIDASE_ACTIVITY		15	0.42293152	1.2178555	0.23155738	0.4217887	1.0	5659	tags=40%, list=33%, signal=60%
GO_GO:0051879_HSP90_PROTEIN_BINDING	GO_GO:0051879_HSP90_PROTEIN_BINDING		41	0.3576884	1.2147676	0.24048096	0.42555282	1.0	6727	tags=46%, list=39%, signal=76%
GO_GO:0015278_CALCIUM-RELEASE_CHANNEL_ACTIVITY	GO_GO:0015278_CALCIUM-RELEASE_CHANNEL_ACTIVITY		21	0.4086016	1.2142246	0.22040816	0.42513248	1.0	8511	tags=67%, list=50%, signal=132%
GO_GO:0005547_PHOSPHATIDYLINOSITOL-3,4,5-TRISPHOSPHATE_BINDING	GO_GO:0005547_PHOSPHATIDYLINOSITOL-3,4,5-TRISPHOSPHATE_BINDING		39	0.39268824	1.2138098	0.25433525	0.42439553	1.0	6216	tags=51%, list=36%, signal=80%
GO_GO:0005088_RAS_GUANYL-NUCLEOTIDE_EXCHANGE_FACTOR_ACTIVITY	GO_GO:0005088_RAS_GUANYL-NUCLEOTIDE_EXCHANGE_FACTOR_ACTIVITY		137	0.34013975	1.2125683	0.2543021	0.4251211	1.0	4877	tags=34%, list=28%, signal=47%
GO_GO:0016866_INTRAMOLECULAR_TRANSFERASE_ACTIVITY	GO_GO:0016866_INTRAMOLECULAR_TRANSFERASE_ACTIVITY		27	0.37758094	1.2120525	0.22772278	0.42455176	1.0	9060	tags=67%, list=53%, signal=141%
GO_GO:0005123_DEATH_RECEPTOR_BINDING	GO_GO:0005123_DEATH_RECEPTOR_BINDING		16	0.44004256	1.2087916	0.28490567	0.42881042	1.0	6846	tags=56%, list=40%, signal=93%
GO_GO:0050681_ANDROGEN_RECEPTOR_BINDING	GO_GO:0050681_ANDROGEN_RECEPTOR_BINDING		44	0.3670759	1.2039319	0.251497	0.43572152	1.0	7395	tags=59%, list=43%, signal=103%
GO_GO:0015095_MAGNESIUM_ION_TRANSMEMBRANE_TRANSPORTER_ACTIVITY	GO_GO:0015095_MAGNESIUM_ION_TRANSMEMBRANE_TRANSPORTER_ACTIVITY		16	0.46686837	1.2032661	0.28658536	0.4354799	1.0	7372	tags=75%, list=43%, signal=131%
GO_GO:0005248_VOLTAGE-GATED_SODIUM_CHANNEL_ACTIVITY	GO_GO:0005248_VOLTAGE-GATED_SODIUM_CHANNEL_ACTIVITY		23	0.40606046	1.2032528	0.2345679	0.43408516	1.0	6164	tags=48%, list=36%, signal=74%
GO_GO:0000149_SNARE_BINDING	GO_GO:0000149_SNARE_BINDING		110	0.3081004	1.2025689	0.19433199	0.4338465	1.0	6686	tags=45%, list=39%, signal=72%
GO_GO:0060590_ATPASE_REGULATOR_ACTIVITY	GO_GO:0060590_ATPASE_REGULATOR_ACTIVITY		40	0.34933642	1.2024459	0.22336066	0.43269065	1.0	3331	tags=25%, list=19%, signal=31%
GO_GO:0003779_ACTIN_BINDING	GO_GO:0003779_ACTIN_BINDING		432	0.29108354	1.2006698	0.19656488	0.4342432	1.0	6146	tags=37%, list=36%, signal=57%
GO_GO:0035254_GLUTAMATE_RECEPTOR_BINDING	GO_GO:0035254_GLUTAMATE_RECEPTOR_BINDING		43	0.3366685	1.2002335	0.19367589	0.43365237	1.0	7196	tags=51%, list=42%, signal=88%
GO_GO:0004890_GABA-A_RECEPTOR_ACTIVITY	GO_GO:0004890_GABA-A_RECEPTOR_ACTIVITY		19	0.4220934	1.2000014	0.24380165	0.43268645	1.0	5879	tags=42%, list=34%, signal=64%
GO_GO:0032266_PHOSPHATIDYLINOSITOL-3-PHOSPHATE_BINDING	GO_GO:0032266_PHOSPHATIDYLINOSITOL-3-PHOSPHATE_BINDING		39	0.35022098	1.1996256	0.20488721	0.43189463	1.0	6597	tags=41%, list=38%, signal=66%
GO_GO:0051015_ACTIN_FILAMENT_BINDING	GO_GO:0051015_ACTIN_FILAMENT_BINDING		193	0.30328822	1.1988417	0.2243346	0.43198425	1.0	8280	tags=51%, list=48%, signal=97%
GO_GO:0008194_UDP-GLYCOSYLTRANSFERASE_ACTIVITY	GO_GO:0008194_UDP-GLYCOSYLTRANSFERASE_ACTIVITY		150	0.28907984	1.1981707	0.21194606	0.43180037	1.0	6948	tags=43%, list=40%, signal=71%
GO_GO:0016917_GABA_RECEPTOR_ACTIVITY	GO_GO:0016917_GABA_RECEPTOR_ACTIVITY		22	0.40171197	1.1976674	0.25396827	0.43132082	1.0	5879	tags=41%, list=34%, signal=62%
GO_GO:0004713_PROTEIN_TYROSINE_KINASE_ACTIVITY	GO_GO:0004713_PROTEIN_TYROSINE_KINASE_ACTIVITY		138	0.32814404	1.1967416	0.23062381	0.43174198	1.0	5345	tags=37%, list=31%, signal=53%
GO_GO:0032452_HISTONE_DEMETHYLASE_ACTIVITY	GO_GO:0032452_HISTONE_DEMETHYLASE_ACTIVITY		29	0.4102435	1.1937461	0.28857717	0.43554425	1.0	6268	tags=59%, list=36%, signal=92%
GO_GO:1902936_PHOSPHATIDYLINOSITOL_BISPHOSPHATE_BINDING	GO_GO:1902936_PHOSPHATIDYLINOSITOL_BISPHOSPHATE_BINDING		111	0.3128054	1.19096	0.20980392	0.43889543	1.0	6791	tags=46%, list=40%, signal=75%
GO_GO:0005543_PHOSPHOLIPID_BINDING	GO_GO:0005543_PHOSPHOLIPID_BINDING		423	0.2734557	1.1854845	0.18882467	0.4471699	1.0	5468	tags=35%, list=32%, signal=51%
GO_GO:0070300_PHOSPHATIDIC_ACID_BINDING	GO_GO:0070300_PHOSPHATIDIC_ACID_BINDING		19	0.41061518	1.1833878	0.2748538	0.44952953	1.0	6054	tags=58%, list=35%, signal=89%
GO_GO:0016765_TRANSFERASE_ACTIVITY,_TRANSFERRING_ALKYL_OR_ARYL_(OTHER_THAN_METHYL)_GROUPS	GO_GO:0016765_TRANSFERASE_ACTIVITY,_TRANSFERRING_ALKYL_OR_ARYL_(OTHER_THAN_METHYL)_GROUPS		59	0.30900857	1.1791155	0.24733475	0.45565876	1.0	6131	tags=47%, list=36%, signal=74%
GO_GO:0004714_TRANSMEMBRANE_RECEPTOR_PROTEIN_TYROSINE_KINASE_ACTIVITY	GO_GO:0004714_TRANSMEMBRANE_RECEPTOR_PROTEIN_TYROSINE_KINASE_ACTIVITY		64	0.35751042	1.177473	0.27592954	0.457135	1.0	9041	tags=70%, list=53%, signal=148%
GO_GO:0005200_STRUCTURAL_CONSTITUENT_OF_CYTOSKELETON	GO_GO:0005200_STRUCTURAL_CONSTITUENT_OF_CYTOSKELETON		104	0.30901688	1.1769983	0.23320158	0.4567127	1.0	6818	tags=43%, list=40%, signal=71%
GO_GO:0008237_METALLOPEPTIDASE_ACTIVITY	GO_GO:0008237_METALLOPEPTIDASE_ACTIVITY		177	0.2803856	1.1741096	0.19169961	0.4607185	1.0	5307	tags=32%, list=31%, signal=45%
GO_GO:0035014_PHOSPHATIDYLINOSITOL_3-KINASE_REGULATOR_ACTIVITY	GO_GO:0035014_PHOSPHATIDYLINOSITOL_3-KINASE_REGULATOR_ACTIVITY		18	0.4016457	1.1724012	0.26692456	0.46252644	1.0	1162	tags=22%, list=7%, signal=24%
GO_GO:0005070_SH3|SH2_ADAPTOR_ACTIVITY	GO_GO:0005070_SH3|SH2_ADAPTOR_ACTIVITY		54	0.36039174	1.1702244	0.3	0.46501026	1.0	3771	tags=30%, list=22%, signal=38%
GO_GO:0031593_POLYUBIQUITIN_MODIFICATION-DEPENDENT_PROTEIN_BINDING	GO_GO:0031593_POLYUBIQUITIN_MODIFICATION-DEPENDENT_PROTEIN_BINDING		51	0.3490898	1.1701572	0.27833003	0.46369344	1.0	6211	tags=47%, list=36%, signal=73%
GO_GO:0097153_CYSTEINE-TYPE_ENDOPEPTIDASE_ACTIVITY_INVOLVED_IN_APOPTOTIC_PROCESS	GO_GO:0097153_CYSTEINE-TYPE_ENDOPEPTIDASE_ACTIVITY_INVOLVED_IN_APOPTOTIC_PROCESS		15	0.43968645	1.1667736	0.296	0.46816036	1.0	6632	tags=60%, list=39%, signal=98%
GO_GO:0034237_PROTEIN_KINASE_A_REGULATORY_SUBUNIT_BINDING	GO_GO:0034237_PROTEIN_KINASE_A_REGULATORY_SUBUNIT_BINDING		20	0.42361918	1.1664873	0.29853863	0.46723804	1.0	3117	tags=35%, list=18%, signal=43%
GO_GO:0030169_LOW-DENSITY_LIPOPROTEIN_PARTICLE_BINDING	GO_GO:0030169_LOW-DENSITY_LIPOPROTEIN_PARTICLE_BINDING		16	0.41842842	1.1663365	0.28901735	0.46603817	1.0	4648	tags=38%, list=27%, signal=51%
GO_GO:0031690_ADRENERGIC_RECEPTOR_BINDING	GO_GO:0031690_ADRENERGIC_RECEPTOR_BINDING		19	0.39834478	1.1663334	0.28174603	0.46463862	1.0	9618	tags=84%, list=56%, signal=191%
GO_GO:0001102_RNA_POLYMERASE_II_ACTIVATING_TRANSCRIPTION_FACTOR_BINDING	GO_GO:0001102_RNA_POLYMERASE_II_ACTIVATING_TRANSCRIPTION_FACTOR_BINDING		54	0.32917845	1.1649822	0.266	0.46566692	1.0	6269	tags=39%, list=36%, signal=61%
GO_GO:0035035_HISTONE_ACETYLTRANSFERASE_BINDING	GO_GO:0035035_HISTONE_ACETYLTRANSFERASE_BINDING		29	0.37788272	1.1633785	0.3046092	0.46713063	1.0	6197	tags=48%, list=36%, signal=75%
GO_GO:0008013_BETA-CATENIN_BINDING	GO_GO:0008013_BETA-CATENIN_BINDING		84	0.3280296	1.1606047	0.30691057	0.4703846	1.0	7430	tags=54%, list=43%, signal=94%
GO_GO:0031418_L-ASCORBIC_ACID_BINDING	GO_GO:0031418_L-ASCORBIC_ACID_BINDING		20	0.38110635	1.1598094	0.27402863	0.47051138	1.0	2954	tags=25%, list=17%, signal=30%
GO_GO:0035591_SIGNALING_ADAPTOR_ACTIVITY	GO_GO:0035591_SIGNALING_ADAPTOR_ACTIVITY		100	0.32308117	1.158086	0.28709057	0.47219917	1.0	6891	tags=45%, list=40%, signal=75%
GO_GO:0008327_METHYL-CPG_BINDING	GO_GO:0008327_METHYL-CPG_BINDING		26	0.37063867	1.1508448	0.2854251	0.48362106	1.0	2920	tags=27%, list=17%, signal=32%
GO_GO:0000339_RNA_CAP_BINDING	GO_GO:0000339_RNA_CAP_BINDING		20	0.3963319	1.149571	0.325	0.48460138	1.0	5901	tags=60%, list=34%, signal=91%
GO_GO:0046527_GLUCOSYLTRANSFERASE_ACTIVITY	GO_GO:0046527_GLUCOSYLTRANSFERASE_ACTIVITY		20	0.38412768	1.1482222	0.3201581	0.4853339	1.0	6932	tags=65%, list=40%, signal=109%
GO_GO:0008301_DNA_BINDING,_BENDING	GO_GO:0008301_DNA_BINDING,_BENDING		21	0.38208365	1.1418586	0.30232558	0.49519533	1.0	9621	tags=67%, list=56%, signal=151%
GO_GO:0000049_TRNA_BINDING	GO_GO:0000049_TRNA_BINDING		63	0.3453264	1.1418417	0.33333334	0.49377397	1.0	5425	tags=41%, list=32%, signal=60%
GO_GO:0030971_RECEPTOR_TYROSINE_KINASE_BINDING	GO_GO:0030971_RECEPTOR_TYROSINE_KINASE_BINDING		69	0.3075498	1.1417884	0.28875968	0.4924756	1.0	3663	tags=26%, list=21%, signal=33%
GO_GO:0051787_MISFOLDED_PROTEIN_BINDING	GO_GO:0051787_MISFOLDED_PROTEIN_BINDING		27	0.34479955	1.1374382	0.29108912	0.4989253	1.0	1422	tags=15%, list=8%, signal=16%
GO_GO:0019905_SYNTAXIN_BINDING	GO_GO:0019905_SYNTAXIN_BINDING		74	0.29831123	1.1319629	0.27419356	0.50682867	1.0	8052	tags=57%, list=47%, signal=106%
GO_GO:0071889_14-3-3_PROTEIN_BINDING	GO_GO:0071889_14-3-3_PROTEIN_BINDING		31	0.3729098	1.1301527	0.3247012	0.50853586	1.0	5468	tags=39%, list=32%, signal=57%
GO_GO:0008484_SULFURIC_ESTER_HYDROLASE_ACTIVITY	GO_GO:0008484_SULFURIC_ESTER_HYDROLASE_ACTIVITY		17	0.403612	1.1297419	0.30142567	0.507815	1.0	3133	tags=29%, list=18%, signal=36%
GO_GO:0001228_DNA-BINDING_TRANSCRIPTION_ACTIVATOR_ACTIVITY,_RNA_POLYMERASE_II-SPECIFIC	GO_GO:0001228_DNA-BINDING_TRANSCRIPTION_ACTIVATOR_ACTIVITY,_RNA_POLYMERASE_II-SPECIFIC		425	0.26912403	1.1252549	0.28349516	0.51469487	1.0	7440	tags=46%, list=43%, signal=79%
GO_GO:0050431_TRANSFORMING_GROWTH_FACTOR_BETA_BINDING	GO_GO:0050431_TRANSFORMING_GROWTH_FACTOR_BETA_BINDING		23	0.39832753	1.1245428	0.33655706	0.51438934	1.0	8157	tags=65%, list=47%, signal=124%
GO_GO:0051213_DIOXYGENASE_ACTIVITY	GO_GO:0051213_DIOXYGENASE_ACTIVITY		92	0.27199697	1.1238241	0.26652893	0.51413435	1.0	4678	tags=32%, list=27%, signal=43%
GO_GO:0001965_G-PROTEIN_ALPHA-SUBUNIT_BINDING	GO_GO:0001965_G-PROTEIN_ALPHA-SUBUNIT_BINDING		24	0.3790929	1.121636	0.3109756	0.5167502	1.0	8229	tags=58%, list=48%, signal=112%
GO_GO:0032451_DEMETHYLASE_ACTIVITY	GO_GO:0032451_DEMETHYLASE_ACTIVITY		39	0.35084975	1.1184703	0.3429158	0.5212685	1.0	4312	tags=41%, list=25%, signal=55%
GO_GO:0004222_METALLOENDOPEPTIDASE_ACTIVITY	GO_GO:0004222_METALLOENDOPEPTIDASE_ACTIVITY		100	0.3059166	1.1171508	0.30938125	0.52230316	1.0	5245	tags=31%, list=31%, signal=44%
GO_GO:0001216_DNA-BINDING_TRANSCRIPTION_ACTIVATOR_ACTIVITY	GO_GO:0001216_DNA-BINDING_TRANSCRIPTION_ACTIVATOR_ACTIVITY		426	0.2674625	1.1163166	0.29549903	0.5223873	1.0	7440	tags=46%, list=43%, signal=78%
GO_GO:0019838_GROWTH_FACTOR_BINDING	GO_GO:0019838_GROWTH_FACTOR_BINDING		136	0.2941933	1.11525	0.3172147	0.52288556	1.0	8304	tags=53%, list=48%, signal=102%
GO_GO:0070530_K63-LINKED_POLYUBIQUITIN_MODIFICATION-DEPENDENT_PROTEIN_BINDING	GO_GO:0070530_K63-LINKED_POLYUBIQUITIN_MODIFICATION-DEPENDENT_PROTEIN_BINDING		22	0.39385778	1.1131821	0.37944663	0.52525777	1.0	4578	tags=45%, list=27%, signal=62%
GO_GO:0042626_ATPASE-COUPLED_TRANSMEMBRANE_TRANSPORTER_ACTIVITY	GO_GO:0042626_ATPASE-COUPLED_TRANSMEMBRANE_TRANSPORTER_ACTIVITY		105	0.27341327	1.106826	0.28483605	0.53583354	1.0	8201	tags=53%, list=48%, signal=101%
GO_GO:0001221_TRANSCRIPTION_COFACTOR_BINDING	GO_GO:0001221_TRANSCRIPTION_COFACTOR_BINDING		41	0.329969	1.105799	0.3467742	0.5361655	1.0	7080	tags=59%, list=41%, signal=99%
GO_GO:0019888_PROTEIN_PHOSPHATASE_REGULATOR_ACTIVITY	GO_GO:0019888_PROTEIN_PHOSPHATASE_REGULATOR_ACTIVITY		82	0.2896055	1.1057283	0.33070865	0.5348001	1.0	7051	tags=41%, list=41%, signal=70%
GO_GO:0140272_EXOGENOUS_PROTEIN_BINDING	GO_GO:0140272_EXOGENOUS_PROTEIN_BINDING		77	0.28843585	1.1039817	0.32022473	0.5365429	1.0	4763	tags=27%, list=28%, signal=38%
GO_GO:0003785_ACTIN_MONOMER_BINDING	GO_GO:0003785_ACTIN_MONOMER_BINDING		28	0.355441	1.1012024	0.3251418	0.5401867	1.0	6139	tags=46%, list=36%, signal=72%
GO_GO:0001618_VIRUS_RECEPTOR_ACTIVITY	GO_GO:0001618_VIRUS_RECEPTOR_ACTIVITY		76	0.29163873	1.100784	0.32509506	0.5393691	1.0	4763	tags=28%, list=28%, signal=38%
GO_GO:1904680_PEPTIDE_TRANSMEMBRANE_TRANSPORTER_ACTIVITY	GO_GO:1904680_PEPTIDE_TRANSMEMBRANE_TRANSPORTER_ACTIVITY		32	0.33044416	1.0990893	0.32142857	0.5410528	1.0	7055	tags=44%, list=41%, signal=74%
GO_GO:0070273_PHOSPHATIDYLINOSITOL-4-PHOSPHATE_BINDING	GO_GO:0070273_PHOSPHATIDYLINOSITOL-4-PHOSPHATE_BINDING		28	0.35595796	1.09734	0.35236222	0.543005	1.0	7759	tags=61%, list=45%, signal=111%
GO_GO:0005537_MANNOSE_BINDING	GO_GO:0005537_MANNOSE_BINDING		19	0.35897788	1.0952129	0.33	0.5454849	1.0	4594	tags=32%, list=27%, signal=43%
GO_GO:0003755_PEPTIDYL-PROLYL_CIS-TRANS_ISOMERASE_ACTIVITY	GO_GO:0003755_PEPTIDYL-PROLYL_CIS-TRANS_ISOMERASE_ACTIVITY		46	0.3185647	1.0946659	0.3444882	0.5450325	1.0	6937	tags=46%, list=40%, signal=76%
GO_GO:0017075_SYNTAXIN-1_BINDING	GO_GO:0017075_SYNTAXIN-1_BINDING		26	0.34497726	1.0904931	0.3510204	0.55144185	1.0	6514	tags=46%, list=38%, signal=74%
GO_GO:0099604_LIGAND-GATED_CALCIUM_CHANNEL_ACTIVITY	GO_GO:0099604_LIGAND-GATED_CALCIUM_CHANNEL_ACTIVITY		27	0.34167716	1.0894487	0.34538153	0.5520485	1.0	9038	tags=67%, list=53%, signal=140%
GO_GO:0005523_TROPOMYOSIN_BINDING	GO_GO:0005523_TROPOMYOSIN_BINDING		15	0.4107294	1.0854216	0.36969697	0.55824554	1.0	6118	tags=40%, list=36%, signal=62%
GO_GO:0004715_NON-MEMBRANE_SPANNING_PROTEIN_TYROSINE_KINASE_ACTIVITY	GO_GO:0004715_NON-MEMBRANE_SPANNING_PROTEIN_TYROSINE_KINASE_ACTIVITY		46	0.354482	1.08467	0.3888889	0.5580818	1.0	5345	tags=37%, list=31%, signal=54%
GO_GO:0034979_NAD-DEPENDENT_PROTEIN_DEACETYLASE_ACTIVITY	GO_GO:0034979_NAD-DEPENDENT_PROTEIN_DEACETYLASE_ACTIVITY		16	0.3838215	1.0835155	0.35477582	0.5586823	1.0	4032	tags=38%, list=23%, signal=49%
GO_GO:0005003_EPHRIN_RECEPTOR_ACTIVITY	GO_GO:0005003_EPHRIN_RECEPTOR_ACTIVITY		19	0.39734483	1.0810324	0.36039603	0.561845	1.0	9628	tags=89%, list=56%, signal=203%
GO_GO:0008320_PROTEIN_TRANSMEMBRANE_TRANSPORTER_ACTIVITY	GO_GO:0008320_PROTEIN_TRANSMEMBRANE_TRANSPORTER_ACTIVITY		19	0.38556054	1.0795296	0.3752495	0.5630892	1.0	7055	tags=53%, list=41%, signal=89%
GO_GO:0005546_PHOSPHATIDYLINOSITOL-4,5-BISPHOSPHATE_BINDING	GO_GO:0005546_PHOSPHATIDYLINOSITOL-4,5-BISPHOSPHATE_BINDING		77	0.2884175	1.0794538	0.35714287	0.5617166	1.0	5100	tags=32%, list=30%, signal=46%
GO_GO:0004521_ENDORIBONUCLEASE_ACTIVITY	GO_GO:0004521_ENDORIBONUCLEASE_ACTIVITY		61	0.29602313	1.0793171	0.35412475	0.56047416	1.0	5437	tags=39%, list=32%, signal=57%
GO_GO:0070566_ADENYLYLTRANSFERASE_ACTIVITY	GO_GO:0070566_ADENYLYLTRANSFERASE_ACTIVITY		29	0.3222576	1.0769215	0.3830645	0.5634777	1.0	5749	tags=45%, list=33%, signal=67%
GO_GO:0016853_ISOMERASE_ACTIVITY	GO_GO:0016853_ISOMERASE_ACTIVITY		172	0.23734966	1.0727746	0.32776618	0.5695865	1.0	6263	tags=34%, list=36%, signal=53%
GO_GO:0008200_ION_CHANNEL_INHIBITOR_ACTIVITY	GO_GO:0008200_ION_CHANNEL_INHIBITOR_ACTIVITY		38	0.29663232	1.0695417	0.34647304	0.5741035	1.0	6263	tags=37%, list=36%, signal=58%
GO_GO:0005548_PHOSPHOLIPID_TRANSPORTER_ACTIVITY	GO_GO:0005548_PHOSPHOLIPID_TRANSPORTER_ACTIVITY		50	0.28617454	1.0691091	0.35912699	0.57351387	1.0	8215	tags=56%, list=48%, signal=107%
GO_GO:1990404_PROTEIN_ADP-RIBOSYLASE_ACTIVITY	GO_GO:1990404_PROTEIN_ADP-RIBOSYLASE_ACTIVITY		16	0.4090854	1.0686332	0.42607003	0.57284826	1.0	792	tags=19%, list=5%, signal=20%
GO_GO:0046875_EPHRIN_RECEPTOR_BINDING	GO_GO:0046875_EPHRIN_RECEPTOR_BINDING		27	0.356801	1.0678935	0.3915547	0.5727755	1.0	9667	tags=81%, list=56%, signal=186%
GO_GO:0008093_CYTOSKELETAL_ADAPTOR_ACTIVITY	GO_GO:0008093_CYTOSKELETAL_ADAPTOR_ACTIVITY		16	0.40144676	1.0671592	0.39271256	0.572561	1.0	6802	tags=56%, list=40%, signal=93%
GO_GO:0051117_ATPASE_BINDING	GO_GO:0051117_ATPASE_BINDING		80	0.26286054	1.065144	0.36291912	0.57484585	1.0	3460	tags=23%, list=20%, signal=28%
GO_GO:0015020_GLUCURONOSYLTRANSFERASE_ACTIVITY	GO_GO:0015020_GLUCURONOSYLTRANSFERASE_ACTIVITY		34	0.32081375	1.065138	0.36605316	0.5733625	1.0	4633	tags=35%, list=27%, signal=48%
GO_GO:0030159_RECEPTOR_SIGNALING_COMPLEX_ADAPTOR_ACTIVITY	GO_GO:0030159_RECEPTOR_SIGNALING_COMPLEX_ADAPTOR_ACTIVITY		36	0.3295753	1.0627065	0.38565892	0.5764328	1.0	6802	tags=47%, list=40%, signal=78%
GO_GO:0016780_PHOSPHOTRANSFERASE_ACTIVITY,_FOR_OTHER_SUBSTITUTED_PHOSPHATE_GROUPS	GO_GO:0016780_PHOSPHOTRANSFERASE_ACTIVITY,_FOR_OTHER_SUBSTITUTED_PHOSPHATE_GROUPS		19	0.3656114	1.0612645	0.39278558	0.5777441	1.0	3889	tags=42%, list=23%, signal=54%
GO_GO:0016811_HYDROLASE_ACTIVITY,_ACTING_ON_CARBON-NITROGEN_(BUT_NOT_PEPTIDE)_BONDS,_IN_LINEAR_AMIDES	GO_GO:0016811_HYDROLASE_ACTIVITY,_ACTING_ON_CARBON-NITROGEN_(BUT_NOT_PEPTIDE)_BONDS,_IN_LINEAR_AMIDES		75	0.25551745	1.0612452	0.356	0.5762985	1.0	6479	tags=40%, list=38%, signal=64%
GO_GO:0033549_MAP_KINASE_PHOSPHATASE_ACTIVITY	GO_GO:0033549_MAP_KINASE_PHOSPHATASE_ACTIVITY		15	0.37507603	1.0597721	0.37777779	0.5774807	1.0	7864	tags=60%, list=46%, signal=111%
GO_GO:0017022_MYOSIN_BINDING	GO_GO:0017022_MYOSIN_BINDING		71	0.29730764	1.0590031	0.37281552	0.5774703	1.0	6386	tags=42%, list=37%, signal=67%
GO_GO:0015085_CALCIUM_ION_TRANSMEMBRANE_TRANSPORTER_ACTIVITY	GO_GO:0015085_CALCIUM_ION_TRANSMEMBRANE_TRANSPORTER_ACTIVITY		140	0.2675588	1.0572462	0.35984096	0.5790971	1.0	8955	tags=57%, list=52%, signal=118%
GO_GO:0004549_TRNA-SPECIFIC_RIBONUCLEASE_ACTIVITY	GO_GO:0004549_TRNA-SPECIFIC_RIBONUCLEASE_ACTIVITY		15	0.43162414	1.0569822	0.41030928	0.5781239	1.0	8849	tags=87%, list=52%, signal=179%
GO_GO:0016248_CHANNEL_INHIBITOR_ACTIVITY	GO_GO:0016248_CHANNEL_INHIBITOR_ACTIVITY		39	0.2918537	1.0547168	0.375	0.5811667	1.0	6263	tags=36%, list=36%, signal=56%
GO_GO:0001784_PHOSPHOTYROSINE_RESIDUE_BINDING	GO_GO:0001784_PHOSPHOTYROSINE_RESIDUE_BINDING		40	0.32920983	1.0545658	0.40784314	0.5799832	1.0	3913	tags=30%, list=23%, signal=39%
GO_GO:0019211_PHOSPHATASE_ACTIVATOR_ACTIVITY	GO_GO:0019211_PHOSPHATASE_ACTIVATOR_ACTIVITY		16	0.3803328	1.0545572	0.42382812	0.5785462	1.0	2950	tags=25%, list=17%, signal=30%
GO_GO:0008252_NUCLEOTIDASE_ACTIVITY	GO_GO:0008252_NUCLEOTIDASE_ACTIVITY		16	0.35187167	1.0519607	0.38491297	0.58191305	1.0	3195	tags=31%, list=19%, signal=38%
GO_GO:0098918_STRUCTURAL_CONSTITUENT_OF_SYNAPSE	GO_GO:0098918_STRUCTURAL_CONSTITUENT_OF_SYNAPSE		19	0.36503914	1.0486547	0.37704918	0.5868078	1.0	4226	tags=32%, list=25%, signal=42%
GO_GO:0070325_LIPOPROTEIN_PARTICLE_RECEPTOR_BINDING	GO_GO:0070325_LIPOPROTEIN_PARTICLE_RECEPTOR_BINDING		26	0.30731338	1.0438627	0.3919192	0.59448594	1.0	4113	tags=31%, list=24%, signal=40%
GO_GO:0005161_PLATELET-DERIVED_GROWTH_FACTOR_RECEPTOR_BINDING	GO_GO:0005161_PLATELET-DERIVED_GROWTH_FACTOR_RECEPTOR_BINDING		15	0.39944187	1.0436015	0.42345923	0.5934432	1.0	9775	tags=93%, list=57%, signal=216%
GO_GO:0050780_DOPAMINE_RECEPTOR_BINDING	GO_GO:0050780_DOPAMINE_RECEPTOR_BINDING		17	0.37558448	1.0300273	0.44554454	0.617545	1.0	3663	tags=41%, list=21%, signal=52%
GO_GO:0016859_CIS-TRANS_ISOMERASE_ACTIVITY	GO_GO:0016859_CIS-TRANS_ISOMERASE_ACTIVITY		50	0.28536478	1.0261402	0.42270058	0.6233237	1.0	6937	tags=42%, list=40%, signal=70%
GO_GO:0070412_R-SMAD_BINDING	GO_GO:0070412_R-SMAD_BINDING		23	0.35598433	1.0242354	0.4231537	0.6254799	1.0	7562	tags=61%, list=44%, signal=109%
GO_GO:0044213_INTRONIC_TRANSCRIPTION_REGULATORY_REGION_DNA_BINDING	GO_GO:0044213_INTRONIC_TRANSCRIPTION_REGULATORY_REGION_DNA_BINDING		15	0.37232238	1.0241348	0.43883497	0.6240785	1.0	7525	tags=67%, list=44%, signal=119%
GO_GO:0001161_INTRONIC_TRANSCRIPTION_REGULATORY_REGION_SEQUENCE-SPECIFIC_DNA_BINDING	GO_GO:0001161_INTRONIC_TRANSCRIPTION_REGULATORY_REGION_SEQUENCE-SPECIFIC_DNA_BINDING		15	0.37232238	1.0241348	0.43883497	0.6225299	1.0	7525	tags=67%, list=44%, signal=119%
GO_GO:0017160_RAL_GTPASE_BINDING	GO_GO:0017160_RAL_GTPASE_BINDING		15	0.3958929	1.0218706	0.47961167	0.62490046	1.0	8089	tags=67%, list=47%, signal=126%
GO_GO:0120013_LIPID_TRANSFER_ACTIVITY	GO_GO:0120013_LIPID_TRANSFER_ACTIVITY		43	0.26078954	1.0206895	0.44212523	0.6256573	1.0	6554	tags=40%, list=38%, signal=64%
GO_GO:0017081_CHLORIDE_CHANNEL_REGULATOR_ACTIVITY	GO_GO:0017081_CHLORIDE_CHANNEL_REGULATOR_ACTIVITY		16	0.34182158	1.018864	0.4490196	0.6276802	1.0	5358	tags=31%, list=31%, signal=45%
GO_GO:0043548_PHOSPHATIDYLINOSITOL_3-KINASE_BINDING	GO_GO:0043548_PHOSPHATIDYLINOSITOL_3-KINASE_BINDING		30	0.34666613	1.0164083	0.46615088	0.6306172	1.0	5791	tags=37%, list=34%, signal=55%
GO_GO:0015297_ANTIPORTER_ACTIVITY	GO_GO:0015297_ANTIPORTER_ACTIVITY		85	0.25560334	1.0159999	0.442	0.6298796	1.0	6007	tags=36%, list=35%, signal=56%
GO_GO:1990782_PROTEIN_TYROSINE_KINASE_BINDING	GO_GO:1990782_PROTEIN_TYROSINE_KINASE_BINDING		92	0.27438185	1.0145786	0.46435452	0.63134944	1.0	3663	tags=23%, list=21%, signal=29%
GO_GO:0005253_ANION_CHANNEL_ACTIVITY	GO_GO:0005253_ANION_CHANNEL_ACTIVITY		87	0.2558276	1.0131634	0.41633466	0.63253057	1.0	6819	tags=41%, list=40%, signal=68%
GO_GO:0015216_PURINE_NUCLEOTIDE_TRANSMEMBRANE_TRANSPORTER_ACTIVITY	GO_GO:0015216_PURINE_NUCLEOTIDE_TRANSMEMBRANE_TRANSPORTER_ACTIVITY		16	0.36038148	1.0117172	0.43253967	0.6336115	1.0	6599	tags=38%, list=38%, signal=61%
GO_GO:0008378_GALACTOSYLTRANSFERASE_ACTIVITY	GO_GO:0008378_GALACTOSYLTRANSFERASE_ACTIVITY		37	0.3219011	1.0095458	0.46719682	0.6364495	1.0	8757	tags=62%, list=51%, signal=127%
GO_GO:0005272_SODIUM_CHANNEL_ACTIVITY	GO_GO:0005272_SODIUM_CHANNEL_ACTIVITY		44	0.29360253	1.007864	0.44421905	0.638221	1.0	7745	tags=50%, list=45%, signal=91%
GO_GO:0001223_TRANSCRIPTION_COACTIVATOR_BINDING	GO_GO:0001223_TRANSCRIPTION_COACTIVATOR_BINDING		23	0.3297202	1.005189	0.45416668	0.6416191	1.0	4427	tags=43%, list=26%, signal=58%
GO_GO:0004112_CYCLIC-NUCLEOTIDE_PHOSPHODIESTERASE_ACTIVITY	GO_GO:0004112_CYCLIC-NUCLEOTIDE_PHOSPHODIESTERASE_ACTIVITY		26	0.33361673	1.0001286	0.4811133	0.6497036	1.0	8311	tags=58%, list=48%, signal=112%
GO_GO:0031210_PHOSPHATIDYLCHOLINE_BINDING	GO_GO:0031210_PHOSPHATIDYLCHOLINE_BINDING		30	0.28220066	0.99692565	0.45454547	0.65448034	1.0	560	tags=13%, list=3%, signal=14%
GO_GO:1901611_PHOSPHATIDYLGLYCEROL_BINDING	GO_GO:1901611_PHOSPHATIDYLGLYCEROL_BINDING		15	0.34896407	0.99283034	0.464	0.6607673	1.0	1406	tags=20%, list=8%, signal=22%
GO_GO:0000295_ADENINE_NUCLEOTIDE_TRANSMEMBRANE_TRANSPORTER_ACTIVITY	GO_GO:0000295_ADENINE_NUCLEOTIDE_TRANSMEMBRANE_TRANSPORTER_ACTIVITY		15	0.35807097	0.9921231	0.4507874	0.6605265	1.0	2651	tags=20%, list=15%, signal=24%
GO_GO:0030551_CYCLIC_NUCLEOTIDE_BINDING	GO_GO:0030551_CYCLIC_NUCLEOTIDE_BINDING		36	0.2855844	0.9905083	0.48185483	0.66194975	1.0	7128	tags=47%, list=41%, signal=81%
GO_GO:0015171_AMINO_ACID_TRANSMEMBRANE_TRANSPORTER_ACTIVITY	GO_GO:0015171_AMINO_ACID_TRANSMEMBRANE_TRANSPORTER_ACTIVITY		73	0.257602	0.9825463	0.49705306	0.6761289	1.0	7899	tags=47%, list=46%, signal=86%
GO_GO:0004435_PHOSPHATIDYLINOSITOL_PHOSPHOLIPASE_C_ACTIVITY	GO_GO:0004435_PHOSPHATIDYLINOSITOL_PHOSPHOLIPASE_C_ACTIVITY		26	0.31454828	0.9779982	0.488417	0.68319285	1.0	7622	tags=46%, list=44%, signal=83%
GO_GO:0035259_GLUCOCORTICOID_RECEPTOR_BINDING	GO_GO:0035259_GLUCOCORTICOID_RECEPTOR_BINDING		16	0.35273227	0.9762662	0.488417	0.68477756	1.0	5349	tags=50%, list=31%, signal=73%
GO_GO:0017147_WNT-PROTEIN_BINDING	GO_GO:0017147_WNT-PROTEIN_BINDING		33	0.31451553	0.97353697	0.49129593	0.68877405	1.0	5044	tags=33%, list=29%, signal=47%
GO_GO:0019213_DEACETYLASE_ACTIVITY	GO_GO:0019213_DEACETYLASE_ACTIVITY		45	0.2708033	0.97128946	0.48948374	0.69170606	1.0	4362	tags=33%, list=25%, signal=45%
GO_GO:0043394_PROTEOGLYCAN_BINDING	GO_GO:0043394_PROTEOGLYCAN_BINDING		36	0.30831328	0.9695275	0.4959514	0.6936598	1.0	8157	tags=61%, list=47%, signal=116%
GO_GO:0015036_DISULFIDE_OXIDOREDUCTASE_ACTIVITY	GO_GO:0015036_DISULFIDE_OXIDOREDUCTASE_ACTIVITY		40	0.27725592	0.9694821	0.49385247	0.6921054	1.0	4432	tags=30%, list=26%, signal=40%
GO_GO:0005262_CALCIUM_CHANNEL_ACTIVITY	GO_GO:0005262_CALCIUM_CHANNEL_ACTIVITY		124	0.2470539	0.96925837	0.51004016	0.69089496	1.0	9038	tags=56%, list=53%, signal=118%
GO_GO:0043325_PHOSPHATIDYLINOSITOL-3,4-BISPHOSPHATE_BINDING	GO_GO:0043325_PHOSPHATIDYLINOSITOL-3,4-BISPHOSPHATE_BINDING		30	0.3217257	0.96738	0.513308	0.69295144	1.0	10030	tags=77%, list=58%, signal=184%
GO_GO:0042625_ATPASE-COUPLED_ION_TRANSMEMBRANE_TRANSPORTER_ACTIVITY	GO_GO:0042625_ATPASE-COUPLED_ION_TRANSMEMBRANE_TRANSPORTER_ACTIVITY		58	0.27523503	0.96716976	0.49791667	0.69175535	1.0	7034	tags=43%, list=41%, signal=73%
GO_GO:0015662_ION_TRANSMEMBRANE_TRANSPORTER_ACTIVITY,_PHOSPHORYLATIVE_MECHANISM	GO_GO:0015662_ION_TRANSMEMBRANE_TRANSPORTER_ACTIVITY,_PHOSPHORYLATIVE_MECHANISM		35	0.2878754	0.96306837	0.4717742	0.6983045	1.0	6010	tags=34%, list=35%, signal=53%
GO_GO:0004114_3',5'-CYCLIC-NUCLEOTIDE_PHOSPHODIESTERASE_ACTIVITY	GO_GO:0004114_3',5'-CYCLIC-NUCLEOTIDE_PHOSPHODIESTERASE_ACTIVITY		25	0.3255403	0.9609067	0.5247525	0.7009221	1.0	8311	tags=56%, list=48%, signal=108%
GO_GO:0004857_ENZYME_INHIBITOR_ACTIVITY	GO_GO:0004857_ENZYME_INHIBITOR_ACTIVITY		376	0.18971926	0.96041447	0.55688626	0.70024025	1.0	6541	tags=32%, list=38%, signal=51%
GO_GO:0015926_GLUCOSIDASE_ACTIVITY	GO_GO:0015926_GLUCOSIDASE_ACTIVITY		15	0.35459784	0.9581015	0.5062241	0.7033524	1.0	8645	tags=73%, list=50%, signal=147%
GO_GO:0070851_GROWTH_FACTOR_RECEPTOR_BINDING	GO_GO:0070851_GROWTH_FACTOR_RECEPTOR_BINDING		132	0.25286317	0.95742077	0.5655577	0.703029	1.0	6955	tags=37%, list=40%, signal=62%
GO_GO:0003756_PROTEIN_DISULFIDE_ISOMERASE_ACTIVITY	GO_GO:0003756_PROTEIN_DISULFIDE_ISOMERASE_ACTIVITY		20	0.3298855	0.95693594	0.5118577	0.70236075	1.0	4432	tags=25%, list=26%, signal=34%
GO_GO:0019829_ATPASE-COUPLED_CATION_TRANSMEMBRANE_TRANSPORTER_ACTIVITY	GO_GO:0019829_ATPASE-COUPLED_CATION_TRANSMEMBRANE_TRANSPORTER_ACTIVITY		54	0.2737315	0.95673555	0.51329243	0.7011804	1.0	7034	tags=43%, list=41%, signal=72%
GO_GO:0048029_MONOSACCHARIDE_BINDING	GO_GO:0048029_MONOSACCHARIDE_BINDING		72	0.24293198	0.956122	0.51307845	0.7008029	1.0	3717	tags=22%, list=22%, signal=28%
GO_GO:0005178_INTEGRIN_BINDING	GO_GO:0005178_INTEGRIN_BINDING		133	0.26372313	0.95439243	0.508	0.7025803	1.0	8548	tags=53%, list=50%, signal=105%
GO_GO:0015301_ANION:ANION_ANTIPORTER_ACTIVITY	GO_GO:0015301_ANION:ANION_ANTIPORTER_ACTIVITY		32	0.276072	0.95269495	0.52191234	0.7043474	1.0	4266	tags=25%, list=25%, signal=33%
GO_GO:0015175_NEUTRAL_AMINO_ACID_TRANSMEMBRANE_TRANSPORTER_ACTIVITY	GO_GO:0015175_NEUTRAL_AMINO_ACID_TRANSMEMBRANE_TRANSPORTER_ACTIVITY		30	0.28875244	0.95144254	0.5544355	0.705172	1.0	8202	tags=53%, list=48%, signal=102%
GO_GO:0001671_ATPASE_ACTIVATOR_ACTIVITY	GO_GO:0001671_ATPASE_ACTIVATOR_ACTIVITY		25	0.30752066	0.9453911	0.5114345	0.71559846	1.0	3331	tags=24%, list=19%, signal=30%
GO_GO:0022829_WIDE_PORE_CHANNEL_ACTIVITY	GO_GO:0022829_WIDE_PORE_CHANNEL_ACTIVITY		24	0.29253423	0.94464296	0.5135659	0.7154283	1.0	6398	tags=33%, list=37%, signal=53%
GO_GO:0035250_UDP-GALACTOSYLTRANSFERASE_ACTIVITY	GO_GO:0035250_UDP-GALACTOSYLTRANSFERASE_ACTIVITY		24	0.31447378	0.94096804	0.5329341	0.72083986	1.0	4227	tags=29%, list=25%, signal=39%
GO_GO:0072509_DIVALENT_INORGANIC_CATION_TRANSMEMBRANE_TRANSPORTER_ACTIVITY	GO_GO:0072509_DIVALENT_INORGANIC_CATION_TRANSMEMBRANE_TRANSPORTER_ACTIVITY		38	0.2644753	0.93755263	0.55795676	0.72593594	1.0	4356	tags=29%, list=25%, signal=39%
GO_GO:0005245_VOLTAGE-GATED_CALCIUM_CHANNEL_ACTIVITY	GO_GO:0005245_VOLTAGE-GATED_CALCIUM_CHANNEL_ACTIVITY		49	0.27454847	0.9339317	0.5686275	0.7313668	1.0	8413	tags=55%, list=49%, signal=108%
GO_GO:0005089_RHO_GUANYL-NUCLEOTIDE_EXCHANGE_FACTOR_ACTIVITY	GO_GO:0005089_RHO_GUANYL-NUCLEOTIDE_EXCHANGE_FACTOR_ACTIVITY		79	0.27583778	0.9311867	0.5536398	0.7348751	1.0	9183	tags=57%, list=53%, signal=122%
GO_GO:0004993_G_PROTEIN-COUPLED_SEROTONIN_RECEPTOR_ACTIVITY	GO_GO:0004993_G_PROTEIN-COUPLED_SEROTONIN_RECEPTOR_ACTIVITY		33	0.286295	0.93058604	0.5609756	0.7344461	1.0	3792	tags=21%, list=22%, signal=27%
GO_GO:0042923_NEUROPEPTIDE_BINDING	GO_GO:0042923_NEUROPEPTIDE_BINDING		24	0.31645477	0.9224127	0.57556933	0.74841666	1.0	7953	tags=63%, list=46%, signal=116%
GO_GO:0051861_GLYCOLIPID_BINDING	GO_GO:0051861_GLYCOLIPID_BINDING		21	0.31136003	0.9218048	0.552381	0.74789846	1.0	3032	tags=24%, list=18%, signal=29%
GO_GO:0005540_HYALURONIC_ACID_BINDING	GO_GO:0005540_HYALURONIC_ACID_BINDING		23	0.33545473	0.9196496	0.5443787	0.75043297	1.0	6823	tags=48%, list=40%, signal=79%
GO_GO:0005254_CHLORIDE_CHANNEL_ACTIVITY	GO_GO:0005254_CHLORIDE_CHANNEL_ACTIVITY		75	0.24199817	0.91954666	0.60515875	0.748962	1.0	6758	tags=40%, list=39%, signal=66%
GO_GO:0008188_NEUROPEPTIDE_RECEPTOR_ACTIVITY	GO_GO:0008188_NEUROPEPTIDE_RECEPTOR_ACTIVITY		49	0.26708874	0.91654164	0.62916666	0.7532366	1.0	9874	tags=69%, list=57%, signal=163%
GO_GO:0016504_PEPTIDASE_ACTIVATOR_ACTIVITY	GO_GO:0016504_PEPTIDASE_ACTIVATOR_ACTIVITY		38	0.26275498	0.9138512	0.55757576	0.7569398	1.0	6581	tags=39%, list=38%, signal=64%
GO_GO:0031435_MITOGEN-ACTIVATED_PROTEIN_KINASE_KINASE_KINASE_BINDING	GO_GO:0031435_MITOGEN-ACTIVATED_PROTEIN_KINASE_KINASE_KINASE_BINDING		18	0.31891146	0.91167074	0.59152216	0.75954276	1.0	8087	tags=67%, list=47%, signal=126%
GO_GO:0004553_HYDROLASE_ACTIVITY,_HYDROLYZING_O-GLYCOSYL_COMPOUNDS	GO_GO:0004553_HYDROLASE_ACTIVITY,_HYDROLYZING_O-GLYCOSYL_COMPOUNDS		96	0.23261991	0.9112004	0.6165577	0.7588864	1.0	8645	tags=50%, list=50%, signal=100%
GO_GO:0005237_INHIBITORY_EXTRACELLULAR_LIGAND-GATED_ION_CHANNEL_ACTIVITY	GO_GO:0005237_INHIBITORY_EXTRACELLULAR_LIGAND-GATED_ION_CHANNEL_ACTIVITY		16	0.3266323	0.90856296	0.5573441	0.7623346	1.0	6758	tags=44%, list=39%, signal=72%
GO_GO:0071837_HMG_BOX_DOMAIN_BINDING	GO_GO:0071837_HMG_BOX_DOMAIN_BINDING		16	0.38506007	0.90667945	0.5964567	0.764223	1.0	8689	tags=81%, list=51%, signal=164%
GO_GO:0004629_PHOSPHOLIPASE_C_ACTIVITY	GO_GO:0004629_PHOSPHOLIPASE_C_ACTIVITY		28	0.2824319	0.90161765	0.59840953	0.7724645	1.0	7622	tags=43%, list=44%, signal=77%
GO_GO:0001056_RNA_POLYMERASE_III_ACTIVITY	GO_GO:0001056_RNA_POLYMERASE_III_ACTIVITY		16	0.34848243	0.90109205	0.58551306	0.77180773	1.0	8578	tags=69%, list=50%, signal=137%
GO_GO:0001786_PHOSPHATIDYLSERINE_BINDING	GO_GO:0001786_PHOSPHATIDYLSERINE_BINDING		57	0.24829784	0.8999122	0.5905512	0.77255285	1.0	9042	tags=65%, list=53%, signal=137%
GO_GO:0005086_ARF_GUANYL-NUCLEOTIDE_EXCHANGE_FACTOR_ACTIVITY	GO_GO:0005086_ARF_GUANYL-NUCLEOTIDE_EXCHANGE_FACTOR_ACTIVITY		19	0.2969675	0.8960144	0.5884615	0.7781773	1.0	7650	tags=58%, list=45%, signal=104%
GO_GO:0019200_CARBOHYDRATE_KINASE_ACTIVITY	GO_GO:0019200_CARBOHYDRATE_KINASE_ACTIVITY		21	0.28180203	0.89461404	0.60493827	0.7791097	1.0	3389	tags=19%, list=20%, signal=24%
GO_GO:0044548_S100_PROTEIN_BINDING	GO_GO:0044548_S100_PROTEIN_BINDING		16	0.34386158	0.8928953	0.583501	0.78101355	1.0	8355	tags=56%, list=49%, signal=109%
GO_GO:0005251_DELAYED_RECTIFIER_POTASSIUM_CHANNEL_ACTIVITY	GO_GO:0005251_DELAYED_RECTIFIER_POTASSIUM_CHANNEL_ACTIVITY		33	0.27874744	0.8927251	0.6498054	0.7797215	1.0	3951	tags=24%, list=23%, signal=31%
GO_GO:0032813_TUMOR_NECROSIS_FACTOR_RECEPTOR_SUPERFAMILY_BINDING	GO_GO:0032813_TUMOR_NECROSIS_FACTOR_RECEPTOR_SUPERFAMILY_BINDING		45	0.2746527	0.88870233	0.5885714	0.7860493	1.0	6846	tags=40%, list=40%, signal=66%
GO_GO:0015248_STEROL_TRANSPORTER_ACTIVITY	GO_GO:0015248_STEROL_TRANSPORTER_ACTIVITY		22	0.27857956	0.88527143	0.61960787	0.7909162	1.0	1484	tags=14%, list=9%, signal=15%
GO_GO:0072341_MODIFIED_AMINO_ACID_BINDING	GO_GO:0072341_MODIFIED_AMINO_ACID_BINDING		88	0.21285735	0.8819843	0.7122153	0.7955257	1.0	6175	tags=36%, list=36%, signal=56%
GO_GO:0030275_LRR_DOMAIN_BINDING	GO_GO:0030275_LRR_DOMAIN_BINDING		17	0.30415314	0.88155276	0.6039216	0.7947337	1.0	8473	tags=59%, list=49%, signal=116%
GO_GO:0019215_INTERMEDIATE_FILAMENT_BINDING	GO_GO:0019215_INTERMEDIATE_FILAMENT_BINDING		15	0.30603895	0.87841034	0.6197183	0.79930466	1.0	8587	tags=67%, list=50%, signal=133%
GO_GO:0030676_RAC_GUANYL-NUCLEOTIDE_EXCHANGE_FACTOR_ACTIVITY	GO_GO:0030676_RAC_GUANYL-NUCLEOTIDE_EXCHANGE_FACTOR_ACTIVITY		18	0.3121643	0.87744516	0.6310862	0.79949844	1.0	8931	tags=78%, list=52%, signal=162%
GO_GO:0016667_OXIDOREDUCTASE_ACTIVITY,_ACTING_ON_A_SULFUR_GROUP_OF_DONORS	GO_GO:0016667_OXIDOREDUCTASE_ACTIVITY,_ACTING_ON_A_SULFUR_GROUP_OF_DONORS		58	0.22972232	0.8774084	0.6468085	0.7978751	1.0	4432	tags=28%, list=26%, signal=37%
GO_GO:0030215_SEMAPHORIN_RECEPTOR_BINDING	GO_GO:0030215_SEMAPHORIN_RECEPTOR_BINDING		23	0.29751462	0.87731576	0.6357013	0.7963913	1.0	8446	tags=61%, list=49%, signal=120%
GO_GO:0010314_PHOSPHATIDYLINOSITOL-5-PHOSPHATE_BINDING	GO_GO:0010314_PHOSPHATIDYLINOSITOL-5-PHOSPHATE_BINDING		17	0.30741864	0.87720263	0.61420345	0.79492056	1.0	8105	tags=53%, list=47%, signal=100%
GO_GO:0043425_BHLH_TRANSCRIPTION_FACTOR_BINDING	GO_GO:0043425_BHLH_TRANSCRIPTION_FACTOR_BINDING		29	0.28677496	0.8763167	0.63531667	0.7947459	1.0	6222	tags=45%, list=36%, signal=70%
GO_GO:0015276_LIGAND-GATED_ION_CHANNEL_ACTIVITY	GO_GO:0015276_LIGAND-GATED_ION_CHANNEL_ACTIVITY		138	0.20879713	0.87622964	0.70980394	0.7932665	1.0	9038	tags=51%, list=53%, signal=106%
GO_GO:0002020_PROTEASE_BINDING	GO_GO:0002020_PROTEASE_BINDING		130	0.21257213	0.86929953	0.6699029	0.8048532	1.0	6609	tags=35%, list=38%, signal=57%
GO_GO:0016798_HYDROLASE_ACTIVITY,_ACTING_ON_GLYCOSYL_BONDS	GO_GO:0016798_HYDROLASE_ACTIVITY,_ACTING_ON_GLYCOSYL_BONDS		120	0.20935887	0.86874735	0.6809422	0.80419624	1.0	8173	tags=46%, list=48%, signal=87%
GO_GO:0015179_L-AMINO_ACID_TRANSMEMBRANE_TRANSPORTER_ACTIVITY	GO_GO:0015179_L-AMINO_ACID_TRANSMEMBRANE_TRANSPORTER_ACTIVITY		53	0.24215733	0.8676671	0.6855469	0.80465823	1.0	7899	tags=47%, list=46%, signal=87%
GO_GO:0019955_CYTOKINE_BINDING	GO_GO:0019955_CYTOKINE_BINDING		130	0.24071385	0.8676193	0.6165413	0.8030729	1.0	8513	tags=48%, list=50%, signal=95%
GO_GO:0005216_ION_CHANNEL_ACTIVITY	GO_GO:0005216_ION_CHANNEL_ACTIVITY		435	0.19241814	0.8623316	0.7692308	0.81147254	1.0	9038	tags=50%, list=53%, signal=103%
GO_GO:0016810_HYDROLASE_ACTIVITY,_ACTING_ON_CARBON-NITROGEN_(BUT_NOT_PEPTIDE)_BONDS	GO_GO:0016810_HYDROLASE_ACTIVITY,_ACTING_ON_CARBON-NITROGEN_(BUT_NOT_PEPTIDE)_BONDS		129	0.19309072	0.85934603	0.76208895	0.81560135	1.0	7054	tags=38%, list=41%, signal=64%
GO_GO:0016247_CHANNEL_REGULATOR_ACTIVITY	GO_GO:0016247_CHANNEL_REGULATOR_ACTIVITY		142	0.20149815	0.8554074	0.6923077	0.8215267	1.0	7184	tags=38%, list=42%, signal=65%
GO_GO:0001968_FIBRONECTIN_BINDING	GO_GO:0001968_FIBRONECTIN_BINDING		27	0.30049425	0.8513151	0.6328872	0.8277644	1.0	8845	tags=67%, list=51%, signal=137%
GO_GO:0017134_FIBROBLAST_GROWTH_FACTOR_BINDING	GO_GO:0017134_FIBROBLAST_GROWTH_FACTOR_BINDING		23	0.2695437	0.84952873	0.67611337	0.82924306	1.0	5647	tags=30%, list=33%, signal=45%
GO_GO:0140318_PROTEIN_TRANSPORTER_ACTIVITY	GO_GO:0140318_PROTEIN_TRANSPORTER_ACTIVITY		24	0.29074556	0.8449633	0.63434345	0.8365135	1.0	7055	tags=46%, list=41%, signal=78%
GO_GO:0015491_CATION:CATION_ANTIPORTER_ACTIVITY	GO_GO:0015491_CATION:CATION_ANTIPORTER_ACTIVITY		26	0.2725607	0.8449387	0.6907021	0.8348651	1.0	6007	tags=38%, list=35%, signal=59%
GO_GO:0050699_WW_DOMAIN_BINDING	GO_GO:0050699_WW_DOMAIN_BINDING		31	0.2716804	0.8443059	0.68063873	0.8343282	1.0	7388	tags=42%, list=43%, signal=73%
GO_GO:0016298_LIPASE_ACTIVITY	GO_GO:0016298_LIPASE_ACTIVITY		127	0.19250688	0.8441545	0.78	0.8328819	1.0	6609	tags=33%, list=38%, signal=53%
GO_GO:0008509_ANION_TRANSMEMBRANE_TRANSPORTER_ACTIVITY	GO_GO:0008509_ANION_TRANSMEMBRANE_TRANSPORTER_ACTIVITY		335	0.17405029	0.8430629	0.8427184	0.8333091	1.0	6868	tags=33%, list=40%, signal=55%
GO_GO:0050700_CARD_DOMAIN_BINDING	GO_GO:0050700_CARD_DOMAIN_BINDING		16	0.32645765	0.8397461	0.63293654	0.8377831	1.0	8879	tags=63%, list=52%, signal=129%
GO_GO:0015459_POTASSIUM_CHANNEL_REGULATOR_ACTIVITY	GO_GO:0015459_POTASSIUM_CHANNEL_REGULATOR_ACTIVITY		51	0.2232101	0.8376632	0.7479675	0.8398707	1.0	2711	tags=18%, list=16%, signal=21%
GO_GO:0015108_CHLORIDE_TRANSMEMBRANE_TRANSPORTER_ACTIVITY	GO_GO:0015108_CHLORIDE_TRANSMEMBRANE_TRANSPORTER_ACTIVITY		100	0.20527375	0.8374171	0.7826087	0.83862925	1.0	6545	tags=36%, list=38%, signal=58%
GO_GO:0008146_SULFOTRANSFERASE_ACTIVITY	GO_GO:0008146_SULFOTRANSFERASE_ACTIVITY		52	0.22758387	0.83709735	0.74363995	0.83748305	1.0	7006	tags=42%, list=41%, signal=71%
GO_GO:0005518_COLLAGEN_BINDING	GO_GO:0005518_COLLAGEN_BINDING		68	0.25754216	0.8367676	0.6595331	0.8364544	1.0	8338	tags=50%, list=49%, signal=97%
GO_GO:0046873_METAL_ION_TRANSMEMBRANE_TRANSPORTER_ACTIVITY	GO_GO:0046873_METAL_ION_TRANSMEMBRANE_TRANSPORTER_ACTIVITY		442	0.18400188	0.8358856	0.83558995	0.8363621	1.0	7867	tags=41%, list=46%, signal=74%
GO_GO:0008376_ACETYLGALACTOSAMINYLTRANSFERASE_ACTIVITY	GO_GO:0008376_ACETYLGALACTOSAMINYLTRANSFERASE_ACTIVITY		47	0.26532575	0.83572984	0.65625	0.83497566	1.0	8757	tags=51%, list=51%, signal=104%
GO_GO:0016799_HYDROLASE_ACTIVITY,_HYDROLYZING_N-GLYCOSYL_COMPOUNDS	GO_GO:0016799_HYDROLASE_ACTIVITY,_HYDROLYZING_N-GLYCOSYL_COMPOUNDS		25	0.2585501	0.83457804	0.6787149	0.8355188	1.0	6520	tags=48%, list=38%, signal=77%
GO_GO:0031489_MYOSIN_V_BINDING	GO_GO:0031489_MYOSIN_V_BINDING		17	0.2960232	0.83261436	0.67052025	0.8375183	1.0	6628	tags=47%, list=39%, signal=77%
GO_GO:0005242_INWARD_RECTIFIER_POTASSIUM_CHANNEL_ACTIVITY	GO_GO:0005242_INWARD_RECTIFIER_POTASSIUM_CHANNEL_ACTIVITY		20	0.26951414	0.8304551	0.7117647	0.83978987	1.0	4907	tags=35%, list=29%, signal=49%
GO_GO:0047555_3',5'-CYCLIC-GMP_PHOSPHODIESTERASE_ACTIVITY	GO_GO:0047555_3',5'-CYCLIC-GMP_PHOSPHODIESTERASE_ACTIVITY		16	0.3014493	0.8304126	0.6936759	0.8382063	1.0	8311	tags=56%, list=48%, signal=109%
GO_GO:0000146_MICROFILAMENT_MOTOR_ACTIVITY	GO_GO:0000146_MICROFILAMENT_MOTOR_ACTIVITY		22	0.28205362	0.82990444	0.6912621	0.8373656	1.0	6386	tags=45%, list=37%, signal=72%
GO_GO:0004175_ENDOPEPTIDASE_ACTIVITY	GO_GO:0004175_ENDOPEPTIDASE_ACTIVITY		422	0.17503072	0.829859	0.8784314	0.8357604	1.0	5274	tags=23%, list=31%, signal=33%
GO_GO:0008381_MECHANOSENSITIVE_ION_CHANNEL_ACTIVITY	GO_GO:0008381_MECHANOSENSITIVE_ION_CHANNEL_ACTIVITY		15	0.3030207	0.827953	0.69033533	0.83741	1.0	6794	tags=40%, list=40%, signal=66%
GO_GO:0005109_FRIZZLED_BINDING	GO_GO:0005109_FRIZZLED_BINDING		36	0.25096405	0.8275804	0.7597656	0.83643794	1.0	8142	tags=56%, list=47%, signal=105%
GO_GO:0019865_IMMUNOGLOBULIN_BINDING	GO_GO:0019865_IMMUNOGLOBULIN_BINDING		24	0.30634385	0.8231531	0.6785714	0.8425571	1.0	4376	tags=33%, list=25%, signal=45%
GO_GO:0004620_PHOSPHOLIPASE_ACTIVITY	GO_GO:0004620_PHOSPHOLIPASE_ACTIVITY		104	0.19476411	0.82217544	0.8153846	0.8427313	1.0	7232	tags=37%, list=42%, signal=63%
GO_GO:0031681_G-PROTEIN_BETA-SUBUNIT_BINDING	GO_GO:0031681_G-PROTEIN_BETA-SUBUNIT_BINDING		19	0.27312818	0.8208241	0.6982922	0.8434689	1.0	7948	tags=53%, list=46%, signal=98%
GO_GO:0015267_CHANNEL_ACTIVITY	GO_GO:0015267_CHANNEL_ACTIVITY		478	0.1805049	0.81737185	0.858	0.84776616	1.0	8206	tags=42%, list=48%, signal=79%
GO_GO:0008528_G_PROTEIN-COUPLED_PEPTIDE_RECEPTOR_ACTIVITY	GO_GO:0008528_G_PROTEIN-COUPLED_PEPTIDE_RECEPTOR_ACTIVITY		147	0.20519187	0.81634134	0.8030303	0.8479052	1.0	7320	tags=38%, list=43%, signal=66%
GO_GO:0001653_PEPTIDE_RECEPTOR_ACTIVITY	GO_GO:0001653_PEPTIDE_RECEPTOR_ACTIVITY		153	0.20121884	0.8140376	0.8109641	0.85034156	1.0	7320	tags=37%, list=43%, signal=64%
GO_GO:0003746_TRANSLATION_ELONGATION_FACTOR_ACTIVITY	GO_GO:0003746_TRANSLATION_ELONGATION_FACTOR_ACTIVITY		21	0.26950216	0.81396884	0.7064579	0.8488133	1.0	4214	tags=24%, list=25%, signal=32%
GO_GO:0022803_PASSIVE_TRANSMEMBRANE_TRANSPORTER_ACTIVITY	GO_GO:0022803_PASSIVE_TRANSMEMBRANE_TRANSPORTER_ACTIVITY		479	0.17972861	0.81327146	0.8657315	0.84831476	1.0	8206	tags=42%, list=48%, signal=79%
GO_GO:0050840_EXTRACELLULAR_MATRIX_BINDING	GO_GO:0050840_EXTRACELLULAR_MATRIX_BINDING		57	0.26152417	0.81106067	0.6786427	0.85069454	1.0	4763	tags=30%, list=28%, signal=41%
GO_GO:0005231_EXCITATORY_EXTRACELLULAR_LIGAND-GATED_ION_CHANNEL_ACTIVITY	GO_GO:0005231_EXCITATORY_EXTRACELLULAR_LIGAND-GATED_ION_CHANNEL_ACTIVITY		31	0.24723993	0.8104234	0.756238	0.8501437	1.0	10398	tags=68%, list=61%, signal=171%
GO_GO:0017046_PEPTIDE_HORMONE_BINDING	GO_GO:0017046_PEPTIDE_HORMONE_BINDING		52	0.2261381	0.8062218	0.7919192	0.8557977	1.0	3613	tags=19%, list=21%, signal=24%
GO_GO:0008374_O-ACYLTRANSFERASE_ACTIVITY	GO_GO:0008374_O-ACYLTRANSFERASE_ACTIVITY		46	0.21171464	0.80080456	0.812	0.8637054	1.0	5715	tags=30%, list=33%, signal=45%
GO_GO:0043178_ALCOHOL_BINDING	GO_GO:0043178_ALCOHOL_BINDING		83	0.18585835	0.79789764	0.860835	0.86721	1.0	3789	tags=20%, list=22%, signal=26%
GO_GO:0004180_CARBOXYPEPTIDASE_ACTIVITY	GO_GO:0004180_CARBOXYPEPTIDASE_ACTIVITY		46	0.21271901	0.79731154	0.796371	0.866534	1.0	4985	tags=30%, list=29%, signal=43%
GO_GO:0001664_G_PROTEIN-COUPLED_RECEPTOR_BINDING	GO_GO:0001664_G_PROTEIN-COUPLED_RECEPTOR_BINDING		278	0.18175589	0.796597	0.8914729	0.8660675	1.0	8331	tags=45%, list=48%, signal=86%
GO_GO:1904315_TRANSMITTER-GATED_ION_CHANNEL_ACTIVITY_INVOLVED_IN_REGULATION_OF_POSTSYNAPTIC_MEMBRANE_POTENTIAL	GO_GO:1904315_TRANSMITTER-GATED_ION_CHANNEL_ACTIVITY_INVOLVED_IN_REGULATION_OF_POSTSYNAPTIC_MEMBRANE_POTENTIAL		53	0.22359566	0.7940033	0.791498	0.8688854	1.0	9038	tags=51%, list=53%, signal=107%
GO_GO:0005261_CATION_CHANNEL_ACTIVITY	GO_GO:0005261_CATION_CHANNEL_ACTIVITY		338	0.17947653	0.7889794	0.86614174	0.8753928	1.0	8993	tags=49%, list=52%, signal=100%
GO_GO:0008191_METALLOENDOPEPTIDASE_INHIBITOR_ACTIVITY	GO_GO:0008191_METALLOENDOPEPTIDASE_INHIBITOR_ACTIVITY		16	0.2884469	0.7886837	0.75247526	0.8742507	1.0	6494	tags=50%, list=38%, signal=80%
GO_GO:0099529_NEUROTRANSMITTER_RECEPTOR_ACTIVITY_INVOLVED_IN_REGULATION_OF_POSTSYNAPTIC_MEMBRANE_POTENTIAL	GO_GO:0099529_NEUROTRANSMITTER_RECEPTOR_ACTIVITY_INVOLVED_IN_REGULATION_OF_POSTSYNAPTIC_MEMBRANE_POTENTIAL		56	0.21409138	0.7835632	0.79881656	0.881268	1.0	10480	tags=64%, list=61%, signal=164%
GO_GO:0043236_LAMININ_BINDING	GO_GO:0043236_LAMININ_BINDING		29	0.26983365	0.782803	0.73161036	0.88086087	1.0	9906	tags=72%, list=58%, signal=171%
GO_GO:0004550_NUCLEOSIDE_DIPHOSPHATE_KINASE_ACTIVITY	GO_GO:0004550_NUCLEOSIDE_DIPHOSPHATE_KINASE_ACTIVITY		19	0.2707237	0.7817457	0.73319757	0.8809711	1.0	8997	tags=63%, list=52%, signal=132%
GO_GO:0001540_AMYLOID-BETA_BINDING	GO_GO:0001540_AMYLOID-BETA_BINDING		79	0.20485847	0.7816183	0.8095238	0.87952995	1.0	5693	tags=33%, list=33%, signal=49%
GO_GO:0016849_PHOSPHORUS-OXYGEN_LYASE_ACTIVITY	GO_GO:0016849_PHOSPHORUS-OXYGEN_LYASE_ACTIVITY		23	0.24567655	0.7808115	0.7597656	0.8791007	1.0	3440	tags=22%, list=20%, signal=27%
GO_GO:0005164_TUMOR_NECROSIS_FACTOR_RECEPTOR_BINDING	GO_GO:0005164_TUMOR_NECROSIS_FACTOR_RECEPTOR_BINDING		31	0.2607062	0.7787518	0.7123552	0.8809413	1.0	6496	tags=39%, list=38%, signal=62%
GO_GO:0015101_ORGANIC_CATION_TRANSMEMBRANE_TRANSPORTER_ACTIVITY	GO_GO:0015101_ORGANIC_CATION_TRANSMEMBRANE_TRANSPORTER_ACTIVITY		23	0.23809531	0.77825385	0.804829	0.8799797	1.0	5808	tags=35%, list=34%, signal=52%
GO_GO:0005520_INSULIN-LIKE_GROWTH_FACTOR_BINDING	GO_GO:0005520_INSULIN-LIKE_GROWTH_FACTOR_BINDING		27	0.24455261	0.7776283	0.7235294	0.8794747	1.0	9052	tags=63%, list=53%, signal=133%
GO_GO:0001846_OPSONIN_BINDING	GO_GO:0001846_OPSONIN_BINDING		15	0.30509046	0.7757416	0.694332	0.88109106	1.0	5931	tags=53%, list=35%, signal=81%
GO_GO:0022832_VOLTAGE-GATED_CHANNEL_ACTIVITY	GO_GO:0022832_VOLTAGE-GATED_CHANNEL_ACTIVITY		200	0.1866962	0.77561647	0.8795918	0.8796716	1.0	8550	tags=46%, list=50%, signal=91%
GO_GO:0030296_PROTEIN_TYROSINE_KINASE_ACTIVATOR_ACTIVITY	GO_GO:0030296_PROTEIN_TYROSINE_KINASE_ACTIVATOR_ACTIVITY		19	0.27014205	0.772655	0.7715431	0.88274235	1.0	6103	tags=37%, list=36%, signal=57%
GO_GO:0003950_NAD+_ADP-RIBOSYLTRANSFERASE_ACTIVITY	GO_GO:0003950_NAD+_ADP-RIBOSYLTRANSFERASE_ACTIVITY		26	0.24695139	0.7672985	0.7372401	0.88960934	1.0	792	tags=12%, list=5%, signal=12%
GO_GO:0008329_SIGNALING_PATTERN_RECOGNITION_RECEPTOR_ACTIVITY	GO_GO:0008329_SIGNALING_PATTERN_RECOGNITION_RECEPTOR_ACTIVITY		20	0.27488336	0.765612	0.72708756	0.89068073	1.0	7307	tags=50%, list=43%, signal=87%
GO_GO:0005244_VOLTAGE-GATED_ION_CHANNEL_ACTIVITY	GO_GO:0005244_VOLTAGE-GATED_ION_CHANNEL_ACTIVITY		199	0.18349193	0.7628253	0.9030303	0.89327776	1.0	8550	tags=46%, list=50%, signal=90%
GO_GO:0015291_SECONDARY_ACTIVE_TRANSMEMBRANE_TRANSPORTER_ACTIVITY	GO_GO:0015291_SECONDARY_ACTIVE_TRANSMEMBRANE_TRANSPORTER_ACTIVITY		237	0.16536514	0.7624725	0.92540324	0.8921413	1.0	6723	tags=32%, list=39%, signal=52%
GO_GO:0015485_CHOLESTEROL_BINDING	GO_GO:0015485_CHOLESTEROL_BINDING		47	0.19279128	0.7609736	0.857685	0.89287657	1.0	3551	tags=19%, list=21%, signal=24%
GO_GO:0004181_METALLOCARBOXYPEPTIDASE_ACTIVITY	GO_GO:0004181_METALLOCARBOXYPEPTIDASE_ACTIVITY		29	0.23257859	0.7573506	0.82617587	0.89673716	1.0	4985	tags=31%, list=29%, signal=44%
GO_GO:0038187_PATTERN_RECOGNITION_RECEPTOR_ACTIVITY	GO_GO:0038187_PATTERN_RECOGNITION_RECEPTOR_ACTIVITY		21	0.27467036	0.7506444	0.7426778	0.9053828	1.0	7307	tags=48%, list=43%, signal=83%
GO_GO:0016881_ACID-AMINO_ACID_LIGASE_ACTIVITY	GO_GO:0016881_ACID-AMINO_ACID_LIGASE_ACTIVITY		19	0.25126263	0.75034916	0.8036437	0.9041702	1.0	6205	tags=32%, list=36%, signal=49%
GO_GO:0004896_CYTOKINE_RECEPTOR_ACTIVITY	GO_GO:0004896_CYTOKINE_RECEPTOR_ACTIVITY		97	0.22047456	0.7497877	0.72709924	0.9034304	1.0	8625	tags=49%, list=50%, signal=99%
GO_GO:0030021_EXTRACELLULAR_MATRIX_STRUCTURAL_CONSTITUENT_CONFERRING_COMPRESSION_RESISTANCE	GO_GO:0030021_EXTRACELLULAR_MATRIX_STRUCTURAL_CONSTITUENT_CONFERRING_COMPRESSION_RESISTANCE		22	0.26916954	0.74872744	0.75151515	0.9035143	1.0	7433	tags=41%, list=43%, signal=72%
GO_GO:0008373_SIALYLTRANSFERASE_ACTIVITY	GO_GO:0008373_SIALYLTRANSFERASE_ACTIVITY		20	0.25150365	0.74762946	0.8019231	0.9036716	1.0	9817	tags=70%, list=57%, signal=163%
GO_GO:0098531_LIGAND-ACTIVATED_TRANSCRIPTION_FACTOR_ACTIVITY	GO_GO:0098531_LIGAND-ACTIVATED_TRANSCRIPTION_FACTOR_ACTIVITY		47	0.2140566	0.74387336	0.81	0.9077421	1.0	5645	tags=36%, list=33%, signal=54%
GO_GO:0004879_NUCLEAR_RECEPTOR_ACTIVITY	GO_GO:0004879_NUCLEAR_RECEPTOR_ACTIVITY		47	0.2140566	0.74387336	0.81	0.9060795	1.0	5645	tags=36%, list=33%, signal=54%
GO_GO:0048306_CALCIUM-DEPENDENT_PROTEIN_BINDING	GO_GO:0048306_CALCIUM-DEPENDENT_PROTEIN_BINDING		61	0.19596858	0.7287306	0.8782772	0.92705137	1.0	6551	tags=30%, list=38%, signal=48%
GO_GO:0005230_EXTRACELLULAR_LIGAND-GATED_ION_CHANNEL_ACTIVITY	GO_GO:0005230_EXTRACELLULAR_LIGAND-GATED_ION_CHANNEL_ACTIVITY		75	0.19127133	0.7286299	0.89378756	0.9254792	1.0	9038	tags=47%, list=53%, signal=98%
GO_GO:0001972_RETINOIC_ACID_BINDING	GO_GO:0001972_RETINOIC_ACID_BINDING		26	0.2279648	0.7283018	0.8183716	0.9242387	1.0	4588	tags=23%, list=27%, signal=31%
GO_GO:0005126_CYTOKINE_RECEPTOR_BINDING	GO_GO:0005126_CYTOKINE_RECEPTOR_BINDING		279	0.1786773	0.7255754	0.91081595	0.92640775	1.0	7512	tags=37%, list=44%, signal=65%
GO_GO:0005243_GAP_JUNCTION_CHANNEL_ACTIVITY	GO_GO:0005243_GAP_JUNCTION_CHANNEL_ACTIVITY		18	0.24346685	0.72471064	0.85271317	0.92598003	1.0	6398	tags=28%, list=37%, signal=44%
GO_GO:0023026_MHC_CLASS_II_PROTEIN_COMPLEX_BINDING	GO_GO:0023026_MHC_CLASS_II_PROTEIN_COMPLEX_BINDING		16	0.3019622	0.7215942	0.7443609	0.928743	1.0	7103	tags=31%, list=41%, signal=53%
GO_GO:0098641_CADHERIN_BINDING_INVOLVED_IN_CELL-CELL_ADHESION	GO_GO:0098641_CADHERIN_BINDING_INVOLVED_IN_CELL-CELL_ADHESION		18	0.256437	0.72053266	0.7633136	0.92856187	1.0	3751	tags=28%, list=22%, signal=35%
GO_GO:0005385_ZINC_ION_TRANSMEMBRANE_TRANSPORTER_ACTIVITY	GO_GO:0005385_ZINC_ION_TRANSMEMBRANE_TRANSPORTER_ACTIVITY		20	0.22216801	0.71704286	0.84040403	0.93198305	1.0	2880	tags=20%, list=17%, signal=24%
GO_GO:0005544_CALCIUM-DEPENDENT_PHOSPHOLIPID_BINDING	GO_GO:0005544_CALCIUM-DEPENDENT_PHOSPHOLIPID_BINDING		56	0.20606557	0.71690816	0.89117044	0.93048495	1.0	9326	tags=59%, list=54%, signal=128%
GO_GO:0005001_TRANSMEMBRANE_RECEPTOR_PROTEIN_TYROSINE_PHOSPHATASE_ACTIVITY	GO_GO:0005001_TRANSMEMBRANE_RECEPTOR_PROTEIN_TYROSINE_PHOSPHATASE_ACTIVITY		16	0.27381292	0.7162599	0.82718444	0.92970705	1.0	8617	tags=50%, list=50%, signal=100%
GO_GO:0042562_HORMONE_BINDING	GO_GO:0042562_HORMONE_BINDING		105	0.1731615	0.7147923	0.95606697	0.93014467	1.0	5541	tags=24%, list=32%, signal=35%
GO_GO:0098632_CELL-CELL_ADHESION_MEDIATOR_ACTIVITY	GO_GO:0098632_CELL-CELL_ADHESION_MEDIATOR_ACTIVITY		51	0.21206976	0.71144336	0.84479374	0.9329487	1.0	9461	tags=53%, list=55%, signal=117%
GO_GO:0099106_ION_CHANNEL_REGULATOR_ACTIVITY	GO_GO:0099106_ION_CHANNEL_REGULATOR_ACTIVITY		118	0.17112918	0.71009326	0.92730844	0.9330386	1.0	7184	tags=36%, list=42%, signal=61%
GO_GO:0008020_G_PROTEIN-COUPLED_PHOTORECEPTOR_ACTIVITY	GO_GO:0008020_G_PROTEIN-COUPLED_PHOTORECEPTOR_ACTIVITY		15	0.2673294	0.708116	0.8671875	0.9341598	1.0	5103	tags=27%, list=30%, signal=38%
GO_GO:0015299_SOLUTE:PROTON_ANTIPORTER_ACTIVITY	GO_GO:0015299_SOLUTE:PROTON_ANTIPORTER_ACTIVITY		20	0.23181374	0.70686287	0.8487713	0.934124	1.0	8203	tags=55%, list=48%, signal=105%
GO_GO:0004869_CYSTEINE-TYPE_ENDOPEPTIDASE_INHIBITOR_ACTIVITY	GO_GO:0004869_CYSTEINE-TYPE_ENDOPEPTIDASE_INHIBITOR_ACTIVITY		58	0.18456908	0.7037664	0.9351852	0.9367122	1.0	6991	tags=34%, list=41%, signal=58%
GO_GO:0005201_EXTRACELLULAR_MATRIX_STRUCTURAL_CONSTITUENT	GO_GO:0005201_EXTRACELLULAR_MATRIX_STRUCTURAL_CONSTITUENT		165	0.2113272	0.69943434	0.7755102	0.9408086	1.0	8338	tags=46%, list=49%, signal=89%
GO_GO:0022843_VOLTAGE-GATED_CATION_CHANNEL_ACTIVITY	GO_GO:0022843_VOLTAGE-GATED_CATION_CHANNEL_ACTIVITY		142	0.17562416	0.6976116	0.94411176	0.9415248	1.0	9307	tags=52%, list=54%, signal=113%
GO_GO:0015026_CORECEPTOR_ACTIVITY	GO_GO:0015026_CORECEPTOR_ACTIVITY		45	0.2281758	0.6971835	0.8047809	0.9403613	1.0	4677	tags=24%, list=27%, signal=33%
GO_GO:0008514_ORGANIC_ANION_TRANSMEMBRANE_TRANSPORTER_ACTIVITY	GO_GO:0008514_ORGANIC_ANION_TRANSMEMBRANE_TRANSPORTER_ACTIVITY		208	0.14772397	0.6897507	0.9771863	0.94812924	1.0	7899	tags=36%, list=46%, signal=66%
GO_GO:0005249_VOLTAGE-GATED_POTASSIUM_CHANNEL_ACTIVITY	GO_GO:0005249_VOLTAGE-GATED_POTASSIUM_CHANNEL_ACTIVITY		86	0.18005514	0.6892496	0.944	0.94710034	1.0	5091	tags=26%, list=30%, signal=36%
GO_GO:0015081_SODIUM_ION_TRANSMEMBRANE_TRANSPORTER_ACTIVITY	GO_GO:0015081_SODIUM_ION_TRANSMEMBRANE_TRANSPORTER_ACTIVITY		155	0.16354288	0.6869331	0.9635627	0.94831717	1.0	7745	tags=38%, list=45%, signal=69%
GO_GO:0030552_CAMP_BINDING	GO_GO:0030552_CAMP_BINDING		23	0.21864772	0.6794376	0.8820116	0.9561246	1.0	7128	tags=43%, list=41%, signal=74%
GO_GO:0005212_STRUCTURAL_CONSTITUENT_OF_EYE_LENS	GO_GO:0005212_STRUCTURAL_CONSTITUENT_OF_EYE_LENS		23	0.25503665	0.6780694	0.9235294	0.95613647	1.0	7760	tags=48%, list=45%, signal=87%
GO_GO:0001530_LIPOPOLYSACCHARIDE_BINDING	GO_GO:0001530_LIPOPOLYSACCHARIDE_BINDING		33	0.20538245	0.6771784	0.90612245	0.9555789	1.0	5330	tags=27%, list=31%, signal=39%
GO_GO:0030506_ANKYRIN_BINDING	GO_GO:0030506_ANKYRIN_BINDING		20	0.2230509	0.6707168	0.88729507	0.96130854	1.0	5810	tags=30%, list=34%, signal=45%
GO_GO:0005246_CALCIUM_CHANNEL_REGULATOR_ACTIVITY	GO_GO:0005246_CALCIUM_CHANNEL_REGULATOR_ACTIVITY		48	0.19040999	0.6701615	0.9138577	0.9602398	1.0	6645	tags=35%, list=39%, signal=58%
GO_GO:0038024_CARGO_RECEPTOR_ACTIVITY	GO_GO:0038024_CARGO_RECEPTOR_ACTIVITY		76	0.17877442	0.66870093	0.91851854	0.96025246	1.0	4648	tags=22%, list=27%, signal=31%
GO_GO:0005310_DICARBOXYLIC_ACID_TRANSMEMBRANE_TRANSPORTER_ACTIVITY	GO_GO:0005310_DICARBOXYLIC_ACID_TRANSMEMBRANE_TRANSPORTER_ACTIVITY		38	0.19126604	0.6664258	0.956	0.9611827	1.0	6622	tags=34%, list=39%, signal=56%
GO_GO:0016805_DIPEPTIDASE_ACTIVITY	GO_GO:0016805_DIPEPTIDASE_ACTIVITY		15	0.23020945	0.6645781	0.89453125	0.9617524	1.0	5965	tags=33%, list=35%, signal=51%
GO_GO:0005158_INSULIN_RECEPTOR_BINDING	GO_GO:0005158_INSULIN_RECEPTOR_BINDING		22	0.22323266	0.6643848	0.8737864	0.9602494	1.0	8287	tags=55%, list=48%, signal=105%
GO_GO:0022824_TRANSMITTER-GATED_ION_CHANNEL_ACTIVITY	GO_GO:0022824_TRANSMITTER-GATED_ION_CHANNEL_ACTIVITY		61	0.18065464	0.66239536	0.94578314	0.9608897	1.0	10480	tags=61%, list=61%, signal=155%
GO_GO:0022848_ACETYLCHOLINE-GATED_CATION-SELECTIVE_CHANNEL_ACTIVITY	GO_GO:0022848_ACETYLCHOLINE-GATED_CATION-SELECTIVE_CHANNEL_ACTIVITY		16	0.24175546	0.660522	0.9332024	0.9612111	1.0	10398	tags=63%, list=61%, signal=158%
GO_GO:0045499_CHEMOREPELLENT_ACTIVITY	GO_GO:0045499_CHEMOREPELLENT_ACTIVITY		25	0.21278827	0.65808266	0.8851224	0.9620187	1.0	8446	tags=52%, list=49%, signal=102%
GO_GO:0042287_MHC_PROTEIN_BINDING	GO_GO:0042287_MHC_PROTEIN_BINDING		40	0.24618235	0.6564004	0.7958412	0.9622696	1.0	9624	tags=63%, list=56%, signal=142%
GO_GO:0030246_CARBOHYDRATE_BINDING	GO_GO:0030246_CARBOHYDRATE_BINDING		270	0.15326986	0.6517031	0.96597356	0.9657941	1.0	8519	tags=41%, list=50%, signal=81%
GO_GO:0015464_ACETYLCHOLINE_RECEPTOR_ACTIVITY	GO_GO:0015464_ACETYLCHOLINE_RECEPTOR_ACTIVITY		23	0.2230171	0.64346695	0.938856	0.9726408	1.0	7408	tags=30%, list=43%, signal=53%
GO_GO:0019239_DEAMINASE_ACTIVITY	GO_GO:0019239_DEAMINASE_ACTIVITY		31	0.2004704	0.6389919	0.9303675	0.975076	1.0	6897	tags=39%, list=40%, signal=65%
GO_GO:0031406_CARBOXYLIC_ACID_BINDING	GO_GO:0031406_CARBOXYLIC_ACID_BINDING		209	0.1403183	0.6356843	0.9936709	0.97669923	1.0	4791	tags=20%, list=28%, signal=28%
GO_GO:0070001_ASPARTIC-TYPE_PEPTIDASE_ACTIVITY	GO_GO:0070001_ASPARTIC-TYPE_PEPTIDASE_ACTIVITY		25	0.19101577	0.634053	0.9331984	0.9766419	1.0	8723	tags=40%, list=51%, signal=81%
GO_GO:0051428_PEPTIDE_HORMONE_RECEPTOR_BINDING	GO_GO:0051428_PEPTIDE_HORMONE_RECEPTOR_BINDING		21	0.21841261	0.6337832	0.95757574	0.975249	1.0	7196	tags=38%, list=42%, signal=65%
GO_GO:0015035_PROTEIN_DISULFIDE_OXIDOREDUCTASE_ACTIVITY	GO_GO:0015035_PROTEIN_DISULFIDE_OXIDOREDUCTASE_ACTIVITY		22	0.20215663	0.63341284	0.9161554	0.9739479	1.0	4007	tags=23%, list=23%, signal=30%
GO_GO:0019843_RRNA_BINDING	GO_GO:0019843_RRNA_BINDING		61	0.20862229	0.6226366	0.8039604	0.9821609	1.0	6337	tags=31%, list=37%, signal=49%
GO_GO:0015079_POTASSIUM_ION_TRANSMEMBRANE_TRANSPORTER_ACTIVITY	GO_GO:0015079_POTASSIUM_ION_TRANSMEMBRANE_TRANSPORTER_ACTIVITY		159	0.15242359	0.6180923	0.9782609	0.9840883	1.0	7867	tags=38%, list=46%, signal=70%
GO_GO:0046625_SPHINGOLIPID_BINDING	GO_GO:0046625_SPHINGOLIPID_BINDING		22	0.2026195	0.6130728	0.9332061	0.9866246	1.0	5619	tags=32%, list=33%, signal=47%
GO_GO:0030020_EXTRACELLULAR_MATRIX_STRUCTURAL_CONSTITUENT_CONFERRING_TENSILE_STRENGTH	GO_GO:0030020_EXTRACELLULAR_MATRIX_STRUCTURAL_CONSTITUENT_CONFERRING_TENSILE_STRENGTH		41	0.2125717	0.6048401	0.8913934	0.9916363	1.0	6019	tags=39%, list=35%, signal=60%
GO_GO:0030594_NEUROTRANSMITTER_RECEPTOR_ACTIVITY	GO_GO:0030594_NEUROTRANSMITTER_RECEPTOR_ACTIVITY		116	0.15200995	0.60055006	0.9801193	0.993183	1.0	7408	tags=30%, list=43%, signal=53%
GO_GO:0019956_CHEMOKINE_BINDING	GO_GO:0019956_CHEMOKINE_BINDING		32	0.22280222	0.59964484	0.87077534	0.9921404	1.0	8513	tags=47%, list=50%, signal=93%
GO_GO:0046961_PROTON-TRANSPORTING_ATPASE_ACTIVITY,_ROTATIONAL_MECHANISM	GO_GO:0046961_PROTON-TRANSPORTING_ATPASE_ACTIVITY,_ROTATIONAL_MECHANISM		22	0.20805492	0.5977812	0.89	0.9919135	1.0	8132	tags=50%, list=47%, signal=95%
GO_GO:0071617_LYSOPHOSPHOLIPID_ACYLTRANSFERASE_ACTIVITY	GO_GO:0071617_LYSOPHOSPHOLIPID_ACYLTRANSFERASE_ACTIVITY		16	0.20333801	0.5952791	0.9586777	0.99205667	1.0	8166	tags=50%, list=48%, signal=95%
GO_GO:0042165_NEUROTRANSMITTER_BINDING	GO_GO:0042165_NEUROTRANSMITTER_BINDING		57	0.16272216	0.5943947	0.984252	0.99100727	1.0	8881	tags=44%, list=52%, signal=90%
GO_GO:0042166_ACETYLCHOLINE_BINDING	GO_GO:0042166_ACETYLCHOLINE_BINDING		17	0.21822657	0.5939157	0.9546351	0.9897144	1.0	10558	tags=59%, list=61%, signal=152%
GO_GO:0015347_SODIUM-INDEPENDENT_ORGANIC_ANION_TRANSMEMBRANE_TRANSPORTER_ACTIVITY	GO_GO:0015347_SODIUM-INDEPENDENT_ORGANIC_ANION_TRANSMEMBRANE_TRANSPORTER_ACTIVITY		16	0.20847078	0.5926872	0.9294355	0.98888266	1.0	7523	tags=38%, list=44%, signal=67%
GO_GO:0001614_PURINERGIC_NUCLEOTIDE_RECEPTOR_ACTIVITY	GO_GO:0001614_PURINERGIC_NUCLEOTIDE_RECEPTOR_ACTIVITY		20	0.21771386	0.58993715	0.9332061	0.989274	1.0	7649	tags=40%, list=45%, signal=72%
GO_GO:0004190_ASPARTIC-TYPE_ENDOPEPTIDASE_ACTIVITY	GO_GO:0004190_ASPARTIC-TYPE_ENDOPEPTIDASE_ACTIVITY		24	0.1778247	0.58794403	0.96392787	0.98892987	1.0	8723	tags=38%, list=51%, signal=76%
GO_GO:0005283_AMINO_ACID:SODIUM_SYMPORTER_ACTIVITY	GO_GO:0005283_AMINO_ACID:SODIUM_SYMPORTER_ACTIVITY		15	0.21089065	0.5836113	0.94567406	0.9902955	1.0	7855	tags=53%, list=46%, signal=98%
GO_GO:0008308_VOLTAGE-GATED_ANION_CHANNEL_ACTIVITY	GO_GO:0008308_VOLTAGE-GATED_ANION_CHANNEL_ACTIVITY		17	0.20142615	0.58071154	0.94939274	0.99062455	1.0	10453	tags=76%, list=61%, signal=195%
GO_GO:0043177_ORGANIC_ACID_BINDING	GO_GO:0043177_ORGANIC_ACID_BINDING		220	0.12923834	0.579644	0.99791664	0.989762	1.0	2954	tags=12%, list=17%, signal=15%
GO_GO:0005326_NEUROTRANSMITTER_TRANSMEMBRANE_TRANSPORTER_ACTIVITY	GO_GO:0005326_NEUROTRANSMITTER_TRANSMEMBRANE_TRANSPORTER_ACTIVITY		51	0.16411205	0.57899123	0.9855967	0.9885361	1.0	2710	tags=14%, list=16%, signal=16%
GO_GO:0015077_MONOVALENT_INORGANIC_CATION_TRANSMEMBRANE_TRANSPORTER_ACTIVITY	GO_GO:0015077_MONOVALENT_INORGANIC_CATION_TRANSMEMBRANE_TRANSPORTER_ACTIVITY		387	0.12464703	0.5787636	0.99613154	0.98706883	1.0	7898	tags=35%, list=46%, signal=64%
GO_GO:0005104_FIBROBLAST_GROWTH_FACTOR_RECEPTOR_BINDING	GO_GO:0005104_FIBROBLAST_GROWTH_FACTOR_RECEPTOR_BINDING		24	0.19111268	0.5777753	0.982	0.9860094	1.0	2425	tags=13%, list=14%, signal=15%
GO_GO:0033038_BITTER_TASTE_RECEPTOR_ACTIVITY	GO_GO:0033038_BITTER_TASTE_RECEPTOR_ACTIVITY		24	0.19601919	0.5771772	0.9437984	0.9847229	1.0	10660	tags=67%, list=62%, signal=175%
GO_GO:0005355_GLUCOSE_TRANSMEMBRANE_TRANSPORTER_ACTIVITY	GO_GO:0005355_GLUCOSE_TRANSMEMBRANE_TRANSPORTER_ACTIVITY		21	0.17793044	0.5765582	0.9839357	0.98355395	1.0	6354	tags=29%, list=37%, signal=45%
GO_GO:0042288_MHC_CLASS_I_PROTEIN_BINDING	GO_GO:0042288_MHC_CLASS_I_PROTEIN_BINDING		19	0.21619791	0.5701534	0.90654206	0.985875	1.0	9048	tags=58%, list=53%, signal=122%
GO_GO:0004653_POLYPEPTIDE_N-ACETYLGALACTOSAMINYLTRANSFERASE_ACTIVITY	GO_GO:0004653_POLYPEPTIDE_N-ACETYLGALACTOSAMINYLTRANSFERASE_ACTIVITY		19	0.21077529	0.5692536	0.95049506	0.9847422	1.0	7843	tags=37%, list=46%, signal=68%
GO_GO:0008553_PROTON-EXPORTING_ATPASE_ACTIVITY,_PHOSPHORYLATIVE_MECHANISM	GO_GO:0008553_PROTON-EXPORTING_ATPASE_ACTIVITY,_PHOSPHORYLATIVE_MECHANISM		18	0.19424188	0.5665989	0.9758551	0.984706	1.0	5495	tags=28%, list=32%, signal=41%
GO_GO:0043395_HEPARAN_SULFATE_PROTEOGLYCAN_BINDING	GO_GO:0043395_HEPARAN_SULFATE_PROTEOGLYCAN_BINDING		16	0.19703524	0.5655885	0.97843134	0.98369336	1.0	7807	tags=50%, list=45%, signal=92%
GO_GO:0042171_LYSOPHOSPHATIDIC_ACID_ACYLTRANSFERASE_ACTIVITY	GO_GO:0042171_LYSOPHOSPHATIDIC_ACID_ACYLTRANSFERASE_ACTIVITY		15	0.19457568	0.5632671	0.96487606	0.98334944	1.0	3469	tags=20%, list=20%, signal=25%
GO_GO:0003841_1-ACYLGLYCEROL-3-PHOSPHATE_O-ACYLTRANSFERASE_ACTIVITY	GO_GO:0003841_1-ACYLGLYCEROL-3-PHOSPHATE_O-ACYLTRANSFERASE_ACTIVITY		15	0.19457568	0.5632671	0.96487606	0.9817505	1.0	3469	tags=20%, list=20%, signal=25%
GO_GO:0051119_SUGAR_TRANSMEMBRANE_TRANSPORTER_ACTIVITY	GO_GO:0051119_SUGAR_TRANSMEMBRANE_TRANSPORTER_ACTIVITY		25	0.16629486	0.5631541	0.984	0.98020124	1.0	6354	tags=28%, list=37%, signal=44%
GO_GO:0050145_NUCLEOSIDE_MONOPHOSPHATE_KINASE_ACTIVITY	GO_GO:0050145_NUCLEOSIDE_MONOPHOSPHATE_KINASE_ACTIVITY		23	0.17249566	0.557973	0.97821784	0.98154354	1.0	3455	tags=17%, list=20%, signal=22%
GO_GO:0005229_INTRACELLULAR_CALCIUM_ACTIVATED_CHLORIDE_CHANNEL_ACTIVITY	GO_GO:0005229_INTRACELLULAR_CALCIUM_ACTIVATED_CHLORIDE_CHANNEL_ACTIVITY		17	0.20057324	0.5540205	0.9827255	0.98212856	1.0	9245	tags=71%, list=54%, signal=153%
GO_GO:0004551_NUCLEOTIDE_DIPHOSPHATASE_ACTIVITY	GO_GO:0004551_NUCLEOTIDE_DIPHOSPHATASE_ACTIVITY		20	0.17581178	0.5507531	0.98396796	0.98218113	1.0	5643	tags=35%, list=33%, signal=52%
GO_GO:0008656_CYSTEINE-TYPE_ENDOPEPTIDASE_ACTIVATOR_ACTIVITY_INVOLVED_IN_APOPTOTIC_PROCESS	GO_GO:0008656_CYSTEINE-TYPE_ENDOPEPTIDASE_ACTIVATOR_ACTIVITY_INVOLVED_IN_APOPTOTIC_PROCESS		16	0.1787466	0.51525056	0.9778672	0.9950238	1.0	6538	tags=31%, list=38%, signal=50%
GO_GO:0005267_POTASSIUM_CHANNEL_ACTIVITY	GO_GO:0005267_POTASSIUM_CHANNEL_ACTIVITY		123	0.12724812	0.5103448	0.9940358	0.9950841	1.0	7867	tags=37%, list=46%, signal=67%
GO_GO:0008083_GROWTH_FACTOR_ACTIVITY	GO_GO:0008083_GROWTH_FACTOR_ACTIVITY		162	0.12627819	0.5071227	1.0	0.99445677	1.0	9380	tags=49%, list=55%, signal=106%
GO_GO:0008527_TASTE_RECEPTOR_ACTIVITY	GO_GO:0008527_TASTE_RECEPTOR_ACTIVITY		30	0.1516915	0.49318808	0.98828125	0.996917	1.0	10660	tags=60%, list=62%, signal=158%
GO_GO:0071855_NEUROPEPTIDE_RECEPTOR_BINDING	GO_GO:0071855_NEUROPEPTIDE_RECEPTOR_BINDING		33	0.15189134	0.48183483	0.9939394	0.9980572	1.0	8523	tags=45%, list=50%, signal=90%
GO_GO:0005539_GLYCOSAMINOGLYCAN_BINDING	GO_GO:0005539_GLYCOSAMINOGLYCAN_BINDING		230	0.11751399	0.4643903	1.0	0.99997437	1.0	7698	tags=34%, list=45%, signal=61%
GO_GO:0042805_ACTININ_BINDING	GO_GO:0042805_ACTININ_BINDING		38	0.1374847	0.45895833	0.996139	0.99930215	1.0	9307	tags=45%, list=54%, signal=97%
GO_GO:0090482_VITAMIN_TRANSMEMBRANE_TRANSPORTER_ACTIVITY	GO_GO:0090482_VITAMIN_TRANSMEMBRANE_TRANSPORTER_ACTIVITY		29	0.12165457	0.43743724	1.0	1.0	1.0	9128	tags=48%, list=53%, signal=103%
GO_GO:0005549_ODORANT_BINDING	GO_GO:0005549_ODORANT_BINDING		92	0.110012114	0.43024242	1.0	0.9998077	1.0	6063	tags=13%, list=35%, signal=20%
GO_GO:0005504_FATTY_ACID_BINDING	GO_GO:0005504_FATTY_ACID_BINDING		37	0.12556791	0.4209259	0.997992	0.99913484	1.0	2639	tags=11%, list=15%, signal=13%
GO_GO:0004298_THREONINE-TYPE_ENDOPEPTIDASE_ACTIVITY	GO_GO:0004298_THREONINE-TYPE_ENDOPEPTIDASE_ACTIVITY		21	0.16151853	0.39657614	0.98785424	0.99931073	1.0	10100	tags=57%, list=59%, signal=138%
GO_GO:0030547_RECEPTOR_INHIBITOR_ACTIVITY	GO_GO:0030547_RECEPTOR_INHIBITOR_ACTIVITY		43	0.09755488	0.32261243	1.0	0.99980444	1.0	4474	tags=14%, list=26%, signal=19%
