# Supplementary material for: Prognostic Signature of Hepatocellular Carcinoma and Analysis of Immune Infiltration Based on m6A-Related lncRNAs
Source: Front Oncol. 2021 Aug 30;11:691372. doi: 10.3389/fonc.2021.691372 (PMC8435865; doi:10.3389/fonc.2021.691372)
Supplement: Supplementary file 1 [file DataSheet_1.zip › supplementary data 1/MF_GSEA report for low risk.xls]

NAME	GS<br> follow link to MSigDB	GS DETAILS	SIZE	ES	NES	NOM p-val	FDR q-val	FWER p-val	RANK AT MAX	LEADING EDGE
GO_GO:0015645_FATTY_ACID_LIGASE_ACTIVITY	GO_GO:0015645_FATTY_ACID_LIGASE_ACTIVITY	Details ...	22	-0.6385426	-1.8292792	0.01192843	0.4956865	0.525	1489	tags=55%, list=9%, signal=60%
GO_GO:0004030_ALDEHYDE_DEHYDROGENASE_[NAD(P)+]_ACTIVITY	GO_GO:0004030_ALDEHYDE_DEHYDROGENASE_[NAD(P)+]_ACTIVITY	Details ...	16	-0.6407375	-1.638258	0.026104419	1.0	0.943	1699	tags=50%, list=10%, signal=55%
GO_GO:0070330_AROMATASE_ACTIVITY	GO_GO:0070330_AROMATASE_ACTIVITY	Details ...	27	-0.61321825	-1.6152985	0.067567565	1.0	0.962	1651	tags=44%, list=10%, signal=49%
GO_GO:0016878_ACID-THIOL_LIGASE_ACTIVITY	GO_GO:0016878_ACID-THIOL_LIGASE_ACTIVITY	Details ...	30	-0.51886916	-1.6079669	0.034623217	0.88806254	0.968	2120	tags=50%, list=12%, signal=57%
GO_GO:0016790_THIOLESTER_HYDROLASE_ACTIVITY	GO_GO:0016790_THIOLESTER_HYDROLASE_ACTIVITY	Details ...	35	-0.45736068	-1.6035413	0.036679536	0.7369348	0.971	1942	tags=43%, list=11%, signal=48%
GO_GO:0016712_OXIDOREDUCTASE_ACTIVITY,_ACTING_ON_PAIRED_DONORS,_WITH_INCORPORATION_OR_REDUCTION_OF_MOLECULAR_OXYGEN,_REDUCED_FLAVIN_OR_FLAVOPROTEIN_AS_ONE_DONOR,_AND_INCORPORATION_OF_ONE_ATOM_OF_OXYGEN	GO_GO:0016712_OXIDOREDUCTASE_ACTIVITY,_ACTING_ON_PAIRED_DONORS,_WITH_INCORPORATION_OR_REDUCTION_OF_MOLECULAR_OXYGEN,_REDUCED_FLAVIN_OR_FLAVOPROTEIN_AS_ONE_DONOR,_AND_INCORPORATION_OF_ONE_ATOM_OF_OXYGEN	Details ...	36	-0.57084745	-1.5896521	0.068571426	0.6833638	0.975	1838	tags=47%, list=11%, signal=53%
GO_GO:0004029_ALDEHYDE_DEHYDROGENASE_(NAD+)_ACTIVITY	GO_GO:0004029_ALDEHYDE_DEHYDROGENASE_(NAD+)_ACTIVITY	Details ...	15	-0.61488646	-1.5653481	0.048387095	0.6894401	0.978	1699	tags=47%, list=10%, signal=52%
GO_GO:0016289_COA_HYDROLASE_ACTIVITY	GO_GO:0016289_COA_HYDROLASE_ACTIVITY	Details ...	20	-0.50995564	-1.5014064	0.061682243	0.9189009	0.996	492	tags=35%, list=3%, signal=36%
GO_GO:0008395_STEROID_HYDROXYLASE_ACTIVITY	GO_GO:0008395_STEROID_HYDROXYLASE_ACTIVITY	Details ...	38	-0.52975184	-1.4626267	0.116054155	1.0	0.999	1838	tags=45%, list=11%, signal=50%
GO_GO:0047617_ACYL-COA_HYDROLASE_ACTIVITY	GO_GO:0047617_ACYL-COA_HYDROLASE_ACTIVITY	Details ...	19	-0.49042675	-1.4559852	0.082417585	0.9664384	0.999	319	tags=32%, list=2%, signal=32%
GO_GO:0003996_ACYL-COA_LIGASE_ACTIVITY	GO_GO:0003996_ACYL-COA_LIGASE_ACTIVITY	Details ...	16	-0.5754551	-1.4552449	0.11515152	0.882104	0.999	2120	tags=63%, list=12%, signal=71%
GO_GO:0004867_SERINE-TYPE_ENDOPEPTIDASE_INHIBITOR_ACTIVITY	GO_GO:0004867_SERINE-TYPE_ENDOPEPTIDASE_INHIBITOR_ACTIVITY	Details ...	93	-0.37461036	-1.4117961	0.05785124	1.0	1.0	2675	tags=38%, list=16%, signal=44%
GO_GO:0004745_RETINOL_DEHYDROGENASE_ACTIVITY	GO_GO:0004745_RETINOL_DEHYDROGENASE_ACTIVITY	Details ...	21	-0.5122509	-1.3942411	0.12331407	1.0	1.0	1025	tags=48%, list=6%, signal=51%
GO_GO:0019841_RETINOL_BINDING	GO_GO:0019841_RETINOL_BINDING	Details ...	15	-0.50387937	-1.3819042	0.10172745	1.0	1.0	1969	tags=53%, list=11%, signal=60%
GO_GO:0019825_OXYGEN_BINDING	GO_GO:0019825_OXYGEN_BINDING	Details ...	35	-0.44590357	-1.342193	0.11890838	1.0	1.0	2767	tags=54%, list=16%, signal=65%
GO_GO:0004252_SERINE-TYPE_ENDOPEPTIDASE_ACTIVITY	GO_GO:0004252_SERINE-TYPE_ENDOPEPTIDASE_ACTIVITY	Details ...	161	-0.32415965	-1.312631	0.06036217	1.0	1.0	2184	tags=32%, list=13%, signal=36%
GO_GO:0004497_MONOOXYGENASE_ACTIVITY	GO_GO:0004497_MONOOXYGENASE_ACTIVITY	Details ...	100	-0.37632337	-1.2996578	0.17142858	1.0	1.0	1838	tags=33%, list=11%, signal=37%
GO_GO:0015125_BILE_ACID_TRANSMEMBRANE_TRANSPORTER_ACTIVITY	GO_GO:0015125_BILE_ACID_TRANSMEMBRANE_TRANSPORTER_ACTIVITY	Details ...	19	-0.4637826	-1.2886494	0.17373738	1.0	1.0	1616	tags=32%, list=9%, signal=35%
GO_GO:0017171_SERINE_HYDROLASE_ACTIVITY	GO_GO:0017171_SERINE_HYDROLASE_ACTIVITY	Details ...	187	-0.29827678	-1.2747185	0.078156315	1.0	1.0	2184	tags=29%, list=13%, signal=33%
GO_GO:0008236_SERINE-TYPE_PEPTIDASE_ACTIVITY	GO_GO:0008236_SERINE-TYPE_PEPTIDASE_ACTIVITY	Details ...	183	-0.29666847	-1.2629712	0.0831643	1.0	1.0	2184	tags=30%, list=13%, signal=33%
GO_GO:0016701_OXIDOREDUCTASE_ACTIVITY,_ACTING_ON_SINGLE_DONORS_WITH_INCORPORATION_OF_MOLECULAR_OXYGEN	GO_GO:0016701_OXIDOREDUCTASE_ACTIVITY,_ACTING_ON_SINGLE_DONORS_WITH_INCORPORATION_OF_MOLECULAR_OXYGEN	Details ...	27	-0.37708765	-1.2393458	0.19011407	1.0	1.0	2521	tags=33%, list=15%, signal=39%
GO_GO:0016702_OXIDOREDUCTASE_ACTIVITY,_ACTING_ON_SINGLE_DONORS_WITH_INCORPORATION_OF_MOLECULAR_OXYGEN,_INCORPORATION_OF_TWO_ATOMS_OF_OXYGEN	GO_GO:0016702_OXIDOREDUCTASE_ACTIVITY,_ACTING_ON_SINGLE_DONORS_WITH_INCORPORATION_OF_MOLECULAR_OXYGEN,_INCORPORATION_OF_TWO_ATOMS_OF_OXYGEN	Details ...	26	-0.3850799	-1.2387797	0.19803922	1.0	1.0	2521	tags=35%, list=15%, signal=41%
GO_GO:0016918_RETINAL_BINDING	GO_GO:0016918_RETINAL_BINDING	Details ...	16	-0.43670312	-1.2364024	0.20703125	1.0	1.0	1969	tags=44%, list=11%, signal=49%
GO_GO:0005132_TYPE_I_INTERFERON_RECEPTOR_BINDING	GO_GO:0005132_TYPE_I_INTERFERON_RECEPTOR_BINDING	Details ...	16	-0.4349314	-1.2278287	0.23554604	1.0	1.0	575	tags=13%, list=3%, signal=13%
GO_GO:0008391_ARACHIDONIC_ACID_MONOOXYGENASE_ACTIVITY	GO_GO:0008391_ARACHIDONIC_ACID_MONOOXYGENASE_ACTIVITY	Details ...	17	-0.52714235	-1.2112237	0.2647059	1.0	1.0	1709	tags=41%, list=10%, signal=46%
GO_GO:0004602_GLUTATHIONE_PEROXIDASE_ACTIVITY	GO_GO:0004602_GLUTATHIONE_PEROXIDASE_ACTIVITY	Details ...	20	-0.4271959	-1.2019924	0.24950884	1.0	1.0	1598	tags=35%, list=9%, signal=39%
GO_GO:0016655_OXIDOREDUCTASE_ACTIVITY,_ACTING_ON_NAD(P)H,_QUINONE_OR_SIMILAR_COMPOUND_AS_ACCEPTOR	GO_GO:0016655_OXIDOREDUCTASE_ACTIVITY,_ACTING_ON_NAD(P)H,_QUINONE_OR_SIMILAR_COMPOUND_AS_ACCEPTOR	Details ...	60	-0.4355962	-1.1794885	0.31939164	1.0	1.0	2382	tags=35%, list=14%, signal=40%
GO_GO:0004601_PEROXIDASE_ACTIVITY	GO_GO:0004601_PEROXIDASE_ACTIVITY	Details ...	50	-0.3504049	-1.1786828	0.23260437	1.0	1.0	2397	tags=38%, list=14%, signal=44%
GO_GO:0016616_OXIDOREDUCTASE_ACTIVITY,_ACTING_ON_THE_CH-OH_GROUP_OF_DONORS,_NAD_OR_NADP_AS_ACCEPTOR	GO_GO:0016616_OXIDOREDUCTASE_ACTIVITY,_ACTING_ON_THE_CH-OH_GROUP_OF_DONORS,_NAD_OR_NADP_AS_ACCEPTOR	Details ...	121	-0.3113814	-1.1775243	0.25091577	1.0	1.0	1033	tags=26%, list=6%, signal=28%
GO_GO:0016684_OXIDOREDUCTASE_ACTIVITY,_ACTING_ON_PEROXIDE_AS_ACCEPTOR	GO_GO:0016684_OXIDOREDUCTASE_ACTIVITY,_ACTING_ON_PEROXIDE_AS_ACCEPTOR	Details ...	54	-0.33708134	-1.1677794	0.24324325	1.0	1.0	2397	tags=35%, list=14%, signal=41%
GO_GO:0005227_CALCIUM_ACTIVATED_CATION_CHANNEL_ACTIVITY	GO_GO:0005227_CALCIUM_ACTIVATED_CATION_CHANNEL_ACTIVITY	Details ...	28	-0.3463618	-1.1463597	0.268714	1.0	1.0	2132	tags=32%, list=12%, signal=37%
GO_GO:0003954_NADH_DEHYDROGENASE_ACTIVITY	GO_GO:0003954_NADH_DEHYDROGENASE_ACTIVITY	Details ...	46	-0.4525009	-1.1352941	0.3683206	1.0	1.0	4060	tags=54%, list=24%, signal=71%
GO_GO:0008137_NADH_DEHYDROGENASE_(UBIQUINONE)_ACTIVITY	GO_GO:0008137_NADH_DEHYDROGENASE_(UBIQUINONE)_ACTIVITY	Details ...	46	-0.4525009	-1.1352941	0.3683206	1.0	1.0	4060	tags=54%, list=24%, signal=71%
GO_GO:0016229_STEROID_DEHYDROGENASE_ACTIVITY	GO_GO:0016229_STEROID_DEHYDROGENASE_ACTIVITY	Details ...	36	-0.37244982	-1.133356	0.30492425	1.0	1.0	800	tags=28%, list=5%, signal=29%
GO_GO:0008392_ARACHIDONIC_ACID_EPOXYGENASE_ACTIVITY	GO_GO:0008392_ARACHIDONIC_ACID_EPOXYGENASE_ACTIVITY	Details ...	16	-0.5005399	-1.1225027	0.33333334	1.0	1.0	1709	tags=38%, list=10%, signal=42%
GO_GO:0016709_OXIDOREDUCTASE_ACTIVITY,_ACTING_ON_PAIRED_DONORS,_WITH_INCORPORATION_OR_REDUCTION_OF_MOLECULAR_OXYGEN,_NAD(P)H_AS_ONE_DONOR,_AND_INCORPORATION_OF_ONE_ATOM_OF_OXYGEN	GO_GO:0016709_OXIDOREDUCTASE_ACTIVITY,_ACTING_ON_PAIRED_DONORS,_WITH_INCORPORATION_OR_REDUCTION_OF_MOLECULAR_OXYGEN,_NAD(P)H_AS_ONE_DONOR,_AND_INCORPORATION_OF_ONE_ATOM_OF_OXYGEN	Details ...	39	-0.37347937	-1.1126851	0.34816247	1.0	1.0	1624	tags=33%, list=9%, signal=37%
GO_GO:0034987_IMMUNOGLOBULIN_RECEPTOR_BINDING	GO_GO:0034987_IMMUNOGLOBULIN_RECEPTOR_BINDING	Details ...	81	-0.43522772	-1.1085215	0.37945494	1.0	1.0	2251	tags=37%, list=13%, signal=42%
GO_GO:0004866_ENDOPEPTIDASE_INHIBITOR_ACTIVITY	GO_GO:0004866_ENDOPEPTIDASE_INHIBITOR_ACTIVITY	Details ...	177	-0.24777144	-1.1027746	0.2656904	1.0	1.0	2256	tags=28%, list=13%, signal=32%
GO_GO:0008028_MONOCARBOXYLIC_ACID_TRANSMEMBRANE_TRANSPORTER_ACTIVITY	GO_GO:0008028_MONOCARBOXYLIC_ACID_TRANSMEMBRANE_TRANSPORTER_ACTIVITY	Details ...	56	-0.30343968	-1.0898033	0.33797216	1.0	1.0	2075	tags=29%, list=12%, signal=32%
GO_GO:0070403_NAD+_BINDING	GO_GO:0070403_NAD+_BINDING	Details ...	15	-0.3807865	-1.0867403	0.35531914	1.0	1.0	2031	tags=40%, list=12%, signal=45%
GO_GO:0008519_AMMONIUM_TRANSMEMBRANE_TRANSPORTER_ACTIVITY	GO_GO:0008519_AMMONIUM_TRANSMEMBRANE_TRANSPORTER_ACTIVITY	Details ...	28	-0.32872772	-1.0834962	0.32950193	1.0	1.0	2642	tags=43%, list=15%, signal=51%
GO_GO:0030414_PEPTIDASE_INHIBITOR_ACTIVITY	GO_GO:0030414_PEPTIDASE_INHIBITOR_ACTIVITY	Details ...	184	-0.24045056	-1.0713571	0.32334048	1.0	1.0	2365	tags=29%, list=14%, signal=33%
GO_GO:0015269_CALCIUM-ACTIVATED_POTASSIUM_CHANNEL_ACTIVITY	GO_GO:0015269_CALCIUM-ACTIVATED_POTASSIUM_CHANNEL_ACTIVITY	Details ...	15	-0.37925518	-1.0702094	0.37015504	1.0	1.0	1482	tags=33%, list=9%, signal=36%
GO_GO:0020037_HEME_BINDING	GO_GO:0020037_HEME_BINDING	Details ...	134	-0.2745925	-1.0692492	0.34313726	1.0	1.0	2584	tags=37%, list=15%, signal=43%
GO_GO:0005506_IRON_ION_BINDING	GO_GO:0005506_IRON_ION_BINDING	Details ...	151	-0.25174752	-1.0602257	0.3508772	1.0	1.0	1988	tags=28%, list=12%, signal=31%
GO_GO:0061135_ENDOPEPTIDASE_REGULATOR_ACTIVITY	GO_GO:0061135_ENDOPEPTIDASE_REGULATOR_ACTIVITY	Details ...	185	-0.23572366	-1.0597143	0.34680852	1.0	1.0	2256	tags=28%, list=13%, signal=32%
GO_GO:0048038_QUINONE_BINDING	GO_GO:0048038_QUINONE_BINDING	Details ...	18	-0.37570423	-1.0585697	0.36206895	1.0	1.0	628	tags=22%, list=4%, signal=23%
GO_GO:0016209_ANTIOXIDANT_ACTIVITY	GO_GO:0016209_ANTIOXIDANT_ACTIVITY	Details ...	85	-0.2779151	-1.0516113	0.38252428	1.0	1.0	2397	tags=33%, list=14%, signal=38%
GO_GO:0030170_PYRIDOXAL_PHOSPHATE_BINDING	GO_GO:0030170_PYRIDOXAL_PHOSPHATE_BINDING	Details ...	54	-0.33187145	-1.0345289	0.40674603	1.0	1.0	1804	tags=30%, list=10%, signal=33%
GO_GO:0048020_CCR_CHEMOKINE_RECEPTOR_BINDING	GO_GO:0048020_CCR_CHEMOKINE_RECEPTOR_BINDING	Details ...	41	-0.32715315	-0.9999388	0.44291338	1.0	1.0	2667	tags=32%, list=16%, signal=37%
GO_GO:0000062_FATTY-ACYL-COA_BINDING	GO_GO:0000062_FATTY-ACYL-COA_BINDING		21	-0.35149342	-0.98764473	0.47128713	1.0	1.0	967	tags=33%, list=6%, signal=35%
GO_GO:0016620_OXIDOREDUCTASE_ACTIVITY,_ACTING_ON_THE_ALDEHYDE_OR_OXO_GROUP_OF_DONORS,_NAD_OR_NADP_AS_ACCEPTOR	GO_GO:0016620_OXIDOREDUCTASE_ACTIVITY,_ACTING_ON_THE_ALDEHYDE_OR_OXO_GROUP_OF_DONORS,_NAD_OR_NADP_AS_ACCEPTOR		35	-0.29708567	-0.98356193	0.45833334	1.0	1.0	928	tags=23%, list=5%, signal=24%
GO_GO:0050660_FLAVIN_ADENINE_DINUCLEOTIDE_BINDING	GO_GO:0050660_FLAVIN_ADENINE_DINUCLEOTIDE_BINDING		80	-0.27737376	-0.9734521	0.48242188	1.0	1.0	1544	tags=28%, list=9%, signal=30%
GO_GO:0047498_CALCIUM-DEPENDENT_PHOSPHOLIPASE_A2_ACTIVITY	GO_GO:0047498_CALCIUM-DEPENDENT_PHOSPHOLIPASE_A2_ACTIVITY		15	-0.34739232	-0.9718109	0.47368422	1.0	1.0	3189	tags=47%, list=19%, signal=57%
GO_GO:0016645_OXIDOREDUCTASE_ACTIVITY,_ACTING_ON_THE_CH-NH_GROUP_OF_DONORS	GO_GO:0016645_OXIDOREDUCTASE_ACTIVITY,_ACTING_ON_THE_CH-NH_GROUP_OF_DONORS		27	-0.30762687	-0.958089	0.50097466	1.0	1.0	1699	tags=37%, list=10%, signal=41%
GO_GO:0016829_LYASE_ACTIVITY	GO_GO:0016829_LYASE_ACTIVITY		193	-0.21440126	-0.9515393	0.5614035	1.0	1.0	1804	tags=23%, list=10%, signal=25%
GO_GO:0102567_PHOSPHOLIPASE_A2_ACTIVITY_(CONSUMING_1,2-DIPALMITOYLPHOSPHATIDYLCHOLINE)	GO_GO:0102567_PHOSPHOLIPASE_A2_ACTIVITY_(CONSUMING_1,2-DIPALMITOYLPHOSPHATIDYLCHOLINE)		25	-0.2917439	-0.9430132	0.5378323	1.0	1.0	3189	tags=40%, list=19%, signal=49%
GO_GO:0102568_PHOSPHOLIPASE_A2_ACTIVITY_CONSUMING_1,2-DIOLEOYLPHOSPHATIDYLETHANOLAMINE)	GO_GO:0102568_PHOSPHOLIPASE_A2_ACTIVITY_CONSUMING_1,2-DIOLEOYLPHOSPHATIDYLETHANOLAMINE)		25	-0.2917439	-0.9430132	0.5378323	1.0	1.0	3189	tags=40%, list=19%, signal=49%
GO_GO:0019842_VITAMIN_BINDING	GO_GO:0019842_VITAMIN_BINDING		138	-0.24126212	-0.9428659	0.53137255	1.0	1.0	1988	tags=28%, list=12%, signal=32%
GO_GO:0003823_ANTIGEN_BINDING	GO_GO:0003823_ANTIGEN_BINDING		169	-0.33190742	-0.93725973	0.4927235	1.0	1.0	2251	tags=31%, list=13%, signal=35%
GO_GO:0033612_RECEPTOR_SERINE|THREONINE_KINASE_BINDING	GO_GO:0033612_RECEPTOR_SERINE|THREONINE_KINASE_BINDING		21	-0.30104896	-0.9353339	0.55114824	1.0	1.0	12016	tags=100%, list=70%, signal=332%
GO_GO:0016705_OXIDOREDUCTASE_ACTIVITY,_ACTING_ON_PAIRED_DONORS,_WITH_INCORPORATION_OR_REDUCTION_OF_MOLECULAR_OXYGEN	GO_GO:0016705_OXIDOREDUCTASE_ACTIVITY,_ACTING_ON_PAIRED_DONORS,_WITH_INCORPORATION_OR_REDUCTION_OF_MOLECULAR_OXYGEN		161	-0.22496393	-0.9338427	0.5339806	1.0	1.0	1988	tags=27%, list=12%, signal=31%
GO_GO:0050662_COENZYME_BINDING	GO_GO:0050662_COENZYME_BINDING		291	-0.2334908	-0.9216692	0.5418327	1.0	1.0	1626	tags=24%, list=9%, signal=26%
GO_GO:0004033_ALDO-KETO_REDUCTASE_(NADP)_ACTIVITY	GO_GO:0004033_ALDO-KETO_REDUCTASE_(NADP)_ACTIVITY		25	-0.30839768	-0.9158074	0.5447898	1.0	1.0	689	tags=20%, list=4%, signal=21%
GO_GO:0008171_O-METHYLTRANSFERASE_ACTIVITY	GO_GO:0008171_O-METHYLTRANSFERASE_ACTIVITY		23	-0.28129736	-0.9150031	0.5573441	1.0	1.0	911	tags=22%, list=5%, signal=23%
GO_GO:0005501_RETINOID_BINDING	GO_GO:0005501_RETINOID_BINDING		42	-0.25922373	-0.9115604	0.5790476	1.0	1.0	1969	tags=31%, list=11%, signal=35%
GO_GO:0050661_NADP_BINDING	GO_GO:0050661_NADP_BINDING		52	-0.26471302	-0.91056484	0.58449304	1.0	1.0	973	tags=23%, list=6%, signal=24%
GO_GO:0016627_OXIDOREDUCTASE_ACTIVITY,_ACTING_ON_THE_CH-CH_GROUP_OF_DONORS	GO_GO:0016627_OXIDOREDUCTASE_ACTIVITY,_ACTING_ON_THE_CH-CH_GROUP_OF_DONORS		58	-0.2910503	-0.90793556	0.54648954	1.0	1.0	1593	tags=29%, list=9%, signal=32%
GO_GO:0070402_NADPH_BINDING	GO_GO:0070402_NADPH_BINDING		15	-0.327805	-0.90742743	0.5594542	1.0	1.0	863	tags=27%, list=5%, signal=28%
GO_GO:0016854_RACEMASE_AND_EPIMERASE_ACTIVITY	GO_GO:0016854_RACEMASE_AND_EPIMERASE_ACTIVITY		19	-0.28432408	-0.907008	0.6086956	1.0	1.0	1046	tags=21%, list=6%, signal=22%
GO_GO:0009055_ELECTRON_TRANSFER_ACTIVITY	GO_GO:0009055_ELECTRON_TRANSFER_ACTIVITY		112	-0.2664979	-0.8981397	0.54352033	1.0	1.0	2521	tags=36%, list=15%, signal=42%
GO_GO:0030247_POLYSACCHARIDE_BINDING	GO_GO:0030247_POLYSACCHARIDE_BINDING		26	-0.27172893	-0.89564955	0.6008677	1.0	1.0	1054	tags=19%, list=6%, signal=20%
GO_GO:0008483_TRANSAMINASE_ACTIVITY	GO_GO:0008483_TRANSAMINASE_ACTIVITY		21	-0.33672947	-0.8895961	0.55	1.0	1.0	1804	tags=43%, list=10%, signal=48%
GO_GO:0010181_FMN_BINDING	GO_GO:0010181_FMN_BINDING		15	-0.33019605	-0.88329774	0.6036217	1.0	1.0	550	tags=20%, list=3%, signal=21%
GO_GO:0016830_CARBON-CARBON_LYASE_ACTIVITY	GO_GO:0016830_CARBON-CARBON_LYASE_ACTIVITY		53	-0.25318193	-0.88211346	0.6111111	1.0	1.0	836	tags=17%, list=5%, signal=18%
GO_GO:0019840_ISOPRENOID_BINDING	GO_GO:0019840_ISOPRENOID_BINDING		43	-0.24667318	-0.8767047	0.64942527	1.0	1.0	1969	tags=30%, list=11%, signal=34%
GO_GO:0005319_LIPID_TRANSPORTER_ACTIVITY	GO_GO:0005319_LIPID_TRANSPORTER_ACTIVITY		135	-0.203626	-0.87580866	0.69008267	1.0	1.0	1105	tags=19%, list=6%, signal=20%
GO_GO:0051287_NAD_BINDING	GO_GO:0051287_NAD_BINDING		57	-0.24180284	-0.8492501	0.6374502	1.0	1.0	1856	tags=30%, list=11%, signal=33%
GO_GO:0055102_LIPASE_INHIBITOR_ACTIVITY	GO_GO:0055102_LIPASE_INHIBITOR_ACTIVITY		19	-0.28627616	-0.8488306	0.67209774	1.0	1.0	1017	tags=21%, list=6%, signal=22%
GO_GO:0016836_HYDRO-LYASE_ACTIVITY	GO_GO:0016836_HYDRO-LYASE_ACTIVITY		56	-0.23404565	-0.84145904	0.70599616	1.0	1.0	1790	tags=23%, list=10%, signal=26%
GO_GO:0042605_PEPTIDE_ANTIGEN_BINDING	GO_GO:0042605_PEPTIDE_ANTIGEN_BINDING		32	-0.3219659	-0.833652	0.62628335	1.0	1.0	2206	tags=31%, list=13%, signal=36%
GO_GO:0016628_OXIDOREDUCTASE_ACTIVITY,_ACTING_ON_THE_CH-CH_GROUP_OF_DONORS,_NAD_OR_NADP_AS_ACCEPTOR	GO_GO:0016628_OXIDOREDUCTASE_ACTIVITY,_ACTING_ON_THE_CH-CH_GROUP_OF_DONORS,_NAD_OR_NADP_AS_ACCEPTOR		26	-0.27861273	-0.8301206	0.6542056	1.0	1.0	1593	tags=35%, list=9%, signal=38%
GO_GO:0004984_OLFACTORY_RECEPTOR_ACTIVITY	GO_GO:0004984_OLFACTORY_RECEPTOR_ACTIVITY		417	-0.18124188	-0.8300425	0.734127	1.0	1.0	2571	tags=17%, list=15%, signal=20%
GO_GO:0052689_CARBOXYLIC_ESTER_HYDROLASE_ACTIVITY	GO_GO:0052689_CARBOXYLIC_ESTER_HYDROLASE_ACTIVITY		134	-0.1906434	-0.8285963	0.7973231	1.0	1.0	2566	tags=26%, list=15%, signal=30%
GO_GO:0071949_FAD_BINDING	GO_GO:0071949_FAD_BINDING		32	-0.26220173	-0.81896174	0.6924603	1.0	1.0	2899	tags=44%, list=17%, signal=53%
GO_GO:0042379_CHEMOKINE_RECEPTOR_BINDING	GO_GO:0042379_CHEMOKINE_RECEPTOR_BINDING		63	-0.25078923	-0.8160783	0.67741936	1.0	1.0	2667	tags=27%, list=16%, signal=32%
GO_GO:0015144_CARBOHYDRATE_TRANSMEMBRANE_TRANSPORTER_ACTIVITY	GO_GO:0015144_CARBOHYDRATE_TRANSMEMBRANE_TRANSPORTER_ACTIVITY		38	-0.22147192	-0.8144825	0.7605042	1.0	1.0	3096	tags=42%, list=18%, signal=51%
GO_GO:0004364_GLUTATHIONE_TRANSFERASE_ACTIVITY	GO_GO:0004364_GLUTATHIONE_TRANSFERASE_ACTIVITY		27	-0.27609316	-0.807505	0.6886792	1.0	1.0	1313	tags=22%, list=8%, signal=24%
GO_GO:0086008_VOLTAGE-GATED_POTASSIUM_CHANNEL_ACTIVITY_INVOLVED_IN_CARDIAC_MUSCLE_CELL_ACTION_POTENTIAL_REPOLARIZATION	GO_GO:0086008_VOLTAGE-GATED_POTASSIUM_CHANNEL_ACTIVITY_INVOLVED_IN_CARDIAC_MUSCLE_CELL_ACTION_POTENTIAL_REPOLARIZATION		15	-0.2846217	-0.8032808	0.7520161	1.0	1.0	1321	tags=27%, list=8%, signal=29%
GO_GO:0008198_FERROUS_IRON_BINDING	GO_GO:0008198_FERROUS_IRON_BINDING		24	-0.24864285	-0.794389	0.76693225	1.0	1.0	1655	tags=25%, list=10%, signal=28%
GO_GO:0022840_LEAK_CHANNEL_ACTIVITY	GO_GO:0022840_LEAK_CHANNEL_ACTIVITY		19	-0.2703065	-0.79378563	0.8020408	1.0	1.0	12543	tags=100%, list=73%, signal=370%
GO_GO:0042834_PEPTIDOGLYCAN_BINDING	GO_GO:0042834_PEPTIDOGLYCAN_BINDING		17	-0.2903752	-0.7712208	0.7613169	1.0	1.0	12198	tags=100%, list=71%, signal=344%
GO_GO:0022841_POTASSIUM_ION_LEAK_CHANNEL_ACTIVITY	GO_GO:0022841_POTASSIUM_ION_LEAK_CHANNEL_ACTIVITY		16	-0.27025926	-0.7679889	0.8028169	1.0	1.0	12543	tags=100%, list=73%, signal=370%
GO_GO:0005496_STEROID_BINDING	GO_GO:0005496_STEROID_BINDING		93	-0.17861766	-0.76577544	0.8940937	1.0	1.0	1766	tags=20%, list=10%, signal=23%
GO_GO:0015377_CATION:CHLORIDE_SYMPORTER_ACTIVITY	GO_GO:0015377_CATION:CHLORIDE_SYMPORTER_ACTIVITY		16	-0.2526653	-0.7523339	0.7976424	1.0	1.0	12845	tags=100%, list=75%, signal=396%
GO_GO:0016651_OXIDOREDUCTASE_ACTIVITY,_ACTING_ON_NAD(P)H	GO_GO:0016651_OXIDOREDUCTASE_ACTIVITY,_ACTING_ON_NAD(P)H		107	-0.21301915	-0.7481608	0.7421875	1.0	1.0	2382	tags=25%, list=14%, signal=29%
GO_GO:0004198_CALCIUM-DEPENDENT_CYSTEINE-TYPE_ENDOPEPTIDASE_ACTIVITY	GO_GO:0004198_CALCIUM-DEPENDENT_CYSTEINE-TYPE_ENDOPEPTIDASE_ACTIVITY		17	-0.25320277	-0.7442904	0.8190855	1.0	1.0	987	tags=18%, list=6%, signal=19%
GO_GO:0017080_SODIUM_CHANNEL_REGULATOR_ACTIVITY	GO_GO:0017080_SODIUM_CHANNEL_REGULATOR_ACTIVITY		36	-0.20686719	-0.72799474	0.86558044	1.0	1.0	1520	tags=22%, list=9%, signal=24%
GO_GO:0008009_CHEMOKINE_ACTIVITY	GO_GO:0008009_CHEMOKINE_ACTIVITY		47	-0.23860689	-0.725722	0.7865854	1.0	1.0	2667	tags=28%, list=16%, signal=33%
GO_GO:0005179_HORMONE_ACTIVITY	GO_GO:0005179_HORMONE_ACTIVITY		123	-0.18834147	-0.7223089	0.9356137	1.0	1.0	2010	tags=21%, list=12%, signal=24%
GO_GO:0003735_STRUCTURAL_CONSTITUENT_OF_RIBOSOME	GO_GO:0003735_STRUCTURAL_CONSTITUENT_OF_RIBOSOME		164	-0.27632093	-0.7222066	0.6765873	1.0	1.0	3018	tags=35%, list=18%, signal=42%
GO_GO:0032934_STEROL_BINDING	GO_GO:0032934_STEROL_BINDING		54	-0.17855558	-0.7221823	0.90816325	1.0	1.0	1667	tags=20%, list=10%, signal=22%
GO_GO:0016831_CARBOXY-LYASE_ACTIVITY	GO_GO:0016831_CARBOXY-LYASE_ACTIVITY		35	-0.20286664	-0.7181843	0.88824666	1.0	1.0	1966	tags=23%, list=11%, signal=26%
GO_GO:0015106_BICARBONATE_TRANSMEMBRANE_TRANSPORTER_ACTIVITY	GO_GO:0015106_BICARBONATE_TRANSMEMBRANE_TRANSPORTER_ACTIVITY		19	-0.23616128	-0.7168817	0.872093	1.0	1.0	13129	tags=100%, list=76%, signal=424%
GO_GO:0005343_ORGANIC_ACID:SODIUM_SYMPORTER_ACTIVITY	GO_GO:0005343_ORGANIC_ACID:SODIUM_SYMPORTER_ACTIVITY		30	-0.22398335	-0.71286994	0.90744466	1.0	1.0	3058	tags=37%, list=18%, signal=45%
GO_GO:0005149_INTERLEUKIN-1_RECEPTOR_BINDING	GO_GO:0005149_INTERLEUKIN-1_RECEPTOR_BINDING		16	-0.2514419	-0.71020466	0.86692756	1.0	1.0	12866	tags=100%, list=75%, signal=398%
GO_GO:0046915_TRANSITION_METAL_ION_TRANSMEMBRANE_TRANSPORTER_ACTIVITY	GO_GO:0046915_TRANSITION_METAL_ION_TRANSMEMBRANE_TRANSPORTER_ACTIVITY		37	-0.1976212	-0.708906	0.8935743	1.0	1.0	1769	tags=24%, list=10%, signal=27%
GO_GO:0004935_ADRENERGIC_RECEPTOR_ACTIVITY	GO_GO:0004935_ADRENERGIC_RECEPTOR_ACTIVITY		19	-0.25218505	-0.7080853	0.86875	1.0	1.0	12854	tags=100%, list=75%, signal=397%
GO_GO:0120020_CHOLESTEROL_TRANSFER_ACTIVITY	GO_GO:0120020_CHOLESTEROL_TRANSFER_ACTIVITY		19	-0.22593804	-0.68771535	0.87474334	1.0	1.0	1017	tags=21%, list=6%, signal=22%
GO_GO:0015929_HEXOSAMINIDASE_ACTIVITY	GO_GO:0015929_HEXOSAMINIDASE_ACTIVITY		15	-0.25719446	-0.6874603	0.84812623	1.0	1.0	12767	tags=100%, list=74%, signal=389%
GO_GO:0016597_AMINO_ACID_BINDING	GO_GO:0016597_AMINO_ACID_BINDING		61	-0.18244748	-0.68440425	0.934236	1.0	1.0	1729	tags=18%, list=10%, signal=20%
GO_GO:0004950_CHEMOKINE_RECEPTOR_ACTIVITY	GO_GO:0004950_CHEMOKINE_RECEPTOR_ACTIVITY		26	-0.25252113	-0.6780726	0.79920477	1.0	1.0	12850	tags=100%, list=75%, signal=396%
GO_GO:0001848_COMPLEMENT_BINDING	GO_GO:0001848_COMPLEMENT_BINDING		21	-0.24897291	-0.675253	0.797546	1.0	1.0	1649	tags=24%, list=10%, signal=26%
GO_GO:0051537_2_IRON,_2_SULFUR_CLUSTER_BINDING	GO_GO:0051537_2_IRON,_2_SULFUR_CLUSTER_BINDING		22	-0.23889458	-0.67456675	0.8541667	1.0	1.0	2241	tags=36%, list=13%, signal=42%
GO_GO:0004622_LYSOPHOSPHOLIPASE_ACTIVITY	GO_GO:0004622_LYSOPHOSPHOLIPASE_ACTIVITY		21	-0.21034864	-0.66829705	0.9085239	1.0	1.0	1954	tags=29%, list=11%, signal=32%
GO_GO:0005159_INSULIN-LIKE_GROWTH_FACTOR_RECEPTOR_BINDING	GO_GO:0005159_INSULIN-LIKE_GROWTH_FACTOR_RECEPTOR_BINDING		16	-0.23039976	-0.6677431	0.8947368	1.0	1.0	1819	tags=25%, list=11%, signal=28%
GO_GO:0046933_PROTON-TRANSPORTING_ATP_SYNTHASE_ACTIVITY,_ROTATIONAL_MECHANISM	GO_GO:0046933_PROTON-TRANSPORTING_ATP_SYNTHASE_ACTIVITY,_ROTATIONAL_MECHANISM		18	-0.27769038	-0.665304	0.7960396	1.0	1.0	12416	tags=100%, list=72%, signal=360%
GO_GO:0004623_PHOSPHOLIPASE_A2_ACTIVITY	GO_GO:0004623_PHOSPHOLIPASE_A2_ACTIVITY		32	-0.19244526	-0.6639262	0.9246862	1.0	1.0	3316	tags=38%, list=19%, signal=46%
GO_GO:0015293_SYMPORTER_ACTIVITY	GO_GO:0015293_SYMPORTER_ACTIVITY		144	-0.15038009	-0.66108894	0.97373736	1.0	1.0	2122	tags=19%, list=12%, signal=22%
GO_GO:0019957_C-C_CHEMOKINE_BINDING	GO_GO:0019957_C-C_CHEMOKINE_BINDING		24	-0.25249168	-0.6532682	0.8309859	1.0	1.0	12850	tags=100%, list=75%, signal=396%
GO_GO:0060229_LIPASE_ACTIVATOR_ACTIVITY	GO_GO:0060229_LIPASE_ACTIVATOR_ACTIVITY		15	-0.22273569	-0.6503116	0.89938396	1.0	1.0	2239	tags=33%, list=13%, signal=38%
GO_GO:0120015_STEROL_TRANSFER_ACTIVITY	GO_GO:0120015_STEROL_TRANSFER_ACTIVITY		20	-0.21166158	-0.6498028	0.92371136	1.0	1.0	1017	tags=20%, list=6%, signal=21%
GO_GO:0015295_SOLUTE:PROTON_SYMPORTER_ACTIVITY	GO_GO:0015295_SOLUTE:PROTON_SYMPORTER_ACTIVITY		24	-0.20028193	-0.6496663	0.90143734	1.0	1.0	1668	tags=21%, list=10%, signal=23%
GO_GO:0016493_C-C_CHEMOKINE_RECEPTOR_ACTIVITY	GO_GO:0016493_C-C_CHEMOKINE_RECEPTOR_ACTIVITY		23	-0.25247696	-0.64781314	0.8259109	1.0	1.0	12850	tags=100%, list=75%, signal=396%
GO_GO:0016500_PROTEIN-HORMONE_RECEPTOR_ACTIVITY	GO_GO:0016500_PROTEIN-HORMONE_RECEPTOR_ACTIVITY		18	-0.20035487	-0.64239943	0.96192384	1.0	1.0	6	tags=6%, list=0%, signal=6%
GO_GO:0008201_HEPARIN_BINDING	GO_GO:0008201_HEPARIN_BINDING		168	-0.16041885	-0.6332235	0.97341514	1.0	1.0	908	tags=12%, list=5%, signal=12%
GO_GO:0009881_PHOTORECEPTOR_ACTIVITY	GO_GO:0009881_PHOTORECEPTOR_ACTIVITY		17	-0.22049037	-0.63151336	0.9168357	1.0	1.0	445	tags=12%, list=3%, signal=12%
GO_GO:0015370_SOLUTE:SODIUM_SYMPORTER_ACTIVITY	GO_GO:0015370_SOLUTE:SODIUM_SYMPORTER_ACTIVITY		75	-0.16530582	-0.6299479	0.97029704	1.0	1.0	2267	tags=20%, list=13%, signal=23%
GO_GO:0015252_PROTON_CHANNEL_ACTIVITY	GO_GO:0015252_PROTON_CHANNEL_ACTIVITY		25	-0.22219633	-0.619155	0.8606061	1.0	1.0	13370	tags=100%, list=78%, signal=450%
GO_GO:0003707_STEROID_HORMONE_RECEPTOR_ACTIVITY	GO_GO:0003707_STEROID_HORMONE_RECEPTOR_ACTIVITY		56	-0.16514122	-0.6055763	0.9642147	1.0	1.0	1734	tags=23%, list=10%, signal=26%
GO_GO:0004129_CYTOCHROME-C_OXIDASE_ACTIVITY	GO_GO:0004129_CYTOCHROME-C_OXIDASE_ACTIVITY		26	-0.24422272	-0.6024018	0.8378906	1.0	1.0	3298	tags=46%, list=19%, signal=57%
GO_GO:0008106_ALCOHOL_DEHYDROGENASE_(NADP+)_ACTIVITY	GO_GO:0008106_ALCOHOL_DEHYDROGENASE_(NADP+)_ACTIVITY		20	-0.21827894	-0.5981417	0.917603	1.0	1.0	689	tags=15%, list=4%, signal=16%
GO_GO:0005507_COPPER_ION_BINDING	GO_GO:0005507_COPPER_ION_BINDING		58	-0.15683854	-0.5978995	0.9751553	1.0	1.0	1894	tags=19%, list=11%, signal=21%
GO_GO:0022839_ION_GATED_CHANNEL_ACTIVITY	GO_GO:0022839_ION_GATED_CHANNEL_ACTIVITY		46	-0.17253886	-0.58759826	0.9818182	1.0	1.0	2132	tags=24%, list=12%, signal=27%
GO_GO:0004970_IONOTROPIC_GLUTAMATE_RECEPTOR_ACTIVITY	GO_GO:0004970_IONOTROPIC_GLUTAMATE_RECEPTOR_ACTIVITY		19	-0.1945994	-0.58622694	0.9450102	1.0	1.0	11609	tags=95%, list=68%, signal=292%
GO_GO:0030546_SIGNALING_RECEPTOR_ACTIVATOR_ACTIVITY	GO_GO:0030546_SIGNALING_RECEPTOR_ACTIVATOR_ACTIVITY		484	-0.13555945	-0.58448166	0.989605	1.0	1.0	2809	tags=24%, list=16%, signal=28%
GO_GO:0048018_RECEPTOR_LIGAND_ACTIVITY	GO_GO:0048018_RECEPTOR_LIGAND_ACTIVITY		478	-0.13469723	-0.5789237	0.99380165	1.0	1.0	2508	tags=21%, list=15%, signal=24%
GO_GO:0016505_PEPTIDASE_ACTIVATOR_ACTIVITY_INVOLVED_IN_APOPTOTIC_PROCESS	GO_GO:0016505_PEPTIDASE_ACTIVATOR_ACTIVITY_INVOLVED_IN_APOPTOTIC_PROCESS		19	-0.18823785	-0.5730837	0.9484127	1.0	1.0	2278	tags=26%, list=13%, signal=30%
GO_GO:0046943_CARBOXYLIC_ACID_TRANSMEMBRANE_TRANSPORTER_ACTIVITY	GO_GO:0046943_CARBOXYLIC_ACID_TRANSMEMBRANE_TRANSPORTER_ACTIVITY		147	-0.13466144	-0.5730732	0.9979424	1.0	1.0	2720	tags=25%, list=16%, signal=30%
GO_GO:0005184_NEUROPEPTIDE_HORMONE_ACTIVITY	GO_GO:0005184_NEUROPEPTIDE_HORMONE_ACTIVITY		28	-0.19341032	-0.56390077	0.9816701	1.0	1.0	2435	tags=25%, list=14%, signal=29%
GO_GO:0070492_OLIGOSACCHARIDE_BINDING	GO_GO:0070492_OLIGOSACCHARIDE_BINDING		15	-0.21361995	-0.54807585	0.9836401	1.0	1.0	13515	tags=100%, list=79%, signal=468%
GO_GO:0004089_CARBONATE_DEHYDRATASE_ACTIVITY	GO_GO:0004089_CARBONATE_DEHYDRATASE_ACTIVITY		16	-0.19704212	-0.54231244	0.9725738	1.0	1.0	1790	tags=25%, list=10%, signal=28%
GO_GO:0042056_CHEMOATTRACTANT_ACTIVITY	GO_GO:0042056_CHEMOATTRACTANT_ACTIVITY		39	-0.16048302	-0.53126246	0.9834711	1.0	1.0	14431	tags=100%, list=84%, signal=623%
GO_GO:0008066_GLUTAMATE_RECEPTOR_ACTIVITY	GO_GO:0008066_GLUTAMATE_RECEPTOR_ACTIVITY		27	-0.16914628	-0.5180839	0.99385244	1.0	1.0	12769	tags=96%, list=74%, signal=374%
GO_GO:0016594_GLYCINE_BINDING	GO_GO:0016594_GLYCINE_BINDING		15	-0.17659082	-0.5159435	0.99032885	1.0	1.0	1626	tags=20%, list=9%, signal=22%
GO_GO:0005044_SCAVENGER_RECEPTOR_ACTIVITY	GO_GO:0005044_SCAVENGER_RECEPTOR_ACTIVITY		51	-0.14237913	-0.500707	0.98214287	1.0	1.0	927	tags=12%, list=5%, signal=12%
GO_GO:0005328_NEUROTRANSMITTER:SODIUM_SYMPORTER_ACTIVITY	GO_GO:0005328_NEUROTRANSMITTER:SODIUM_SYMPORTER_ACTIVITY		26	-0.16340156	-0.49232224	0.9941292	1.0	1.0	1010	tags=15%, list=6%, signal=16%
GO_GO:0008239_DIPEPTIDYL-PEPTIDASE_ACTIVITY	GO_GO:0008239_DIPEPTIDYL-PEPTIDASE_ACTIVITY		15	-0.16459966	-0.48313534	0.9939394	1.0	1.0	1975	tags=20%, list=11%, signal=23%
GO_GO:0005125_CYTOKINE_ACTIVITY	GO_GO:0005125_CYTOKINE_ACTIVITY		217	-0.123025775	-0.4816112	0.991684	1.0	1.0	3043	tags=28%, list=18%, signal=33%
GO_GO:0015078_PROTON_TRANSMEMBRANE_TRANSPORTER_ACTIVITY	GO_GO:0015078_PROTON_TRANSMEMBRANE_TRANSPORTER_ACTIVITY		132	-0.12063649	-0.4815022	0.9958506	1.0	1.0	1993	tags=17%, list=12%, signal=19%
GO_GO:0051393_ALPHA-ACTININ_BINDING	GO_GO:0051393_ALPHA-ACTININ_BINDING		30	-0.14597383	-0.47338456	0.98734176	1.0	1.0	1927	tags=20%, list=11%, signal=22%
GO_GO:0004806_TRIGLYCERIDE_LIPASE_ACTIVITY	GO_GO:0004806_TRIGLYCERIDE_LIPASE_ACTIVITY		23	-0.16463052	-0.4565001	0.9941292	1.0	1.0	2052	tags=22%, list=12%, signal=25%
GO_GO:0051371_MUSCLE_ALPHA-ACTININ_BINDING	GO_GO:0051371_MUSCLE_ALPHA-ACTININ_BINDING		18	-0.15408985	-0.44688788	0.99170125	1.0	1.0	1927	tags=17%, list=11%, signal=19%
GO_GO:0008307_STRUCTURAL_CONSTITUENT_OF_MUSCLE	GO_GO:0008307_STRUCTURAL_CONSTITUENT_OF_MUSCLE		43	-0.1293033	-0.4321258	1.0	1.0	1.0	14966	tags=100%, list=87%, signal=774%
GO_GO:0048019_RECEPTOR_ANTAGONIST_ACTIVITY	GO_GO:0048019_RECEPTOR_ANTAGONIST_ACTIVITY		34	-0.14192961	-0.4232213	0.99141634	0.9960563	1.0	3113	tags=32%, list=18%, signal=39%
